# Supplementary material for: Platelet Proteomics and Tissue Metabolomics Investigation for the Mechanism of Aspirin Eugenol Ester on Preventive Thrombosis Mechanism in a Rat Thrombosis Model
Source: Int J Mol Sci. 2024 Oct 6;25(19):10747. doi: 10.3390/ijms251910747 (PMC11476519; doi:10.3390/ijms251910747)
Supplement: Supplementary file 1 [file ijms-25-10747-s001.zip]

Archive with 4 entries (4 files):
- File S1. Supplementary material.xlsx
- File S2. Supplementary material.xlsx
- Supplementary Materials Figures and Tables.pdf
- Supplementary Materials.pdf
