# Supplementary material for: Platelet Proteomics and Tissue Metabolomics Investigation for the Mechanism of Aspirin Eugenol Ester on Preventive Thrombosis Mechanism in a Rat Thrombosis Model
Source: Int J Mol Sci. 2024 Oct 6;25(19):10747. doi: 10.3390/ijms251910747 (PMC11476519; doi:10.3390/ijms251910747)
Supplement: Supplementary file 1 [file ijms-25-10747-s001.zip › File S1. Supplementary material.xlsx]

## Sheet: Positive ion mode (ESI+)
Alignment ID	Average Rt(min)	Average Mz	AEE-1	AEE-2	AEE-3	AEE-4	AEE-5	AEE-6	Model-1	Model-2	Model-3	Model-4	Model-5	Model-6	QC-1	QC-2	QC-3	Control-1	Control-2	Control-3	Control-4	Control-5	Control-6
0	2.673	55.0185	2722.15	2498.97	2400.04	2593.54	2150.87	2030.15	2637	22869.1	3530.86	2655.37	2077.4	2420.34	2779.78	2949.01	2605.91	2872.7	3579.32	3053.92	2760.12	2180.5	1275.74
1	1.425	56.0182	245.516	313.901	268.335	387.205	1400.17	1322.27	1931.49	2384.8	2716.3	3522.31	5084.16	4792.68	2440.27	2615.92	2538.51	1660.6	3710.26	1741.18	3437.26	6678.69	1766.68
2	2.619	56.0501	14721.7	12661.8	7875.31	10769.8	12291.1	12378	2831.11	3149.02	4608.91	36437.8	9206.98	26508.1	11047.4	20635.7	7159.06	1445.86	6174.45	2368.28	1638.18	721.227	366.226
3	2.674	56.0503	7734.79	12661.8	7875.31	6780.53	4152.6	4396.33	12439.5	12221.5	16752.7	21936.4	14809.1	13805.6	13878.9	13688	13935.4	314326	19686.7	15390.5	13094.5	14137.9	12420.4
4	1.684	56.0505	4460.78	4130.53	2817.6	3425.09	3464.67	8434.93	3744.18	3137.55	2595.23	2848.36	3120.1	2821.1	3756.67	3609.07	3715	4203.74	3980.07	3883.32	5047.85	6259.23	9760.08
5	1.822	57.0354	224.635	267.034	367.985	497.525	766.973	882.452	1146.32	1833.26	1845.46	2687.71	2508.91	3254.15	3369.64	3482.66	3395.71	3698.73	3746.56	4119.59	3393.43	3716.64	2411.41
6	19.924	57.0702	3275.45	2967.7	1112.71	1052.33	855.026	910.993	33647.8	5993.14	3731.44	3186.38	2722.14	3468.04	3103.87	2975.11	3242.1	6187.48	3415.43	3606.54	3134.88	2958.4	3175.03
7	1.43	61.5269	31867.7	30490.4	134672	67072.6	71323.1	46293.2	31744.7	25848.9	22379	20002	32633	32521.2	25471.9	25395	25373.5	19776.7	31395.8	18825.5	18196.8	19431.4	13828.1
8	5.486	62.024	713736	651485	317191	257002	249798	278452	616358	631947	768107	850536	1078185	894538	657484	646252	657162	14308050	617059	488041	828246	10913410	1199580
9	1.654	62.0624	2254.78	1866.23	2412.91	9674.34	4121.23	3649.48	2479.33	2392.11	2357.53	2102.61	1745.05	2059.01	2313.09	1992.25	2397.01	2171.87	2707.51	2492.32	3188.15	3990.79	18639.8
10	1.428	62.5255	2305.92	2673.46	1830.92	2812.63	6129.84	5563.27	5454.79	4856.16	5238.86	4331.56	6821.46	7893.1	5639.15	5014.28	5868.54	3980.39	6106.58	3475.99	4045.96	4792.94	4159.18
11	2.668	63.0446	6498.9	8000.96	6777.79	7118.91	5077.75	4477.81	7367.68	6567.08	6412.02	10670.9	5723.76	6770.67	6820.83	6418.15	6712.82	22563.7	32538.9	50315.4	38579.6	16298.5	6799.66
12	1.54	64.0165	2245.44	2591.75	6718.53	4641.38	6092.1	7880.42	8980.01	12818.3	15361.4	13627.8	14530.6	15328.7	15205.7	15026.8	15487.1	20774.1	16269.9	16685.2	16403.2	18301.6	16114.1
13	2.673	64.9978	1872.04	2605.49	2087.17	2697.36	2675.8	1518.22	11603.4	2322.83	2124.16	1869.38	1808.62	1992.41	2487.6	2017.24	2615.15	3333.19	6102.86	84696.8	2148.76	1774.08	2415.25
14	1.424	68.9936	13769.7	18415.6	15798.1	13491.2	16103.5	18119.9	70982.7	5856.43	5745.9	3437.68	5848.09	6676.25	14842.5	7565.36	16436.5	6756.89	18535.3	125406	16189.3	10528.2	14514.3
15	3.796	69.07	5414.62	5106.85	2788.5	2651.64	2762.1	2761.54	5054.69	5073.38	59983.6	8358.04	5760.46	5577.76	4974.15	5234.74	4868.48	8300.7	50125.2	24951.9	8185.27	3720.36	1663.24
16	1.428	70.0343	123788	115062	75910.1	93271.3	152212	125863	293176	150432	97580.9	79399.2	132321	129127	101629	99389.1	101698	85222.3	131760	90192.5	90845	104678	94002.6
17	1.828	70.0657	23535.2	18789.2	20921.6	20614.8	22056.2	23356	21117.6	23777.2	27394.3	22167.6	22015.9	21032.2	25210.1	24251.2	25609.4	25996.4	34815	32710.5	27970.9	33259.7	38422.1
18	1.427	71.0332	20438.5	20066.8	12099.8	15732.9	26393.4	70236.1	30770.7	21543.8	15995.2	13018.9	20581.7	21149	17405	16282.8	17815.2	14817	24132.8	18220	26934.2	264606	12320.4
19	2.574	72.0814	41503.6	32752.2	24619.4	19773.8	16586.3	13274.7	30114.4	29628.5	267171	45596.1	36032.6	33635	32630.5	32522	32519.4	135461	45222	37999.9	30323.4	30439.8	2516952
20	1.992	72.0814	164926	132680	114570	128222	653055	316292	215637	172344	189075	154428	150315	150747	145324	145191	143604	233372	510273	438978	266957	146929	82457.3
21	1.43	73.5329	2402.91	2804.63	1118.77	2406.36	3329.02	3037.75	2448.4	2021.11	1794.21	2482.86	2657.83	2835.36	2240.47	2135.11	2097.37	2458.61	3418.89	1799.93	1031.09	688.967	283.567
22	1.676	74.0611	1341.61	1370.15	1871.79	2472.99	3191.18	3836.27	5233.52	5810.56	8723.52	10081.1	11270.7	11951.5	10016.4	10438	10020	9243.32	12104.8	9781.26	7048.49	6109.8	6078.9
23	1.825	75.0445	3549.27	3238.76	4175.44	3382.5	3584.93	4243.29	3967.02	3711.69	6769.53	4696.82	2730.76	3229.65	3666.04	3532.25	3570.52	3534.21	2810.28	3167.12	2796.18	3402.47	3915.08
24	1.644	76.0398	189.24	198.524	405.945	404.315	608.348	737.396	1174.75	1414.75	2576.69	3633.84	4233.4	3997.49	3779.12	4183.74	3912.45	4024.35	4694.19	3753.75	6669.55	3261.1	3373.19
25	5.923	77.0393	6663.12	4804.64	465.933	991.177	958.011	1164.49	5664.03	5864.46	6441.3	9630.03	6292.35	5276.65	5148.69	5436.94	5047.06	3681.03	7958.4	5853.04	4895.97	5323.28	20388.7
26	1.424	77.5021	4324.12	5021.16	5357.5	4032.92	4201.19	5540.14	16050.3	1122.1	1390.09	646.456	1205.19	1479.14	4102.25	1589.68	4835.44	1814.23	9164.99	3380.67	4855.81	2615.75	4517.05
27	1.542	81.032	19335.1	20973.5	40126.1	33786.9	38807.9	46721.2	53974	70614.7	76008.4	66085.4	67981.4	74172.1	71494.3	70171.4	73175.1	85520	69988.4	78091	85929.2	134484	431066
28	1.569	81.1127	88.6893	111.834	38.7916	260.206	335.781	422.146	773.617	974.554	1393.57	2896.22	2805.48	3035.99	2669.93	2332.38	3027.22	1559.97	3923.71	7360.87	2990.84	3312.51	3017.31
29	1.531	81.1128	81.679	103.046	8.1679	240.219	310.573	477.43	721.785	213.831	418.4	2849.7	2823.67	3068.91	2678.95	2326.71	2994.49	719.562	3688.41	4416.57	10512.6	3312.51	3017.31
30	1.429	82.0395	5600.62	6572.26	3681.64	8443.78	17074.6	17506.8	18672.7	19241.5	19016.3	21582.2	35536.1	35304.3	28225.2	28939.7	28423.8	22211.3	32616.2	24881.8	26077.8	34807.6	52751.9
31	1.433	83.0369	4141.24	4978.53	2836.81	5649.27	11361	10142.4	10126.2	9959.85	9002.94	9453.62	15617.7	15579.8	12391.5	12655.2	12358.3	10488.2	16298.3	11143.7	10434.6	9347.52	6341.44
32	1.683	84.0446	114780	118044	68750.8	101752	104913	497277	195754	118233	110552	105959	109716	114090	111166	111730	109565	130236	114701	113972	125804	101468	97246.5
33	1.47	84.081	42770.1	35775.8	36578.5	37096.9	183248	71843.7	55681.4	45637.1	41652.9	40116.8	35764.3	36697.9	35258.4	35159.4	35006.8	34449.7	40391.1	32920.1	28141.4	26211	23055.6
34	1.432	84.9599	772.41	867.905	616.638	1160.11	1728.2	2295.5	3109.4	3093.12	4001.89	4386.9	6171.07	6824.3	9200.83	11059.5	8787.07	9786.57	11696.5	11619.4	11112.3	9741.95	9534.32
35	2.639	85.0288	729.048	1057.68	861.141	1680.7	1703.32	2347.91	4947.91	7110.96	9387.64	9874.5	10381.5	8656.5	10166.1	10583.2	10038.2	34185.2	513271	8815.47	8691.54	12207.5	9393.93
36	2.024	85.0289	10145.9	12923.9	4127.02	8897.37	6791.17	7911.65	13630.4	14484.1	127227	22217.7	15989.3	10238.2	12203.9	12206.6	12090.9	28743.1	51578.3	74642.6	10856.4	13482.4	11263
37	1.418	85.0664	1161.37	1451.44	1926.94	2075.98	2857.62	3518.99	4356.4	5020.47	6713.11	7387.46	8020.34	8215.13	9294.64	8529.99	9294.64	9947.49	9942.56	9375.45	9154.28	10961.7	12044
38	1.694	86.0611	3198.7	3256.34	2606.79	3179.25	2828.05	3563.82	3306.58	3490.94	8033.43	3205.62	3217.51	2981.28	3852.94	3605.68	3694.8	5409.69	8429.3	5022.56	3948.57	2294.87	1939.22
39	3.796	86.0968	189171	201621	103436	98053.7	98916.2	99206.7	205109	216465	254213	435260	259274	210380	215064	212888	214738	417511	306972	236284	190595	815328	251039
40	4.138	86.0968	426221	350478	181424	179092	161937	174935	338104	349737	423340	609574	423930	363444	367939	363337	366576	602844	7767965	407326	7219838	1230997	437694
41	4.395	86.181	2787.43	2137.31	433.087	869.308	668.799	796.598	2488.41	2232.16	2455.18	4221.7	2592.71	2492.14	2443.58	2368.7	2440.89	49598.2	2076.81	2730.74	2076.26	2404.56	8133.43
42	3.973	86.1811	1048.95	2798.56	222.854	22.2854	22.2854	22.2854	2533.44	3258.05	2508.98	4577.33	2614.37	2711.7	2607.75	2667.32	2587.14	519.64	947.96	2935.19	2975.48	2813.62	57610.4
43	1.558	86.9097	422.826	575.603	465.844	773.857	932.993	1122.25	1502.52	1516.66	1801.71	2067.57	2126.15	2590.32	2434.58	2420.81	2425.49	2703.61	2721.16	2176.37	2257.25	1731.58	2199.68
44	3.444	87.0444	6351.44	4296.92	2840.03	2094.42	2224.43	2631.12	3751.93	34987.1	14697.1	8104.54	6384.75	7477.47	6903.52	7366.25	6972.41	26232.7	12520.8	9730.03	6335.85	56086.1	15636.2
45	1.814	87.0569	13879.9	15620.5	9335.08	14872.2	15235.1	16350.6	14723.5	13941.1	39272.5	17836	15151.3	16805.6	15162.7	15526.1	14290.1	17162.7	19910.9	12424.9	8901.59	5794.78	3185.75
46	15.563	87.0809	3037.68	2585.34	1000	1174.03	1045.83	1211.25	2586.09	2812.9	3033.4	5243.47	3286.16	2997.03	2923.51	2936.29	2945.01	65628.3	3004.38	2879.54	3121.76	2814.26	9646.76
47	1.651	88.0399	18857.8	24209.9	18626.9	107540	44269.3	29853.9	24800.8	21492	26685.5	23917.5	20629.9	20860.8	23204.3	22385.7	23241.4	24979.3	26958.8	25909.2	27106.2	32774.9	27986.6
48	1.423	89.5068	6801.28	9384.1	6889.6	7303.75	7599.45	9047.57	6030.86	1801.98	2579.74	1475.92	2710.01	2786.09	8009.66	3206.32	8896.4	2549.78	9337.21	367677	8253.68	5577.25	8492.4
49	5.485	90.0548	1141375	1029993	467720	354744	429316	380291	975486	1007807	1203607	1233256	1623839	1299343	1037464	1025038	1040062	666947	975924	677220	1238064	854504	2176793
50	1.805	90.0551	66173.3	95162.4	89291.8	125986	142931	200943	217538	228879	313126	268602	269945	304935	294902	296823	294335	311410	439438	616066	290653	316992	287754
51	1.652	90.0552	354347	427573	406830	387285	4956285	1110998	695296	506703	548565	444101	353781	419742	427478	425531	425503	486471	634844	488317	394073	402601	332933
52	1.43	90.5473	85982.4	88560.9	55200.4	87114.8	150416	136556	109479	107564	95957.4	92049.1	148546	153270	127549	123781	129579	102884	162202	112867	126625	170060	234804
53	1.54	90.9767	59733.2	46910.9	50365.1	56244.8	214062	98945.6	76583.2	88306.6	72373.2	45862	49242.8	52924.8	54564.2	55399.7	53672	49999.3	48351.2	50753.3	43625.7	45428	35361.4
54	2.671	91.0397	8769.3	10055.1	8146.64	51310.1	13497.4	10655.4	15051.2	12185.1	11347.1	9407.07	9609.95	9943.87	9266.06	9015.02	9603.56	39191.6	215526	8155.14	8661.88	7837.39	7367.07
55	5.92	91.0549	6668.47	5650.69	1537.86	2464.39	2092.69	2285.82	5060.53	5688.35	23227.6	7190.82	7121.72	6187.77	5969.9	5922.97	6038.14	47482.6	7325.09	6313.52	5569.82	5255.15	4831.03
56	1.668	92.0169	3136.09	2194.39	2592.92	2344.09	2236.43	17148	5347.6	3160.88	2413.82	2103.24	2836.16	2527.89	2746.03	2543.96	2746.51	2668.62	3524.59	3228.19	1795.56	3400.8	15300.4
57	1.822	93.0555	292.421	328.2	632.617	638.468	940.604	1496.02	1598.59	1947.01	2952.87	3739.4	3279.36	4094.98	5132.91	4904.07	5402.35	6195.45	5447.73	7312.84	9061.42	30159.3	4294.97
58	5.922	93.0706	3203.6	2442.18	90.738	930.747	416.03	500.552	2816.3	3031.77	3491.8	7615.27	3429.17	2856.71	2683.5	2552.98	2644.28	2177.38	3634.49	2968.89	2825.07	2657.61	2573.32
59	5.483	93.5256	5003.96	4846.78	4163.94	3098.32	3790.93	3795.78	4571.74	5047.43	18529.6	5291.07	4853.13	5265.1	4499.56	4472.06	4426.35	7468.02	11322	9338.59	10298.6	6792.4	4811.58
60	5.358	94.04	3018.8	3712.69	393.725	975.957	978.352	735.67	3056.49	3056.19	3941.96	8299.34	4401.23	3738	3093.53	3202.02	3015.65	3270.22	4166.1	2736.14	3125.06	7342.64	1966.09
61	2.625	95.023	6090.69	5428.57	2664.06	5530.68	5577.66	6608.16	4410.9	4683.65	63420.5	8760.8	7022.69	6841.52	5688.38	5584.68	5658.36	30726.3	25889.1	4806.29	1729.51	701.919	395.763
62	1.916	95.0243	934.767	1062.01	914.909	1892.14	2387.34	3895.84	4095.79	4941.69	7641.66	7554.54	8398.43	10265.3	8550.7	9062.9	8480.25	7321.09	7185.49	6686.44	5828.7	4551.2	3102.39
63	1.455	95.0602	2195.02	2277.9	1425.93	3319.34	3346.13	4601.74	9826.39	10996.8	14055.8	9359.72	12981.1	7057.29	9094.81	10047	9063.78	5334.8	10682.5	6691.37	3643.03	4301.05	2430.43
64	2.65	96.0078	2931.39	3302.35	1804.18	1165.03	1472.38	1792.78	3189.91	3474.06	4191.35	10159.1	4404.48	3180.64	3712.68	3339.96	3692.8	3674.18	3971.49	2872.69	2847.02	3399.63	3503.62
65	1.546	97.0057	87.6967	123.386	303.46	221.939	305.668	481.075	696.591	1024.33	1861.51	3361.36	4742.19	6090.46	5053.98	5076.08	5617.92	7630.67	7363.54	11428.9	5670.56	5023.17	5279.31
66	1.431	97.0496	9669.26	9713.01	5650.66	8228.34	47254.1	19537	11003.7	8436.2	7198.8	6590.27	9985.99	10206.9	8881.89	8821.82	8797.52	7525.85	11958.5	7512.16	10264.3	14892	43660.1
67	1.422	97.9697	4539.71	7045.35	5526.83	4979.78	5748.92	6821.66	4533.07	1203.53	1638.46	923.673	1707.07	1782.02	5063.61	2214.59	5624.11	2339.55	8643.8	3936.13	6607.4	3769.45	5438.17
68	1.423	98.0141	64.6503	111.284	107.872	158.47	212.813	356.856	588.798	396.089	1007.63	847.454	1696.11	2018.72	5371.21	2361.14	5371.21	1545.53	7850.31	17604.9	6264.46	3297.24	4997.05
69	1.708	98.9841	174753	191081	189370	199850	190262	953192	399951	335932	238529	190653	180212	174988	185848	185112	185559	183893	168111	165082	164505	182955	176093
70	1.429	99.0546	189794	178506	105227	144527	231166	196609	1028299	268262	155997	127390	194369	195897	162222	158137	161454	132190	207107	142233	158085	183804	204949
71	5.493	99.9706	18296.9	16999.3	10905.3	11385.3	11368.2	10454.4	18209.8	17312.8	18665.7	35053.2	23583	20377.8	18245.1	17202.1	18242.9	49601.2	124929	431162	1070178	133555	48905.9
72	6.143	100.076	13247.3	12133.4	9113.04	10333.8	9735.4	9678.25	13665.9	17490.3	23562.2	11773.4	14196.3	14303.4	12997.2	12571.2	12657.3	27202.6	34335.5	36891.2	35000.2	27356.5	21113
73	9.094	100.112	407.556	612.58	418	996.774	1260.44	2036.71	2148.6	2842.16	4079.58	4445.61	4423.68	3845.26	3614.55	3411.66	3808.79	3860.07	3250.79	5245.54	6595.29	16096.1	2979.19
74	2.677	101.003	897.195	1310.59	1143.59	1982.26	2026.81	2813.28	3810.97	3860.6	4908.29	4970.89	5430.62	5160.34	5510.38	5810.15	5462.45	6986.97	8956.17	7723.02	6482.71	4475.17	2908.85
75	4.067	101.023	44715.3	71526.4	15610.2	12242.2	9709.65	10856.7	77319.6	94152.3	69118.9	113348	33118.7	51593.6	58106.3	57504.9	58532.4	20629.2	67455.6	49274.6	38708.6	58191.9	50005.8
76	1.425	101.048	217.589	265.436	276.925	390.481	775.702	844.014	1023.38	1294.76	1894.89	2372.67	3365.52	4248.83	4313.75	4404.79	4334.7	3813.67	4582.59	3249.34	2754.06	2280.71	1833.94
77	24.888	101.071	116143	122492	135967	123439	5980482	359526	213787	166740	142100	135748	131529	122688	118944	122651	116746	109626	104601	99879.5	104215	101541	110047
78	22.691	101.071	44769.5	41348.6	40885.3	42056.9	40841.3	39658.4	416898	89943.1	60287.5	47529.3	44998.4	43292.4	43713.9	43290	43593.1	43081.9	46058.7	51169.1	57153.3	67328.7	97149.2
79	1.659	101.071	18611.5	19032.5	362015	63591	38854.9	30775.4	23353.4	18475.7	18974	21239.7	17799.3	18393.5	18085.5	18250.6	18129.5	23064.8	20194.7	23379.7	30563	44337.1	274085
80	24.861	101.071	116143	122492	135967	1046643	351417	218068	175005	153619	138402	135643	132588	123565	119135	122180	117721	109612	105050	101531	108530	110318	128351
81	2.619	102.055	11729.5	9314.17	7490.93	8401.27	10589.1	10450.6	3135.16	3429.06	581071	20046.8	9435.28	20713.6	9331.99	15196.5	6920.02	2900.02	6626.23	2740.1	1551.58	843.585	425.38
82	2.675	102.055	6874.65	9314.17	7490.93	6011.98	4741.46	4846.36	9228.39	10686	1753629	15554.5	11570.7	11212.8	11303.8	10947	11307.4	129240	15912.5	13497.8	10668.9	10788.9	45708.9
83	1.699	102.055	72353.7	60366.5	45980.5	56949.3	58744.9	55298.3	283733	93447.6	82285.4	70140.7	73019.4	71066.3	64948.8	64686.1	64436	80822.7	78292.3	65738.9	58867.7	38709.2	29410.9
84	2.008	102.127	14648.1	14850.1	10026.2	13546.2	13984.2	13712.4	52802.7	13308.1	11386.3	8978.7	9771.73	9616.47	14530.8	12509.4	14897.9	14585.5	20492.9	34122	16227	14429.2	14307.5
85	2.64	102.127	5474.57	5778.42	4056.23	5511.59	6238.33	6460.18	7767.74	7367.58	7929.73	8720.8	9569.73	10627.3	13952	12201.9	13961.9	16317.2	23990.9	26954	42316.8	87467.6	14834.4
86	23.305	102.127	258257	254073	218040	1447386	602051	408645	329656	289524	267878	257146	253383	249494	257330	257955	256298	256094	264279	266587	268534	261894	264537
87	24.494	102.128	345007	340671	264047	313105	320084	306157	1672422	635590	449867	380905	351785	340549	343185	344077	342419	404262	437735	449702	438983	408088	362785
88	24.926	102.128	180935	228747	244635	328537	383221	432878	465484	510356	518741	561090	558439	550943	533907	527776	538999	476284	480702	468982	514907	571725	754260
89	1.704	103.042	7410.91	10885.2	3768.92	8984.76	7816.32	8349.83	8026.43	117502	18835.7	9743.56	11271.8	10897.1	8348.56	8200.63	8293.9	9620.81	11780.9	7347.26	5669.44	4903.12	3148.06
90	5.922	103.054	32875.2	24786.7	2701.93	5280.22	3945.79	5221.25	25273	26258.3	32271.4	56655.3	31496.2	24392.1	27434.8	25370.5	27571.5	19428.9	36760.2	27662	24305.1	22309.6	23008.1
91	2.619	104.053	52010	43115.2	30738	39436.7	44487.4	44981.9	9845.73	10308	16021.1	176697	33349.2	85194.4	37364.9	68321.6	24060.6	5241.44	24968.1	8805.59	5350	2219.03	1215.14
92	2.675	104.053	26667.5	43115.2	30738	24784.7	14907.2	15607.6	42954.2	45510.5	60997	96173.9	57027.1	47080.7	48287.9	47272.5	47777	615001	73393.2	58312	48079.1	948248	80084.7
93	1.702	104.071	2395.39	2468.7	2974.17	3231.39	4513.4	5892.1	5116.58	5551.28	10363.3	11224.7	15013.5	14410	13829.4	13995.4	13782.2	18847.4	26971.5	23628.6	21368.3	14812	22867.6
94	16.801	104.106	721.738	933.531	1068.95	1617.72	1841.54	2777.77	3697.21	4618.09	5088.24	6502.76	6973.86	6821.02	6230.48	6570.39	6347.33	7333.63	6973.95	8398.8	8997.82	14074.9	121058
95	1.634	104.106	1288877	1127981	1261430	1302392	1169946	4334371	2093120	1800773	1537620	1269076	1212789	1218217	1255657	1245243	1249171	1291323	1335642	1185759	1056981	928179	823151
96	17.857	104.107	6010.32	5802.48	3561.72	4671.85	3591.19	4923.73	6835.75	22700.8	9180.56	7047.91	6451.14	6231.84	6468.19	6809.94	6330.91	15170.3	20178.9	20555.9	13642.2	7731.55	3994.52
97	17.809	104.107	7675.92	6670.68	4115.26	5499.22	4715.79	27673.4	14388.7	9293.5	6926.38	6843.47	6622.41	6836.54	6132.45	6590.15	5997.45	10612.9	12679.4	13181.5	9664.75	6142.05	3428.62
98	8.045	105.034	3769.28	3593.31	1263.41	1706.01	1568.26	1243.82	4435.85	4671.18	16651.1	3762	2628.57	3074.53	4387.31	4146.4	4078.65	52837.9	6293.55	5466.69	93128.3	14082.3	4518.39
99	1.633	106.05	10629.8	14401.7	14802	20756.6	25829.4	31090.6	42171.5	61186.2	80005.7	90729.9	82590.9	89946.8	83986.1	83986.1	85522.1	87956.8	118591	91362.5	98767.8	122537	130013
100	12.347	106.086	2792.92	3180.47	1003.95	1934.07	2221.51	2148.76	2776.53	3247.82	55262.1	3369.08	2719.76	2262.42	2859.02	2613.68	2803.34	5556.77	7283.01	14785.1	109504	3463.57	2930.17
101	1.648	106.108	667.476	848.188	1129.61	1532.88	1964.72	3129.49	4512.46	7554.07	10898.5	11854.1	7597.03	10773	5606.1	6409.43	5725.52	5085.64	3035.91	4693.88	4819.92	4337.06	82356.9
102	1.547	106.95	37362.2	32965.1	41077	288028	89638.6	57379.1	43620.3	46152.8	41511.3	32082.1	33436.5	34729	36442.7	34864.1	36501.4	37791	38006.2	36385.4	36122.4	38983.1	37188.3
103	22.866	107.966	3108.7	2968.56	509.76	357.022	1071.85	548.779	4247.64	3830.44	134207	5572.84	3535.16	3084.87	3666.89	3262.16	3782.37	2994.43	3701.24	3702.35	4101.5	4198.51	5155.11
104	24.824	107.966	12713.1	14112.2	16043.9	19087.4	18781.3	13208	15024.9	15885.6	77523.1	21501.5	16163.8	13686.7	13860.1	13877	13243.5	15504.2	15826.9	13484.1	13480.9	11541.2	11434.6
105	1.686	108.011	714.587	928.953	930.402	1628.16	1926.62	2508.92	3598.75	3940.7	5001.35	5036.95	5192.01	5649.77	5684.48	5618.78	5845.83	5308.28	5865.11	6301.01	7643.69	12972.5	6760.5
106	1.548	108.949	288.138	380.239	499.318	631.829	882.667	1219.16	1520.54	2234.56	2768.52	2519.38	2810.18	3392.45	3220.06	3326.5	3304.3	4330.54	4311.02	4928.37	6152.5	13756.7	2597.79
107	1.713	109.028	4093.84	3927.09	3317.22	32248.3	15738.8	7811.02	5149.91	4495.27	3920.01	6141.16	11101.7	5174.21	4174.31	4504.55	4008.7	3518.74	4794.11	3181.14	2537.83	1650.38	1324.98
108	5.487	109.028	12619.2	11835.5	6570.26	5328.38	4964.09	5500.81	11852.4	10869.9	1779388	14280.3	15886.2	13995.3	12303.6	12233.5	12337.9	225604	11750.6	9096.14	13425.9	11575.4	28455.1
109	1.429	110.008	480168	60462.4	19895.8	22236.1	31887.5	22838.2	16364.2	14199.4	10639.9	10851.5	18656.6	20746.3	16535.3	15914.1	16677	13753.5	23968.5	15569	17871.8	22013.2	25014.5
110	2.674	110.012	39336.6	41620.4	32601.2	39301.2	29806.8	25368.7	43071.8	41110.8	112717	55730.3	44015.8	42711.4	40515.8	40463.2	40500.3	68974.7	109458	3234270	37945.4	36999.2	33278.9
111	1.67	110.027	7924.23	7023.61	10019.9	10763.3	13765.9	16826.2	26525.4	24320.5	24413.2	26221.7	37786.3	28819.5	34356.1	33579	34958.3	43722.8	52529.1	49236.5	31656.4	33557	60945.5
112	3.738	110.034	6276.1	10920.2	2222.04	2741.95	2313.19	2770.17	10060.9	8049.01	455069	19009.7	15386.2	11318.7	11211.7	11634.9	11165.7	2319.95	13048.7	10557.4	10602.8	10445.2	13337.4
113	3.034	110.035	3501.33	15529.6	3436.56	4412.03	3943.36	4793.97	13443	7719.64	18048.7	24708.8	16079.3	8854.82	14996.1	15251.9	14951	2686.54	17985.8	16363	15056.6	95181.9	14075.6
114	5.356	110.035	17175.6	20432.6	1881.2	3225.48	2683.79	3209.7	17608.9	17934	18943.2	28904.2	21368.7	19671	17728.9	17779.6	17854	18943	20902.5	15312.7	17252.3	20615.2	17857
115	2.679	110.976	9786.14	10984.1	6754.49	10447.7	8648.18	7251.63	10637	10101.1	21329.4	12036.8	9574.07	8609.06	9712.19	9748	9372.1	12234.1	16553.5	15653.3	13522.7	8258.24	5698.73
116	6.892	111.007	2107.01	2363.07	445.991	621.89	387.958	426.272	2124.68	2023.84	1691.37	2252.86	3081.56	2135.67	2191.29	2043.28	2139.02	2597.06	2244.81	3282.03	3011.37	2022.71	1955.38
117	3.03	111.008	2176.05	3841.33	1617.19	1569.87	1456.44	1767.07	3891.59	3525.29	11088.3	6240.68	4912.26	4144.14	3999.66	3819.82	4145.64	11251.9	4368.74	5797.1	6500.87	4029.57	4640.69
118	5.184	111.044	1811.84	2145.3	940.45	1512.46	1135.89	1444.07	1880.36	2827.28	3566.07	6055.2	2830.44	2348.73	2702.2	2538.07	2645.24	15479.5	15767.9	18015.4	15726.8	5382.33	3630.06
119	24.899	111.091	768.075	1064.58	1503.49	1864.54	2371.49	3163.08	4109.8	5191.42	6721.96	8834.96	9097.56	9808.57	9806.36	9494.92	10063.1	7175.96	7689.08	7291.26	9558.66	17165.3	9081.52
120	5.484	112.037	15419.2	15456.7	11821.8	8370.36	10371.5	8921.92	15637.9	51727.3	25208.9	14568.5	18826.4	16901.1	15235.5	15669.2	15378.7	55877.5	114838	347208	457449	93141.1	39172.7
121	1.912	112.05	76322.7	85314.3	99617.9	140832	162546	231607	182305	189950	301482	248072	295966	303706	269832	267242	270195	214888	255718	216661	215314	190579	177811
122	3.178	112.05	1127.74	4948.54	3062.09	3141.75	2965.19	4241.41	4985.72	48483.7	15019.4	7710.49	6751.69	1706.86	5551.75	5158.31	5790.83	14276	48970.8	5898.1	6047.72	5031.88	5886.4
123	2.624	112.05	31016.5	33274.9	34168.3	51356.5	66403.1	96121.1	97599.1	119291	222508	165640	225767	258153	212773	212201	212305	888362	249696	212156	216194	191992	185672
124	1.455	112.087	67246.9	64113.8	44575.5	61609.8	56394.1	55884	97586.4	88638.6	93710.5	60039	78368.2	47227.5	66964.2	69775.2	66297.4	39673.8	68493.7	48305.5	28869.9	38585.3	22965.4
125	1.543	112.896	4933.04	4840.8	4042.97	4572.11	184313	9931.15	6452.78	4037.32	3781.64	4585.02	4111.06	4108.56	4788.94	4923.67	4623.99	5353.95	5845.07	5516.75	4121.73	2817.35	2301.93
126	1.72	112.999	137.11	123.675	176.045	120.336	494.229	432.531	551.632	2277.75	2657.2	2238.97	2365.29	578.94	3061.7	2935.42	3260.41	3036.38	464.235	3348.85	4004.37	4235.62	3481.33
127	2.341	113.034	16206.6	15716.4	14322.7	14457.4	13705.9	15471.9	49585.3	26486	28955.1	18320.8	19346.5	17599	15968.8	17041.4	15613.3	21196.2	21997.4	20581.8	22612	20101.5	19082.8
128	4.037	113.034	4328.43	8065.75	1582.13	1051.01	2159.66	1734.94	7696.65	19036.9	14288.9	9893.07	11481.4	9338.93	7082.67	7544.57	7177.71	2616.09	8401.36	7128.51	8482.92	8933.96	5873.26
129	2.651	113.034	137307	166294	73370.1	137019	59317.7	63472.5	161652	163602	201109	387981	229522	172075	168861	167565	168990	178208	179346	160511	163434	159277	153061
130	2.69	113.964	4810.87	4589.52	27008.5	14242.5	7754.95	6018.09	4864.39	4803.14	4165.35	4384.8	4709.32	5199.47	5535.76	5770.97	5238.03	2023.33	4784.07	3751.22	3144.88	2150.07	1564.97
131	1.768	114.066	49497.5	62803.1	53454.2	51745.1	52645.4	482109	130329	74548.7	87883.9	61810.8	64556.9	67602.6	56615.5	55531.7	56734.7	55853.1	65258.7	54328	57938	62820.1	62626.8
132	7.321	114.091	6464.81	6266.1	4656.03	4615.12	3211.83	3573.6	6154.17	5744.5	11208	8247.42	5498.4	5960.18	6128.93	5589.43	6261.72	10578	12209.7	38426.9	7194.87	5875.15	5771.81
133	1.782	114.163	2212.89	2838.42	1776.49	2337.51	2328.85	2595.62	2105.22	2122.54	7822.05	3385.65	2981.03	3082	2528.44	2494.05	2507.84	2408.67	2356.65	2431.62	2456.21	3987.73	11936
134	1.537	114.892	2043.12	2367.3	2118.92	2153.43	11733	5975.96	5189.72	3115.3	2896.02	2949.88	2848.52	2056.77	2349.62	2314.56	2387.39	2921.37	3297.98	3656.18	3814.44	3513.8	2813.23
135	1.425	114.983	3721.51	4871.77	3114.29	3576.47	3783.01	5163.3	5506.44	1857.48	1643.61	810.152	1502.29	2026.87	4165.4	2035.4	4612.88	561.315	4785.41	75501.5	4337.13	2920.09	3702.06
136	1.815	115.045	23724.1	19688.1	16381.9	17487.4	17192.6	16526.9	14409.2	13513.3	15664.7	12169.4	12592.2	13907	13399.8	13025.2	13515.4	11498.4	14582.2	13268.4	12209	13720	11543.4
137	1.828	116.07	116721	113477	141850	195025	276884	395614	410462	581474	795038	656752	653015	647173	741460	725615	756442	701071	1125144	990463	730089	836443	797471
138	23.013	116.07	9801.57	9510.04	6309.56	7718.9	7562.54	6882.33	10865.8	10715.4	17844.6	10884.2	9260.17	8629.16	10352.4	10114.6	10286.6	20691.6	30352.8	32257	27990	20408.8	13675.5
139	1.991	118.086	164480	152767	162354	232254	326890	404161	461151	527720	707855	675098	715690	732591	742398	732201	742868	1200151	3982640	820351	701732	660064	625994
140	2.574	118.086	196463	142755	121953	92867	76966.7	63278.1	139938	141579	513835	195154	154938	148825	153218	154376	153129	536404	4872464	174408	143217	138113	129797
141	1.741	118.086	307019	320194	248460	373220	6620563	1225893	695129	594217	562456	626655	457063	450348	419403	413601	419527	377959	468142	399529	481158	521556	480293
142	1.421	118.986	568.105	629.454	330.273	1180.18	1426.91	1537.15	1497.97	2484.84	2051.59	2197.93	2796.64	2703.38	1973.5	2121.05	1941.76	2757.77	2864.64	2658.32	1616.35	1279.03	791.444
143	4.068	119.035	5495.58	7717.13	2358.07	1680.23	1636.2	1591.51	7999.33	36366.6	12059.7	6485.83	2787.61	5755.77	6564.41	6348.7	6799.51	2700.54	7408.41	5708.96	4898.94	5692.59	4967.98
144	5.357	119.035	7980.2	8814.32	830.414	1709.77	1262.77	1528.83	8270.84	9002.27	8141.73	14633.6	9026.36	8055.29	8060.18	8215.16	7910.62	7667.68	9085.83	6739.76	7490.95	46711.1	6868.62
145	10.617	119.053	4540.83	4821.07	1928.3	4631.44	2764.85	2576.14	4585.69	20299.1	10708.1	7148.51	5711.41	5342.47	4447.41	4427.82	4611.32	13519.8	21708.6	992678	6158.89	4694.54	4274.39
146	11.552	119.086	8429.7	8407.12	281.117	747.178	801.27	1188.08	8912.24	9550.25	9025.42	24065.9	11130.9	10408.1	8420.78	7856.55	8707.58	9729	9303.98	13659.4	14038	8546.64	7305.79
147	15.678	119.088	253.125	366.711	11.4935	243.794	247.85	114.935	2379.96	3482.85	11231.2	19690.6	17533.2	13888.1	6063.43	5778.27	6958.96	4159.25	5798.41	8782.18	8608.71	7026.48	6942.2
148	1.678	120.065	144750	111452	120711	113940	1429545	278533	189312	125110	136533	132082	131595	124301	120216	118957	119865	109470	159272	131556	105857	96780.7	102616
149	5.923	120.081	458342	373333	54242.6	67137.4	51103.7	64205.9	370880	371029	473857	817005	466861	382295	388118	384331	389364	282375	552577	400568	352582	345496	1695272
150	1.663	120.966	11630	11987.5	12117.9	13092.6	13372.5	14078.2	12815.4	15820.4	15545.4	10376.2	10827.8	12944	13240.2	12830.6	13423.1	13380.5	11647	12790.3	13593.1	25430.4	55542.8
151	18.085	121.028	16291.4	3389.88	112.066	595.759	372.813	382.813	4737.52	2858.13	3132.45	11984.4	2020.42	1941.8	4066.76	3797.46	3894.39	4912.13	2618.72	1574.46	2545.37	8185.23	1718.24
152	5.193	122.03	1446.8	1351.21	660.597	231.9	37.6343	384.721	1378.95	2155.57	2912.57	5841.94	2526.8	1718.72	2214.42	1991.01	2355.2	4961.05	2005.24	1914.46	2379.95	1767.9	2325.3
153	5.515	122.546	11334.9	10680.6	8688.64	7075.73	7723.21	7034.32	11591.9	11808.1	221630	17291	12132.4	11175.8	10630.1	10575	10627.2	27371.4	49813.3	10206.6	10977	11053.5	11433.8
154	5.488	122.546	11334.9	10680.6	11797.7	8803.4	8606.93	8722.78	11591.9	11808.1	26896	13973.8	11663.5	11176.4	10627.6	10569.5	10613.7	20203	23020.5	16032.1	9976.03	5600.74	3404.18
155	1.551	122.924	194784	1234113	509565	351760	284553	262594	227577	212826	221852	196201	207001	210693	213552	209927	213660	242238	249250	237273	226770	230350	208118
156	2.738	123.055	434304	1765919	1576930	949764	506080	891327	1574023	1577188	2049426	3117323	2043455	1904395	1681166	1660094	1674940	3412146	330756000	1664429	1588644	1718022	1585363
157	2.732	123.155	4544.4	99009.2	41785	89181.8	13589.1	27473.8	78332.2	84800.9	124612	207336	115848	109699	94592.3	92010.2	94026.9	28281.8	114692	92032.8	86789	89448.9	140876
158	1.594	123.594	5308.98	6580.07	5398.09	5907.98	5559.77	5019.77	6845.78	21062.2	10220	6940.58	5462.88	5484.22	6387.61	5808.55	6435.46	8818.23	11234	9406.45	11149.8	10412	10362
159	22.731	124.086	10636.2	13524.2	15038.8	21261.2	28547	36222.6	54319.9	70926.1	90173.1	106120	113136	113509	103424	103718	106384	118139	133663	159742	219078	597980	103939
160	24.856	124.086	31699.1	40116.9	56012.5	63035.1	77820.3	87060.1	92236.2	106505	105689	119102	122620	121203	113138	114344	112565	89047.6	83876.6	80684	83116.6	88539.4	115754
161	24.911	124.087	21765.6	29204.3	40645.1	49039.9	63333.5	75891.8	86344.2	106119	112973	131849	131333	127890	117049	117194	118410	91101.6	88567.7	87664.3	105317	147765	679514
162	1.551	124.923	11024.9	14897.7	16327.7	18866.5	22768.8	26151.3	27568.6	29009.9	33785.2	31422.4	33671.1	33901.6	32182.1	32752.9	32218.9	34447.5	33952.1	32786.1	32468.4	37485.6	38046.7
163	2.65	126.021	8471.33	10950.6	9675.12	11161.3	12689.6	15147.8	19094.8	18793.1	21697	16879.8	17712.1	19917.1	20705.4	20644.9	21012	28602.4	32228.8	35495.9	50824.2	95582.7	20762.7
164	1.69	126.022	754875	629865	534316	518860	473188	439791	488730	419354	404186	376864	394397	428862	418061	415937	419082	412539	467822	448406	488187	466909	584011
165	1.43	127.023	205702	184463	94889.8	146721	3967889	518535	244849	174218	132549	115191	195776	203430	166442	162057	167195	140230	230628	151293	173077	222754	304860
166	5.115	127.045	10764	9548.41	6438.76	7151.4	7404.03	7982.01	7702.63	437857	21963	10736.4	10298.9	12229.6	10085.7	10108.4	10012.9	16607.2	22918.8	22399.7	22460.5	20102.3	16993.1
167	5.489	128.001	1208.28	1489.78	843.057	973.595	1287.19	1659.12	4508.46	5136.32	6491.33	3818.28	7104.06	7084.24	5180.18	5788.38	5245.25	3750.93	4951.36	3630.66	6081.58	5255.83	5727.14
168	1.69	128.019	18995.8	94557.6	51322.4	36987.5	29885.4	25116.3	26068.6	22814.1	21194.7	19513.5	20166.2	22644.4	19850.2	20844.3	19443.8	19582.3	20982.5	20513.2	18836.3	15349.9	14783.3
169	2.679	128.985	15362.1	16643.3	239115	47181.2	26566	21463.5	18723.2	15916.1	15278.6	15200.2	14883.9	15679.1	15427.4	15212.3	15181.7	18554.3	32623.3	101160	14450.4	14764.1	14323.6
170	6.893	129.017	5662.82	6049.15	1445.03	2162.2	1719.34	1845.82	5966.77	6273.24	5852.06	10292.1	6872.33	5835.67	5746.14	5911.39	5712.62	6580.86	6229.07	7943.44	8617.22	5729.63	13381.7
171	3.05	129.018	9456.85	24288.8	10074.1	9143.77	7678.57	8535.48	26008.9	24374.1	22639	59089	30936.9	19753.9	24381	24354.4	24428.8	381901	23334.6	35928.2	38231.1	179684	34079.4
172	1.43	129.021	36127.9	33093.6	179781	59052.3	65167.5	39992.2	28640.1	22630.1	19644	18523.4	31905.2	33290.2	28551.1	27424.3	28602.8	24303.5	38862.6	26156.6	29210.2	34373.5	36122.3
173	5.186	129.054	16378.3	17165.4	7888.02	3944.89	2365.71	5236.85	16519.5	27278.1	35491.9	102544	32007.8	26234.8	25908.9	25380.2	25870.8	57687.4	27177.6	25331.1	32998.2	20405	107675
174	1.783	129.066	12265.7	12589.3	18997.1	16971.8	20930.8	27865.5	124904	33994.2	22222	6845.57	11881	25397.6	19834.3	18823.6	19889.1	32721.1	31401.2	33110.7	24780.5	27349	12948
175	1.465	129.134	3264.08	1579.38	1885.8	2465.37	3837.6	29747.9	3863.17	2692.09	2943.76	1092.68	2389.54	3230.12	2847.23	2532.11	2817.79	2270.06	4474.81	2337.75	2064.74	2068.56	1717.91
176	6.204	129.535	3810.85	3364.62	1392.8	1328.13	856.797	1614.08	3080.7	3581.46	4630.36	7017.73	4579.1	3798.77	3672.09	3557.59	3639.49	58354.8	4719.29	3427.15	3481.5	3687.57	2785.74
177	3.231	130.049	42477.1	127275	80302.8	54046.1	47167.1	61397.8	101338	120347	140397	505345	130129	85104.4	120142	114340	118518	172070	1553965	125936	129915	121654	109029
178	1.667	130.049	454555	494318	373586	428871	442886	23359770	1119660	603224	504770	493741	441815	456979	451506	450748	448838	542115	463303	489841	516887	405237	359351
179	2.609	130.085	11220.1	11424	15065.1	11664.2	13193.2	12100	16580.5	19668.4	27038.3	13271.9	16655.4	22757.8	19839.6	19766.6	19414.8	60975.6	23262.9	16000.5	11241.3	13747.5	14122.9
180	1.485	130.086	79269.1	56074.9	45258.4	62442.4	63085.7	57034.3	61661.7	150478	81838.7	74290.6	55830.5	60624.3	59136.2	58580.8	58082.8	36858.5	69375.8	46159	33665.8	28301.3	23829.4
181	7.209	130.158	69849.1	44729.4	37407.2	35725.6	40799.4	23098	67958.2	34858.3	314482	48143.2	42460.8	34941	48841.1	44293.9	48242.8	146112	444174	48195.3	50239.1	36943.3	37237.5
182	24.937	130.158	5867.11	7628.61	10250.2	12761.5	16321.7	20455.8	27387.8	33267.5	38547	45317.2	50567.8	50940.8	50500	50679.8	50974.8	45599.3	50212.6	48266.6	51730.1	56181.2	67187.4
183	1.426	131.019	7670.8	8671.57	7028.73	11263.4	18679.5	18975.4	16431.8	17735.5	16729.3	15395.1	21785.8	21897.4	16858.7	17315.7	16869.6	17007.8	19118.6	14315.6	15476.9	17665.1	19977.9
184	11.556	131.044	3643.99	3378.8	1021.83	1128	737.891	1320.91	3922.34	3584.37	3826.14	10179.6	4274	3188.84	3843.52	3384.45	3753.13	4124.59	3913.86	5171.65	5254.94	3377.94	3819.41
185	5.925	131.049	21849	18720.5	2438.15	3811.52	3563.06	2706.61	18868	19101.4	205674	31620.3	23574.2	19584.7	19302	20419.2	19487.6	14330.9	26629.7	20437.2	17364.2	16685.3	104389
186	1.819	131.107	4759.6	5666.66	5582.85	4461.94	48809.1	12564	7677.21	6747.61	5645.03	5909.27	5412.38	6002.18	5182.02	5275.48	5110.03	15985.9	18187.9	10307.1	5483.41	2994.85	1656.97
187	5.351	132.076	29241	33351.2	11865.2	4430.83	2779.51	3413.24	28354.5	28180.1	39696.9	69425.8	33652.8	28845.8	31065.4	29379.2	30741.2	31119.1	38823.3	30670.7	30346.4	32752.9	63316.2
188	1.817	132.076	9048437	10991290	9244442	9363133	9338112	10331150	10119850	218262800	23080960	12321390	10875040	11045050	10265960	10177140	10239780	11416350	12911350	12224360	17055500	45899080	9913113
189	3.03	132.076	73253	136423	90882.6	71026	63797	84894.7	119279	93907.2	1120720	173830	134990	123000	132343	126563	132230	205302	640533	815676	854110	539343	230981
190	5.169	132.076	46.9871	693.734	635.299	469.87	510.007	1880.64	3442.13	6188.16	15796.5	18448.1	30058.1	30166.9	22809.7	24197.5	24779.8	40522.6	38067.2	19298	46698.4	50272.4	43696
191	5.223	132.076	53.6752	536.752	779.029	834.117	1296.55	2371.97	2918.19	6022.89	16471.9	21792.3	28627.4	27130.4	24443.6	21354.3	29111.6	22566.6	19181	1446.48	15902.6	16778.5	19749.6
192	3.795	132.101	747411	698839	417461	343567	354922	356788	710935	775139	990556	1488094	1054285	823513	805390	823530	813986	2020486	1204332	896212	684841	3180387	871158
193	4.138	132.101	1938393	1617978	941815	794704	705748	784997	1588200	1628000	1955755	2813453	1997952	1695840	1713028	1693923	1711053	3336867	388630300	1882575	1638620	8839872	2401899
194	1.804	132.179	606657	785890	629633	647986	647195	729716	5039485	1321075	1195108	783913	772254	817715	726637	703444	728808	774730	894850	788309	893298	1125630	1305149
195	4.14	132.205	98073.9	89454.6	744.719	16212.8	7916.88	7447.19	87455.2	90417.8	113633	232938	119179	95205.4	96754.9	94894.8	96693.4	15603.7	141935	108230	90309.9	89248.6	432043
196	2.619	133.031	85339.4	69554.1	55619.6	66526.9	75990.8	74909.8	13434.9	13777.8	25992	285650	52631.5	162138	61103.2	116866	39947.2	4593.39	40623.6	14209.2	8334.8	3603.2	1836.12
197	2.676	133.031	43787.3	69554.1	55619.6	27654.2	24632.9	24796.5	73194.7	74924.8	100446	132106	92019.6	81297.2	82304.4	79930.1	82573.2	1065024	125071	98078.1	80086.5	79470.1	70947.9
198	1.648	133.061	56248	52662.5	47334.8	362035	120758	88921	66554	48585.2	50991.2	55177.4	48642.5	48841.9	54665.5	52019.2	55202.1	66721.1	82334.9	68595.6	70345.3	88011	152992
199	6.536	133.061	374.446	670.022	496.29	591.044	673.027	959.148	2372.69	4109.8	5042.52	5511.07	7792.62	5752.47	6315.42	7464.94	6276.52	48196.3	7940.26	5382.48	9066.92	7999.69	9013.67
200	1.483	133.096	764.447	868.018	1843.93	1491.79	2256.49	3206.26	3282.92	4809.45	8081.05	6530.17	5196.66	7669	7649.96	7764.38	7715.08	8604.86	8456.06	11263.9	9225.7	7141.82	7419.49
201	4.262	133.209	2489.74	2576.07	854.829	679.859	754.71	677.996	24719.7	3836.83	2422.58	2160.59	2069.89	2140.72	1951.6	1676.83	2119.42	47615.5	2032.69	1654.18	2351.05	2115.47	2355.56
202	1.659	134.044	138129	196650	164842	160907	155035	167778	539449	270442	253326	211903	176688	158278	180317	178055	179527	201076	208830	209377	200863	229484	182588
203	23.028	134.08	2563.47	3253.18	2320.44	2956.98	3617.79	3511.76	5881.38	6479.47	7571.76	7099.96	7564.42	7970.38	8616.37	8954.36	8639.16	12605.8	15178.9	20412.5	29964.5	101820	8865.19
204	23.395	134.081	9751.17	8700.97	3365.93	4626.19	3360.78	4247.81	9654.04	9968.09	9478.46	17710.1	11634	10046.6	9437.5	9134.65	9493.06	42623.5	755719	8914.31	9026.43	119600	21604.5
205	2.619	135.028	4872.09	4215.66	3050.25	3474.99	4393.23	4353.58	1425.45	1633.16	2034.74	11382.3	4731.41	8031.33	3499.42	5602.91	2685.22	543.231	2134.04	2288.34	673.718	392.927	225.191
206	2.674	135.028	2784.19	4215.66	3050.25	2224.2	1169.64	1646.75	4636.69	4480.25	5344.72	7297.49	4475.77	4180.44	4555.94	4159.63	4569.07	17569	309534	4753.13	4141.25	4440.65	4568.14
207	12.412	135.065	5245.33	5400.23	2604.53	2166.52	2170.17	2510.64	5085.46	4819.32	14946.4	6719.22	5091.54	4713.08	4901.06	4992.09	4944.97	130248	5532.26	4869.76	4675.83	5565.77	74384.7
208	10.706	135.08	3895.3	2775.45	1361.29	936.588	2553.8	2502.01	2195.11	3437.85	2428.26	3612.81	1535.85	1223.39	2137.33	2341.48	848.063	14877.4	8141.02	2003.17	838.215	351.246	166.421
209	15.673	135.08	40.4712	64.6547	20.243	43.425	57.4674	63.59	278.563	521.04	1241.2	2454.31	4036.56	4538.58	2294.45	1809.87	2929.94	27161.1	2010.86	4239.11	3326.37	3037.63	2714.18
210	5.076	135.1	3372.28	5239.11	1726.36	1694.39	1855.73	1451.92	6649.5	9285.16	4385.94	5492.93	3242.44	3364.93	3860.78	3675.14	3949.1	36075.9	4845.75	5055.19	6083.33	4583.34	4522.12
211	1.585	135.976	62.3032	71.5118	75.4942	136.711	169.828	301.176	367.449	787.648	1338.3	2054.39	2491.15	2918.66	2781.45	3419.84	2853.96	2775.96	2495.62	2092.4	1933.92	1453.05	1018.65
212	1.816	136.048	7048.66	7572.3	5352.27	6393.02	6473.35	5506.76	6813.34	7820.25	27341.9	10633.9	8021.4	8642.73	6992.31	6651.52	7156.07	6142.44	8060.28	8010.27	11740.8	455944	6304.8
213	6.592	136.061	6768.2	8035.86	1793.02	3501.1	3000.63	2190.66	8870.44	6771.64	93974.2	10243.8	8975.61	8535.94	7952.68	7679.96	7985.46	61750.8	7283.52	7503.98	7498.5	8141.9	6213.8
214	2.619	136.061	4408.1	5268.44	3766.2	4954.84	5901.64	2908.99	5893.41	13810.4	8510.4	4700.62	6151.32	5278.68	4670.33	4861.35	4686.25	22137.6	39321.2	15651.4	6041.02	2601.07	1367.98
215	4.146	136.075	23796.7	26333.7	3115.5	3186.54	2933.29	3394.34	26966.3	23987.5	34022.9	65313.2	33252.8	27031.9	28952.3	28837.6	28660.5	7420.05	42302.8	34478.9	29163.2	27559.8	42486
216	5.356	137.045	1823762	2220725	237288	325920	255032	291470	2011016	1984089	2141472	3475216	2396074	2184998	1975382	1973339	1985494	2200728	2251380	1742053	1893980	2322290	1871030
217	5.033	137.045	13716.4	14511.3	12045.2	12024	9753.31	13201.7	13469	51264	29495.2	14424.2	13018.1	14314.1	14658.2	14881.9	14493.7	20805.4	23108	24603	23031.8	24411.3	22279.2
218	1.698	137.069	7674.38	5559.34	37224.5	19722.3	13039	10049.4	9604.13	6412.66	6925.52	6971.7	6911.04	6836.09	6916.72	7032.78	6863.73	5768.45	5962.02	5564.66	5590.66	5817.84	8213.13
219	5.353	137.151	107422	131224	198.728	198.728	198.728	1987.28	116856	118065	125593	223368	126121	114885	115824	113023	115864	129631	133586	92704.9	107456	137813	110395
220	1.831	138.054	19550.1	11732.4	15523.9	13339.4	18454.8	64131.5	27532	18174.8	19879.5	13210.2	14954.3	22201.5	17129.9	16738.2	17010.4	26735.9	29062	27269.3	17334	13249.3	10714
221	5.49	138.549	2338.47	2525.32	1447.03	1380.39	1297.14	1176.39	2315.8	2499.96	12740.6	2810.97	2793.15	2435.1	2386.06	2269.54	2401.44	8576.55	72524.8	1669.61	2747.84	2516.77	2603.44
222	6.892	139.002	6468.27	6922.37	1311.91	1711.34	1234.96	1446.25	6982.62	7098.28	7752.1	22629.3	7451.74	7165.65	6984.24	6727.17	6866.55	7142.02	6873.9	10462.5	10044.5	6904.51	18859.6
223	2.676	139.035	553.112	698.676	1038.61	1313.24	1579.25	2053.07	3279.98	4265.15	5202.67	7057.32	6877.43	6991.77	6417.54	6501.75	6705.4	8452.08	12547.4	21733.5	6785.32	6522.75	5506.95
224	1.525	139.914	279.835	392.763	537.345	672.086	902.522	1290.26	2016.39	2619.02	3167.7	5060.85	5894.92	5489	4778.49	5390.82	4865.41	5353.94	4051.16	4388.9	5613.69	9186.99	275419
225	4.048	141.014	5072.28	8557.91	2362.16	2023.81	1055.42	1339.28	8905.87	10660	225783	9449.95	3718.81	5526.64	7025.11	7311.3	6983.35	2104.86	7053.8	5327.05	4662.01	271827	7688.56
226	1.428	141.038	3491.91	3310.79	2070.49	3124.69	4414.86	3614.71	2679.19	5751.57	3206.98	2118.26	3098.35	3566.12	3225.85	3138.62	3171.88	2316.3	3412.13	2582.28	2878.37	2852.04	4168.6
227	1.923	141.066	474.627	400.833	1072.76	1785.28	1567.92	1769.55	2324.16	2704.5	2550.21	1515.09	1879.15	3018.4	2250.8	2356.84	2214.79	3671.89	4177.18	3878.03	2369.84	918.694	693.253
228	1.422	141.958	30933.5	43255.2	36339.4	32866.5	37324.3	44885.1	32879.3	8411.63	10775.7	6408.91	11734.4	14008.6	35019.3	14967	38588.2	13938.6	58158.6	24790.2	41403.2	23896.9	35097.4
229	1.67	142.027	2260.49	2673.88	4177.09	4682.51	4761.81	6722.19	8652.02	10227.1	12835.7	13914.3	14409.5	13298.1	12516.8	12770.5	12672.1	14772.5	12509.7	14052.2	13823.3	13583.5	16045.7
230	1.644	142.027	2260.49	2673.88	4177.09	4682.51	4761.81	6722.19	8652.02	10227.1	12835.7	13914.3	14409.5	13298.1	12516.8	12770.5	12672.1	14772.5	12509.7	14052.2	13823.3	13583.5	16045.7
231	5.342	143	13983.8	13452.7	4740.11	6288.88	3621.72	3843.47	13891.3	14040.1	14098.9	27276.7	15546.7	13619.5	13882.1	13502.8	13838.8	14174.1	14351.7	14531	14057.5	13679.2	44849.1
232	2.381	143.001	15159.9	15777.6	12469.6	14318	15058.6	13949.3	16403.7	16530	35759.1	19822.8	15798.8	14489.9	16474.2	16372	16107.4	17319.8	21556.7	23483.7	23096.3	21286.3	18053.2
233	1.431	143.001	3184.14	3568.05	2879.17	4826.01	7218.14	9239.56	11676.5	11087.3	15086.3	16021.3	23618.5	26497	37852.4	44548.5	35965	39713.2	52605.5	51621.8	59709.3	56035.7	70205.7
234	6.877	143.07	3665.87	2766.94	673.194	807.592	911.511	902.999	3229	2721.81	3344.64	4574.3	2971.59	2694.04	3076.99	2826.42	3130.47	2576.45	3622.32	4501.81	3056.36	3037.2	2593.66
235	1.911	143.117	2332.24	2142.48	6612.74	4244.23	4043.09	2470.45	3642.53	3062.74	11105.4	4644.83	3564.39	6628.1	3215	3326.36	2952.96	1898.31	1727.74	1370.84	1199.02	636.452	532.589
236	1.432	143.958	2987.04	5050.46	4639.03	2537.86	3193.07	3949.57	7790.25	769.014	974.932	401.894	954.783	1097.31	3117.23	1247.43	3575.1	1894.06	7174.17	2145.54	4338.42	1950.78	3677.29
237	1.428	144.012	671.715	852.467	570.744	1119.47	2091.63	2333.16	2485.07	2760.32	3426.25	3345.73	5961.3	5912.25	5825.73	6355.33	5839.87	4423.61	6011.46	5310	6636.51	24880.5	5052.1
238	1.901	144.101	109856	54136.4	74165.1	61134.4	93688.1	73065.4	48669.7	59788.7	66926.9	56845.5	51954.4	114309	60604.4	60303.3	62436.6	65383.1	97693.4	75335.9	51522.5	57879.9	88169.7
239	11.842	144.136	2485.64	2318.92	1477.93	1449.35	1266.97	1227.99	32375.5	9040.93	4754.66	4844.95	2851.42	2951.18	2371.46	2600.07	2413.55	22335.9	2572.91	2973.39	2998.73	1981.53	2192.37
240	23.27	144.981	29974.1	30594.4	33575.2	23658.8	32369.4	30342.7	31983.9	78437.4	35836.5	29650.6	28553.5	25234.2	30774.3	30796.7	29679.6	56538.7	44401.9	35461.3	28913.4	21234.3	15987.8
241	5.484	145.563	4575.95	3856.36	1697.16	1101.78	1564.87	1070.96	3765.82	4445.1	3877.95	3226.81	5308.6	4921.87	4093.36	3699.39	4213.92	3001.25	3774.6	2228.78	4833.88	3604.01	4529.89
242	1.414	146.004	3261.01	3855.72	1527.31	3094.15	4038.76	3668.64	4080.48	3551.81	7319.79	3536.89	3329.69	3120.19	3613.21	3244.07	3552.22	4222.34	4551.9	5688.04	10048.5	84215.1	3937.59
243	6.876	146.06	7933.84	6030.64	332.165	942.053	552.665	191.422	6375.73	5565.1	7843.92	16211.3	7063.5	5876.51	6220.35	5904.13	6262.62	5061.68	8820.91	8031.25	6136.84	5853.09	5574.75
244	2.618	146.091	2426.44	3239.4	2282.89	5313.85	3883.78	2605.05	194621	10162.5	8355.8	4995.16	5288.06	6385.83	5362.82	5701.79	5372.35	58585.4	8255.41	6483.24	6007.78	153478	11394.1
245	6.557	146.117	4919.64	5165.29	2523.85	3426.41	3185.78	3769.84	5655.9	6662.25	100094	4558.52	6158.47	6287.62	5121.9	4952.11	5158	20646.6	7938.7	3178.57	3195.61	3465.86	15493.1
246	1.816	146.117	85877.4	89631.1	71681.5	82501.3	102812	91214.4	492873	173787	126237	120336	90532.6	104908	93215.8	92022.1	92498.9	84453.8	111430	89754.6	90872.7	86607.1	57538.9
247	1.478	146.165	34073.5	23647.5	21582.3	30183.9	52144.9	109256	36258.9	35180	43183.3	20651.5	30156.3	46084.4	36889.1	34066.1	37337.7	33766.9	68555.6	39768.7	35109.7	45425.8	47539.5
248	3.043	147.075	9862.45	15079.5	9978.16	8720.41	8923.97	10007.3	12564.7	13458.5	37974.5	18230.5	12638.6	12048.9	14223	13585.8	14461.1	27284.9	46129.1	115937	17353.1	14697.6	10393.8
249	1.66	147.076	1209823	1382045	1205973	1135195	1215729	1290673	3223708	1695442	1368127	1348666	1137604	1217958	1238249	1224251	1233871	1620230	1324955	1447917	1538856	1262208	1145681
250	12.589	147.08	784.364	1646.25	265.447	585.868	1049.07	803.41	5091.84	3449.4	3270.63	5057.77	3224.63	2546.54	2983.95	2728.7	3217.99	39614.3	4199.09	3213.22	5767.55	3592.77	4310.58
251	11.552	147.08	4613.12	4907.68	1243.1	1990.01	1779.07	1860.36	5099.73	21165.8	9436.21	6215.75	5301.2	5723.5	4851.5	5037.46	4919.89	179792	5292.36	7916.57	6691.84	4769.78	4433.41
252	1.485	147.112	376665	268084	259776	311303	312596	288462	312332	316922	320112	355201	296747	319567	297514	299405	296346	203269	344035	251011	201431	187465	173186
253	1.645	148.003	303371	243565	212046	238217	223720	208364	228735	232982	231038	176422	182601	227294	220058	220278	219766	213635	229074	228087	224499	224345	229984
254	1.717	148.06	1059205	924082	702727	701474	749149	661390	4924644	1254153	1162949	970361	1161939	1063982	964042	953276	961744	1507932	1204370	1102728	1048696	695463	570247
255	19.983	149.023	67383.2	62235.8	5701.26	7811.01	8180.44	8061.02	71857.3	74951	67519.9	233021	88175.9	89295.2	66877.6	66047.1	67384.3	118446	73377.2	87309.9	93044.2	77802	65513.8
256	8.613	149.023	10217.7	10039.9	3608.26	3270.47	2825.57	2649.53	9599.72	10165	124890	14721.7	10731.8	9581.57	10053.2	9772.3	10122	23581.6	10435.8	10365	10167.8	10083	10131.9
257	5.923	149.059	14989.8	13241.2	2492.52	2843.57	2131.28	2309.03	13452.6	13290.4	114617	18601.2	13781.9	12234.4	14084.3	14028.7	14163.3	9882.21	19660.3	13869.7	11789.3	12213.7	11644.4
258	1.442	149.952	2312.28	2388.84	2066.95	1521.57	2077.2	2423.57	1647.14	1662.38	2266.67	2633.25	1564.24	1595.17	2188.72	1921.09	1939.32	3735.29	3239.16	6854.85	5197.47	1376.67	2113.78
259	1.642	150	11011.2	10880.1	10408.7	11433.6	12130.7	37673	20852.8	15021.3	13517.8	9582.42	9550.42	11990.5	12323.6	11315.1	12352.5	11938.1	13988.9	13682.3	14904.1	16437.9	21392.8
260	5.428	150.056	3214.01	2812.17	955.29	822.813	1077.59	661.867	3347.76	2731.47	3301.6	10078.3	3795.08	3180.19	3018.42	2848.95	2948.01	13898.6	3788.87	3612.79	3260.13	3236.89	2754.04
261	2.675	150.057	338776	532762	459948	311770	182688	185232	531800	585806	31097670	874570	633114	590896	641213	623960	639288	12461490	996855	771963	630431	614974	541180
262	2.619	150.058	698710	532762	459948	490295	594423	579371	114050	104412	209351	1275470	366440	1137621	496289	919271	308278	53959.4	312590	105917	63983.4	27367.6	14198.1
263	2.433	150.058	29299.8	28257.9	29515.5	31930.8	39360.2	41599.5	44361.8	45530.3	65580.1	49488.9	46085.8	46468.6	46408.3	48336.7	45957.5	53583.2	84651.2	66759.3	45983.8	35046.7	23597.4
264	1.715	150.065	10491.5	8995.47	7237.16	39240.5	15858.9	10477	10318.2	7001.59	7263.37	7533.2	9222.42	9584.47	9943.88	9105.05	10081.6	13963.9	12270.6	11460.1	14067.8	15923.7	21640.8
265	1.429	151.034	698.621	825.125	723.829	1144.35	2419.47	2594.36	2750.3	3013.56	3080.6	3801.63	6364.01	7251.24	5834.12	5716	5970.61	4924.68	7910.33	4872.5	5158.31	5927.85	7234.26
266	1.631	151.047	3684.03	2879.39	2250.32	3110.98	3552.64	3574.9	9594.13	6337.19	4489.87	3163.76	2297.28	3225.93	3369	3620	3139.57	2820.39	2324.44	2400.89	1647.38	1236.55	569.979
267	22.874	151.097	12822.9	11720	7980.67	8109.53	7875.77	8340.41	11884.9	11953.4	74571.4	19832.7	13605.6	12593.3	11861.3	11803.7	11887.2	22986.1	24833.6	47828.7	1230319	12512.9	10962.2
268	1.586	151.95	1141.98	1374.44	1620.77	2086.61	3004.76	3575.57	4248.75	5758	7481.69	7571.86	7389.6	6859.84	7403.77	8465.66	7129.95	9349.07	11267.4	8708.62	6462.19	4534.04	3168.8
269	3.231	152.031	2495.89	7060.87	5250.71	3405.37	3121.45	3639.52	5815.21	6387.86	7723.84	12881.9	6438.8	5377.04	6827.57	5827.12	7024.16	15551.5	5760.94	6332.43	6159.01	6469.6	5653.36
270	2.619	152.054	31994.7	26899.1	22534.3	24923.6	28541	28619	6345.15	6869.91	10964.5	46547.1	18897.6	55010.1	25239.8	44556.9	16744	3856.56	15407.6	16746.9	3677.68	1643.96	913.795
271	2.675	152.054	16873.1	26899.1	22534.3	16042	9386.47	9550.91	27561.5	26979.2	117675	38770.3	32146	31071.8	30704.9	30550.6	31246.1	336816	45552.4	36694.2	30985.8	30725.4	27667.4
272	5.339	152.056	32273.1	35481.1	11722.5	12202.2	12518.4	20202.2	33471.2	238580	72925.7	43682.8	33639.1	40004.9	39863.5	40410.6	40089.4	200789	530765	55021	50934.6	55700.6	51027.4
273	3.74	153.04	213652	403547	101107	83826	65429.1	70011.9	372710	312179	526947	861336	560414	402435	402414	399145	402357	70561.1	454544	378125	367455	348672	1199189
274	5.708	153.04	12067.2	14783.1	1768.53	3359.32	2729.41	2049.34	12888.3	18076.8	20824.2	44951.1	23522.7	15776.4	14811.7	14341.6	15129.1	13875.1	17655.1	12647.4	12170.1	17525.9	13673.5
275	5.486	153.551	59071.9	53314.4	21068.8	13125.1	12553.6	13863.7	46481.8	51735.5	62224.4	61344.3	78212.6	65338	54042.7	50897.2	54453.1	38652.8	50407.9	38455.7	62696.9	43352.2	60254.6
276	5.484	153.664	2492.62	2425.65	1153.24	508.051	846.795	445.772	2197.21	2518.14	2845.4	3508.47	3729.65	3054.99	2568.87	2271.46	2581.77	1507.82	2084.24	1731.13	2913.26	1851.19	2630.31
277	5.358	154.021	10040.2	11821	379.582	1034.62	246.674	198.085	11968.4	11247.8	11332.6	22682.6	13205.7	11888.1	11458.6	11538.7	11540	11787.1	11496.2	10881	10769.4	11776.5	10715.1
278	1.819	154.058	21903.6	24411.9	19530.4	22684.3	22641.2	25083.1	22569.3	83224.6	50237.3	25811	20373.6	25887.9	24624.6	23319.3	24822.7	21444.6	29109.5	28151.2	37881.9	127446	20394.6
279	2.674	155.028	13135.4	17938.9	20123.8	25443.8	19181.9	19002.2	38371.5	39532.9	40456.8	42543.8	43099.7	43854.1	41031.9	42237.7	41929.7	112095	187742	496275	41758.6	40195.2	34477.7
280	1.615	155.042	67462.1	20100.6	10771.2	10168	8971.53	9568.44	7372.22	7860.58	8403.99	7028.7	5441.79	6243.54	7644.97	7307.01	7772.73	9139.32	12251.7	11836.3	9560.23	9964.93	7079.63
281	8.738	155.116	47021.4	17721.4	6867.27	5195.9	3650.89	3729.96	9006.52	10421	6615.97	6763.03	6539.41	4914.03	6923.6	7323.66	7033.72	95109.5	6561.15	7735.26	12072.1	5620.94	6724.08
282	2.674	155.141	2119.87	2382.83	1235.66	2369.98	1478.84	1293.01	429716	4702.89	2893.43	2341.1	2181.66	2211.01	2247.42	2158.85	2313.92	5409.26	9087.09	2161.69	2207.06	2102.84	1841
283	1.621	156.076	238358	133954	88126.8	80961.2	77216.4	78557.3	71874.2	66132.4	82566	77866	68615.8	68708.9	71618.1	71440.2	71815.3	88365.6	106194	96515.2	93314.5	93199.5	91548.9
284	4.052	156.98	7892.59	10170.8	3650.28	3916.4	3087.34	3105.22	10732	10419.5	9705.84	23913.9	6864.05	8147.58	8768.91	8490.74	8792.72	2868.1	9690.19	8524.93	7178.34	9093.62	22497.4
285	2.023	157.012	11851.9	7895.21	7510.34	7050.42	8786.79	57226.7	13583.7	13566.9	12812.2	8799.4	8440.53	8658.63	8771.3	8806.7	8781.64	8058.42	10895	11293.8	10283.1	24327.6	200270
286	1.715	157.026	9350.55	10050.9	13133	10378.7	9565.53	10512	1841349	34251.7	16626	10927.7	10069.2	9748.4	9462.7	9551.5	9355.15	10646.9	8820.6	8587.78	7982.25	7227.68	5564.44
287	6.892	157.048	12055.6	12820.8	2010.42	3096.18	2350.09	1743.96	11849.7	12540.3	11800.5	52235.3	15684.8	13777.6	11959.1	12068.2	11876.5	11889.4	13357	17961.3	20084.4	12117.2	11124
288	5.496	158.012	4355.82	5346.51	5719.18	6522.77	8613.63	10405.7	15873.1	18842.7	20919.9	21763.3	22166.3	23580.6	20559.5	20326.9	21254.8	28480	39801.7	67561.2	21781.2	20022	21197.9
289	10.617	158.07	3107.84	3132.86	1858.87	2057.75	2247.1	3213.16	3419.52	3320.94	3641.86	6856.65	4441.01	3583.51	3379.2	3079.33	3466.89	7925.83	10857.5	251662	4150.71	3342.54	3431.45
290	13.762	158.153	41208.9	43337.3	21498.1	22877.2	21628.8	22691.7	40426	42057.8	195211	66468.4	57278.7	47333.1	44694.2	44046.3	45402.8	589973	40892.9	48929.3	43623.3	43456.2	42089.4
291	6.207	158.556	7128.77	7253.42	3456.15	2599.81	1783.59	2330.68	7373.11	6689.3	60106.4	9748.47	6872.44	8022.85	7089.17	7303.76	7094.18	94226.2	10544.6	6811.94	7557.28	6291.84	6219.45
292	2.415	158.973	28762.3	18885.9	17796.5	14374.6	12234.4	12384.6	10787.5	10621.9	10381.5	11185	11025.6	11314.6	12414.8	12086.1	12227.5	5360.57	11330.2	10529.6	9065.33	6965.9	5457.74
293	1.421	158.973	27491	37187.9	28779.7	29130.6	31822.7	38434.9	26946.8	8097.66	9927.34	6479.78	10402.2	12154.6	31014.5	14110.8	33913.4	13607.6	47414.3	21943.7	36953.6	20743.2	30845
294	3.061	159.026	19014.4	32520.9	24168.9	23648.6	20474.9	25080.5	308294	66075.5	54632.3	34462.3	31978.7	22480.7	31830.8	32852.5	31921.3	23859.7	64846.6	63819.1	54386.7	44141.3	30211.6
295	6.892	159.029	9130.11	8921.5	2904.83	2851.3	2178.17	2380.15	9121.87	9288.51	8670.82	107378	12601	10692.7	8510.73	8398.05	8485.91	9396.32	9174.82	12600.5	12901.2	8519.32	18440.2
296	1.715	159.075	26297.6	25186.4	17269.9	100125	47235.5	39894.3	30670.8	25444.4	28744.4	28096.1	20980.7	28924.1	24511.4	24586.1	24532.1	28187.1	30646	26818.4	34423	29161.9	32059.8
297	11.556	160.066	2236.29	2315.24	558.077	811.995	225.258	446.445	1821.36	2077.31	6326.14	2766.42	2129.6	1690.12	2246.05	2027.95	2337.86	2589.6	2431	3275.36	3087.11	2195.34	1880.58
298	8.575	160.114	1613.26	2156.98	827.895	1798.79	450.217	1014.52	5642.11	4792.98	15086.8	1730.82	2065.11	3273.86	3147.32	3117.06	3150.01	37758.8	3321.17	2386.66	2703.41	2617.87	2526.77
299	2.603	160.132	29173.6	30052.1	10522.1	9358.64	2950.36	3888.24	24564.3	12989.8	48952.6	51201.8	34036.5	16895.3	29475.3	29394.6	29531.2	11509.5	19412	15999.4	25368.4	19342.6	75410.9
300	1.911	160.132	119512	866929	397623	275841	97362.5	107190	107483	51502.8	184320	124556	131144	68441.6	116076	115134	115691	46439.8	77285.1	62815.4	91314.9	69143.2	236231
301	1.427	160.969	665.507	2027.73	1734.68	1597.42	967.823	3941.73	918.777	186.423	417.805	198.952	443.063	421.67	1410.49	599.5	1698.77	412.483	4335.26	1064.12	2554.25	841.09	2280.28
302	1.423	161.011	2927.14	2367.04	1770.53	2579.39	3301.72	2318.59	1959.01	49133.6	2256.51	1710.39	2088.73	2459.81	2494.93	2616.11	2275.87	1704.06	2828.93	2088.81	1594.81	1940.67	1627.51
303	19.256	161.095	11558.3	11249.7	1574.9	1697.63	1540.53	1703.38	11513.9	11229.2	10953.2	21784.6	12574.6	11405.5	11599.2	11862.9	11432.4	23900.3	11941.1	12658.4	13567	11087.4	16693.2
304	14.463	161.095	3788.81	4547.15	1385.94	1698.34	1487.33	1383.12	4280.76	3960.22	4530.32	4153.83	10581	6572.3	4733.36	5014.42	4813.85	6077.2	3277.85	4859.7	4410.95	14751.5	3516.84
305	10.614	161.097	2080.82	2027	1251.88	1143.43	1339.29	1353.44	2376.65	5534.25	2748.74	2121.09	1559.28	1969.27	2040.42	2004.36	2024.71	4094.21	4258.46	6438.33	11264.9	22854.2	2438.59
306	5.479	161.536	1692.56	2306	585.758	424.242	619.626	251.742	1829.89	1753.69	2318.4	1428.62	2261.08	1607.65	1817.1	1673.2	1726.38	17864.4	1814.48	1454.59	2168.79	1546.27	2093.19
307	1.988	162.074	21171.7	11849.3	9631.74	6542.87	14277.8	5760.59	6684.73	27165.5	9980.61	10887	7983.9	5893.61	10886.4	10451	10740.1	16952.3	7066.3	18022.7	9503.57	9117.46	4230.67
308	23.384	162.075	115992	111463	49692.9	58724.9	47983.3	51613.3	124979	1343494	179718	122664	104688	100652	116271	119699	114139	549502	1247179	2117137	867574	302638	139488
309	23.057	162.075	92533.2	1193113	153531	99005.7	71306.8	58969.8	76887	73696.6	74932.9	71343.6	71843.3	75316.5	94339.4	97391.2	92135.2	161150	185623	183450	178193	163517	139741
310	1.392	162.075	4060.49	4516.13	6656.72	6476.46	7200.48	8848.73	9754.01	11105.6	11652.9	11859.5	12396.3	12372.7	13391.7	13274.4	13857.6	17359	18423.9	21226.4	22163.7	25255	33843.3
311	23.023	162.075	92115.7	88462.6	68482.6	71848.1	170314	79503.9	97361.3	83268.7	79425.6	72986.2	72223	75267.8	94305.3	97388.1	92247.3	191975	240038	267877	308614	350156	373253
312	8.916	162.075	16527	15295.1	107584	34815.9	23312.3	20058.3	18722.5	17347.2	15848.2	15315.3	16545	15258.8	16446.8	16666.4	16431.4	22230	21579.9	23354.1	22202.4	22647	19944.7
313	24.747	162.075	138428	137476	78298.6	84469	86019.4	85453.7	145578	635281	209574	148787	132272	124729	141076	146779	138263	412391	573337	574006	402022	223018	127404
314	22.606	162.075	64648.2	62215.9	49942.1	50736.9	48912.1	46275.1	238165	86383	67866.2	53533.5	51719.1	51906	66507.2	69565.6	63674.7	122575	158178	164104	167645	170065	130749
315	17.615	162.075	20397	20737.4	13614.9	13848.9	14974.6	12530.9	24047.5	77770	28589.5	24796.6	22266.7	20258.4	20910.3	21270.2	20834.3	52171.3	71814.1	88741.4	84030.8	43390.8	33628.3
316	18.263	162.075	3714.34	4492.25	5453.89	5946.63	7882.19	8088.24	13669.6	15398.8	15779.8	18334.7	20098.3	18550.5	19755.8	21056	19517.5	30142.9	29478.7	28233.1	30997.7	29113.8	33037.1
317	20.814	162.075	27172.2	27919.2	27236.7	23856.6	22428.5	23021.3	126604	42279.8	28775.6	24336.6	23770.8	23008.9	30236.4	31611.5	28840.7	58521.2	66633.9	62091.6	56912.3	43709.8	31301.2
318	17.165	162.076	8731.06	10277.5	8995.94	11434.3	14224.9	12959.8	18325	19791.3	16741.1	20897.1	22067.8	20834.4	21308.5	22994.7	20848.9	35759.8	38191.4	42144.9	39086.4	22950.5	19997.1
319	2.726	162.111	2117.88	3261.52	3381.66	5019.61	5572.23	7987.27	9009.68	9082.39	15557.8	14062.4	17222.1	20339.3	16198.8	16231.8	16167.2	14110.6	21290.3	13749.8	11265.2	12942.2	9537.95
320	1.715	162.111	21004190	7214693	2848680	2648117	2045087	1912401	1795151	1297953	1626384	1450710	1786603	1884034	1500479	1489676	1505085	1675648	1999238	1457247	1415623	1713720	1554724
321	1.411	162.967	93.2181	136.965	198.874	175.544	260.741	339.574	597.477	331.459	729.61	699.4	1150.57	1348.35	3619.64	1519.13	3781.64	1938.08	5310.17	32128.8	3816.76	2394.47	4111.53
322	12.282	163.038	5057.94	5987.25	1002.57	1118.5	1083.42	1383.26	5030.41	4555.35	4957.1	16270.2	5980.22	5840.63	4859.92	4606.46	4879.16	5849.72	4675.88	5880	5590.76	4916.08	4852.48
323	18.092	163.039	27022.7	6179.55	341.608	875.505	535.783	538.209	8548.1	13321.4	7400.74	9759.41	3846.73	4048.64	7498.53	7990.12	7629.59	8224.78	3711.53	2522.28	4498.04	3174.93	4001.09
324	12.703	163.076	3664.83	3589.35	2398.56	2210.86	2102.49	2094.64	4114.16	3940.56	11142.2	4648.93	3783.59	3526.9	3912.12	3648.55	3944.13	26002.5	77586.8	4340.55	4238.31	4227.31	3892.47
325	9.663	163.132	9529.01	12460.9	17070.2	21346.6	28574.3	37495.4	36110.4	41571.1	47374.8	51099.2	52024.8	48975.2	39305.3	38156.4	39805.9	49405	21192	21275.6	20979.8	19460	19134.9
326	1.647	163.977	91612.6	111408	122611	125040	132994	146048	174634	148493	174040	152434	161621	188168	183928	181899	185446	209544	227486	218902	242373	281363	510604
327	5.12	164.072	5570.01	7795.58	1417.57	748.276	806.374	755.545	3973.71	5265.61	7139.69	8959.57	5947.48	5184.31	4918.56	4712.72	4966.22	2102.49	4137.45	2903.34	3060.29	2641.76	2452.14
328	14.464	165.053	3654.83	3697.25	1065.07	883.764	1390.66	1578.61	4078.18	3693.22	4053.91	4192.84	8663.07	5159.34	4244.21	4203.74	4274.51	5421.61	2554.13	3949.84	4031.29	25595.8	4099.43
329	4.147	165.054	30149.9	35229.6	4153.8	4217.62	3761.84	4081.13	37779.3	38953.2	47907.7	85146	45615.5	37443.3	40219.8	38710	40479.4	9945.08	60503.9	48217.3	40985.3	36591.7	35642.4
330	11.552	165.09	5133.71	5921.99	1939.9	1635.13	1763.91	1849.33	5518.24	5105.35	5652.35	9433	5900.72	5479.51	5636.37	5435.22	5624.27	759033	5448.03	8762.01	7973.31	4965.21	5225.62
331	1.642	165.975	2390.13	3327.38	3938.47	5125.01	6455.44	8566.06	12768.4	13341.4	19782.2	19764.5	20459.1	25347.9	24373.3	23650.9	25206.5	27013.8	28171.3	29444	39630.7	144198	25879.1
332	1.724	166.053	2388.74	1900.43	1364.07	1715.07	1532.29	1415.34	2411.79	1234.95	3546.69	1632.39	1808.92	1720.65	2140.07	2137.9	1995.29	2408.41	3195.52	2362.77	1755.28	948.104	537.312
333	5.695	166.072	7968.71	6737.79	4705.21	5412.77	5413.28	7620.1	5871.8	6738.07	10078.3	8921.59	6298.32	6732.4	7343.1	6840.4	7046.64	10469.6	17689.9	11730.3	10426.7	7494.86	4313.21
334	5.923	166.085	2288492	1891664	310575	310894	237874	292017	1882364	1910567	2380957	3462623	2279360	1913530	1973009	1953839	1987386	1514352	2800572	2043239	1793833	1758688	1648931
335	5.917	166.202	139517	100295	2713.74	2741.48	17.4347	17.4347	101700	101731	141514	405645	151616	109505	108172	102648	109599	71470.2	171394	119398	95255.3	91178.4	76905
336	1.626	167.02	1529.79	2127.15	2139.32	2687.51	3300.87	4999.85	4785.94	6939.33	8305.94	7372.72	6634.35	7161.03	7861.5	8059.28	7885.43	8439.74	6729.87	8026.94	6802.94	7956.52	6659.12
337	8.861	167.069	3588.21	3643.2	1141.28	2033.86	1396.29	1324.74	3736.14	3738.95	3468.55	5410.21	4134.17	3371.58	3661.69	3760.65	3537.21	26653	31573	29471.4	9548.18	4225.85	1935.76
338	9.573	167.105	5050.3	5770.24	3186.75	3222.19	2855.02	2907.15	5125.77	19665.4	9041.92	6291.61	5530.84	5063.92	5118.42	5314.3	5160.62	37433	32708.6	203232	4452.96	992186	30750.5
339	1.634	168.008	2404.77	2544.06	2186.15	2123.61	2702	2751.11	1849.06	2436.16	2608.16	3312.45	2045.77	1899.18	2554.88	2554.88	2283.01	1785.73	2205.62	1963.75	1658.55	1571	837.564
340	1.786	168.045	3703.05	5717.22	4021.19	3778.63	3712.64	4269.34	4491.84	3982.11	7671.53	4015.52	3946.16	5094.23	4616.11	4641.97	4456.7	6047.91	7748.25	6996.45	3634.82	2751.29	1799.79
341	1.758	168.047	3703.05	5717.22	4021.19	3778.63	3712.64	4269.34	4491.84	3982.11	7774.01	4015.52	4218.37	5094.23	4616.11	4641.97	4456.7	6047.91	7748.25	6996.45	3671.83	2751.29	1836.34
342	1.431	168.049	9100.52	10419.3	8345.71	12209.3	26903.9	26085.3	25998.6	25916.2	26327	26222.7	49214.4	53411.2	41030.5	39253.6	42474	34751	55734.7	39144.8	68765.4	34425.2	28645.2
343	1.888	168.988	1468.95	1515.91	2910.09	2418.92	1397.43	2598.86	2285.27	11829.1	8792.03	5068.69	2018.14	2436.31	3225.59	3209.76	3210.83	5947.33	5920.81	5737.66	4291.09	6403.04	11060
344	2.79	169.034	2890.38	21541	3295.22	3313.02	1147.48	1499.42	16228.7	10814.9	20428	77337.2	43036.7	7968.13	17162.4	16737	17188.8	4921.98	15289.5	10970.4	11658.5	8545.95	30732
345	5.191	169.047	3644.35	3817.65	1406.92	1110.96	606.153	702.883	3665.49	5424.85	6263.8	21232.2	5837.73	5480.4	5488.98	5079.25	5555.7	11283.2	5148.52	4710.58	6348.81	3869.9	5084.25
346	1.634	169.057	24682.8	23169.6	20782.2	25538.9	30346.7	32072.8	26766.7	39485.2	36933.6	31814.6	23895	30900.1	37225.2	37762.2	36761.8	37318.4	27987.3	34787.4	32243.8	30106.8	19568
347	15.562	169.073	2576.4	2518.11	342.137	506.017	407.726	615.475	2477.57	2619.17	2858.34	16269.3	3515.07	2973.3	2331.05	2365.87	2333.19	5412.17	2308.42	2569.84	2791.96	2780.21	2609.97
348	1.513	169.093	784.5	684.851	810.695	1410.92	1987.63	2370.59	4066.96	7663.44	11243.1	16072.7	17894.5	21369.9	16874.2	16874.2	17743.7	11250.6	17926.6	14035.7	11220.1	10334	9481.85
349	5.147	169.518	2541.83	2872.03	893.339	864.539	735.221	522.351	2263.59	2743.8	3964.43	6053.05	2355.05	2595.35	2851.74	2794.45	2725.41	3937.06	3222.83	2868.63	2519.32	2939.67	2617.52
350	1.62	169.985	8490.77	7876.75	6536.93	10843.3	13197.5	11652.2	12692.8	18935.2	17811.3	10138.4	10050	14282.7	14876.8	15875.7	14446.3	14971.9	18107.5	17394.8	11532.6	10283.1	6060.19
351	1.799	170.033	39614.5	47620.7	39285.6	40833.4	41235.3	179593	77224.5	58788.2	64366.2	42053.4	39586.6	45513.7	45160.4	44449.6	45021.6	50297.4	59527.4	48985.1	43181.4	39125.1	24783.2
352	1.429	170.052	3558.38	3656.94	2564.01	3538.79	6236.56	5739.35	5057.38	5398.32	4911.15	4536.45	8579.22	8825.35	7745.11	7164.81	8023.56	6532.77	9693.44	7932.51	11598.9	53122.2	5334.69
353	1.614	171.016	1979.41	2293.62	2239.08	2838.86	3425.85	4395.52	4241.02	4584.94	7226.79	5367.54	5827.85	5771.69	7528.68	7223.04	7790.67	8340.01	12805.8	11417.7	13765.4	122042	7247.47
354	15.369	171.138	3364.01	3222.17	1274.38	1244.91	1152.18	1026.92	3292.79	3542.76	24308.2	4840.21	3241.97	3002.63	3350.22	3266.86	3331.27	9201.7	3653.53	3284.43	9556.16	2295.39	1004.64
355	10.468	171.148	21769.9	19928.8	12997.4	16355.3	12734.9	11628.7	16161.8	15943.2	15406.6	24412.1	16148.4	18274.6	18292.4	18516.2	18557.8	132740	74486.2	181484	18191.6	20459.5	18186.8
356	1.629	171.999	572.278	912.818	1085.25	1265.15	1404.5	1935.88	2166.89	2857.8	4381.19	2715.7	3427.93	3284.48	4096.46	3755.6	4256.59	3624.99	3852.53	3595.98	4563.25	18374.8	3914.95
357	3.741	172.012	1194.69	3258.64	921.601	709.348	456.215	756.412	2982.42	2400.47	10727.2	4198.74	3383.29	2470.49	3146.53	3131.38	3165.72	176.809	3616.03	2994.52	2533.05	2542.53	2281.33
358	1.806	172.03	3131.68	3610.66	2786.11	3501.09	3221.12	3735.43	3645.23	3406.58	7045.31	3507.26	3223.74	3045.47	3368.63	3368.63	3053.46	3272.2	3668.01	3076.32	2910.1	2950.2	2176.41
359	8.8	172.132	3661.11	2460.13	2952.92	3527.57	2679.83	3171.56	2012.92	1585.1	2285.18	2555.64	2956.93	2860.91	4149.68	7400.42	4149.68	1735.99	1167.61	2430.43	1744.7	1108.96	833.514
360	14.693	172.169	3543.65	4151.93	1386.2	1676.46	1352.51	1379.78	3795.97	53508.2	12152	8758.65	6651.58	4728.03	3902.17	4292.45	3997.87	228456	4264.89	5135.48	4444.2	4570.53	19612.5
361	2.675	173.012	10938	12179.2	8440.88	11821.2	11773.4	7912.44	53299.8	22128.9	16535.9	13733	11617.1	12312.2	11177	10908	11420.5	16651.8	21908.4	34244.4	108937	11236	10408.5
362	1.833	173.04	2577.17	3150.72	3179.51	5719.04	7548.45	8851.57	9715.09	14374.8	15592.4	16901.8	22969.7	24341.6	20072.9	19853	20349.5	15053.8	20649.6	16495.8	16096.5	15736.6	14877.8
363	1.431	173.063	13766	12928.4	8527.14	9938.47	17248.8	13969.8	11344.2	10401.1	165166	11532.2	13556.2	12524.6	11512.6	11505.7	10688.9	11156.3	17445.3	10874.9	8807.93	7202.37	5010.89
364	5.487	174.007	8712.26	9361.55	6120.78	6725.68	6939.98	6940.51	8566.93	63239.9	12513	8365.36	7724.18	7798.33	9050.15	8900.71	8901.94	12889.6	16953	17547	18917.2	15563.1	12366.6
365	7.851	174.021	5659.32	3969.25	1286.89	1191.98	791.823	778.939	5287.11	6743.51	10413.2	21416.3	6044.74	6895.98	7200.52	6476.62	7262.44	6527.73	9026.13	7639.7	5140.53	6896.62	6236.89
366	1.615	174.894	155.608	274.846	330.983	417.091	620.814	1007.75	1201.93	2152.32	4303.12	4728.56	6859.13	9482.61	7867.8	7867.8	8874.18	9280.72	10138.2	7737.04	6903.98	8966.22	7508.98
367	1.544	174.937	18570.9	15795.6	16453.8	18458.5	137149	42449	28526.9	29322.7	24586.5	16063.6	16845.4	18418.1	17874.9	17600.9	17836.8	14902.1	14810.6	16649.4	14778.5	17261.7	17030.6
368	3.067	175.005	28086	712869	147815	89848.3	58318.5	60109.4	63440.8	50760.5	61216	43364.8	43597.1	32834.1	42195.2	42849.1	43002.3	42852.5	110414	130218	147708	192405	189547
369	6.892	175.058	11085.5	11264.9	3140.31	4389.49	3339.88	4164.37	10884.9	10819.7	10990.3	21752.4	12524.6	11262.1	10863.2	10915.5	10878.6	61625.4	10712.8	15708	16571.2	10822.2	10511.2
370	15.044	175.112	3139.6	2728.49	1209.36	1014.68	1175.37	1026.81	3167.72	2658.8	13884.5	4819.44	3574.98	3284.22	2775.43	2827.21	2825.22	41420.8	2647.59	3094.83	3142.67	2964.05	2736.12
371	1.897	175.113	1865.25	2026.42	2428.53	3862.68	4605.74	6767.6	9029.62	10981.5	18869.1	16598.4	23507.7	24981.9	22691.6	23115.2	22964.5	19909.7	28916.5	23898	23417	25068.7	28575.3
372	1.613	175.118	342723	300624	225805	287941	1856113	637186	455345	351137	383108	314275	306368	331860	314951	314598	314814	285486	496334	392805	354647	323423	301015
373	4.306	176.036	50415.5	59991.8	62669.9	45931.8	36467.9	47378.6	56541.6	61138.1	1173453	112668	79524	84076.8	79321.4	78657.6	79400.8	120164	390410	716157	84020.2	89450.4	93135.9
374	6.23	176.072	3055.32	8567.08	11344.2	9510.72	9106.15	12017.9	6589.43	6596.04	14393.5	6337.41	9826.44	14075	6925.62	6649.54	7001.64	3200.2	9574.41	5605.92	5599.47	6413.77	2659.55
375	1.715	176.102	69441.9	70440.1	56086.2	3315557	157419	112401	83373	61270.5	75492.8	68775.1	52240	74704.3	69210.4	67739.6	69282.7	81645.7	85110.9	77640.7	96734.8	92005.1	120939
376	1.967	176.121	296.328	437.917	307.349	674.962	996.456	1291.28	1588.9	2280.89	4784.25	4820.41	6201.1	8093.06	7046.09	6246.84	7675.42	10301.3	18974.8	14843.9	16181.1	12986.4	7333.13
377	1.426	177.032	347.342	447.638	340.377	740.087	1293.01	1469.87	1065.32	2307.48	2806.45	4156.16	5775.79	7025.26	5110.49	5201.66	5309.37	3736.24	5543.59	5532.93	8442.37	5002.8	4334.93
378	14.796	177.053	3627.05	3700.15	1071.3	1466.47	1272.86	997.878	3783.79	3929.61	3443.3	8740.63	3999.89	3424.8	3435.67	3228.73	3389.8	7957.96	3957.5	3939.16	4245.07	132744	5197.71
379	9.475	177.073	322.926	463.448	539.885	733.125	1009.13	1323.94	1877.37	2598.3	3437.39	3585.6	4492.5	4776.49	4771.82	4555.36	5077.72	11637.5	6505.86	10439.4	3189717	4097.35	4543.44
380	21.911	177.075	2664.56	2833.59	103.709	242.5	107.906	76.8983	3047.61	3012.01	2382.09	4836.77	2597.57	2490.41	2637.66	2410.98	2648.87	10211.8	3050.26	2957.84	2733.46	3048.43	2905.64
381	10.029	177.121	3227.2	2164.2	2131.53	1115.38	1425.95	1566.68	2866.11	2525.97	2775.16	5599.55	3294.31	2351.4	2646.24	2207.42	2568.52	8212.95	8049.13	38854.7	3724.38	2022.94	2924
382	22.702	177.126	10742.5	6643.12	946.031	1016.5	1105.37	696.417	9850.53	8729.89	7615.15	9715.52	12265.7	10457.9	8819.55	6725.56	8972.18	10783.2	9114.61	13652.8	11474.9	8680.35	11413.1
383	4.31	178.034	2712.4	3506.83	2767.15	2397.86	1828.6	2277.14	3254.63	3667.37	24114130	7185.67	4834.62	4378.76	4293.47	4354.33	4305.09	7986.79	29400.7	40594.8	28229.7	16347.6	9325.09
384	1.565	178.057	6259.93	4777.87	4693.53	5020.11	5100.34	5310.23	18378.5	9230.74	8317.61	7293.29	5639.37	5631.2	5657.2	5474.96	5766.08	6949.66	7467.04	8734.47	12080.8	64577.2	5847.84
385	1.41	179.018	759.675	917.024	584.609	1819.13	2665.48	3459.53	5551.43	11895.5	12764.6	22207.2	21644.3	17313.7	9888.59	14537.7	9633.3	17595.6	13781.1	11114.6	6411.38	5754.28	2886.48
386	2.634	179.047	409.752	296.062	509.233	1669.54	2162.24	2291.39	991.731	1232.05	3610.73	3234.29	4721.15	30751.3	12584.8	12025.6	12176.5	1281.38	4680.22	3210.34	3708.23	3530.43	3518.36
387	2.711	179.047	5774.27	26457.8	4546.79	9688.63	6622.25	5707.99	27837	20659.1	837247	38449.1	23060.3	22160	26645.9	26893.5	26505.2	20282.1	37266.2	34395.4	31680	34606.8	111082
388	2.373	179.049	2480.19	177383	9925.83	13752	8395.45	4629.07	8756.5	6488.72	8409.03	5881.89	4230.78	5462.42	4586.67	4863.43	4623.01	6684.15	13154	18546.3	22590.7	26290.3	22162.5
389	9.027	179.063	3674.68	2424.82	3780.48	4649.73	4015.12	3586.11	2049.63	4295.35	4058.14	4463.21	3425.93	3641.62	3547.44	3860	2139.31	3759.75	1621.81	3155.15	2032.99	1519.74	520.527
390	15.216	179.108	3149.11	2671.43	346.834	834.018	1097.28	746.518	21653	6204.81	3886.13	3525.93	3190.8	2901.62	3043.49	3002.71	3178.48	6097.68	2524.09	2730.48	2518.28	2622.8	2614.8
391	16.568	179.142	881.527	1240.47	670.671	1093.58	1597.3	1728.69	5196.4	7082.22	8418.13	10387.1	10156.5	10321.2	8675.48	8818.39	9140.82	74867	210360	8073.14	8759.76	8995.54	9272.19
392	1.617	179.981	5851.1	7136.3	7099.27	58749.7	13182.2	8108.49	7125.28	5865.92	6691.79	6290.35	6629.1	6163.97	6505.87	6236.23	6515.78	8034.12	8057.38	7110.95	7031.7	6115.45	5105.69
393	8.043	180.065	9055.26	8257.55	2480.96	3672.73	3632.79	3759.21	11411	11197.1	19618	10659.5	9257.33	8878.16	10844.1	10926.5	10777.6	271567	15403.5	12587.9	13891.6	14685.7	13734.9
394	13.661	180.099	1824.64	2910.89	71.1645	367.165	425.899	98.4946	5494.08	4254.81	1726.48	2103.86	1493.39	1686.76	1765.48	1827.65	1700.46	2911.03	3804.6	2003.88	3867.18	2905.1	962.662
395	1.599	180.904	4085.06	3171.41	2840.5	3795.75	3877.99	4194.15	8412.17	6224.59	5288.96	1983.04	2351.72	3188.49	3623.2	3600.18	3546.95	3064.69	3963.39	3045.42	3096.03	4866.71	3915.99
396	1.411	181.018	375.004	469.887	251.426	883.12	1329.89	1616.05	3196.15	6056.38	7041.88	12504	9384.44	7844.1	5001.36	6662.79	5013.77	9424.36	9648.85	8103.98	4703.02	3970.57	2039.4
397	15.563	181.121	4790.14	4908.67	1046.19	1467.31	1344.74	969.094	4723.27	4688	21055.3	6894.42	5674.02	5064.33	4737.55	4525.83	4913.94	10769.5	4335.64	5403.06	5078.33	4571.69	4542.38
398	1.592	181.961	8272.79	10170.7	6845.33	7512.14	7926.25	7373.07	7410.67	9543.89	12105.1	8438.41	9463.95	9493.39	10283.9	10584.2	10124.3	9688.69	12355.3	9038.78	8458.99	11757.2	9574.07
399	4.147	182.08	214950	257961	33410.1	23901.1	24386.8	23460.2	270439	241680	347503	631908	333244	279124	290966	288342	292279	69815.5	429479	343784	299680	267590	255566
400	8.721	182.189	3637.32	3549.09	2875.08	2424.61	1898.56	1984.3	4296.8	3913.12	20598.3	4757.3	3471.34	4013.06	3872.63	3803.05	3810.93	25746.5	20119	41170.8	68139.4	40966	16292.6
401	1.422	182.984	8299.79	10518	11575.8	8430.86	9777.53	11309	11648.8	2324.75	2762.79	1646.55	2808.23	3194.99	8655.53	4125.91	9542.37	3623.82	15090.3	6234.11	10071.6	5916.79	9314.9
402	5.355	183.04	5072.92	5320.53	322.894	373.496	182.263	131.81	4968.59	5132.2	5683.77	12956.2	5531.7	5660.64	4473.36	4675.21	4437.06	6047.22	5257.21	4918.9	4881.44	4459295	4511.14
403	8.611	183.05	2606.42	2257.75	1066.39	625.924	742.538	614.649	2270.36	2393.94	2308.55	10145.3	3626.56	3529.76	2372.59	2322.38	2460.74	4783.07	2529.11	2530.64	1939.39	1976.4	2031.1
404	14.463	183.066	3241.77	3363.21	697.895	1380.28	1122.2	1041.67	3272.93	3213.51	3614.51	20986.6	5719.36	4121.26	3474.61	3593.38	3516.76	4756.63	2355.2	3243.92	3222.58	12464	2658.21
405	10.21	183.078	7723.19	7604.48	9352.29	5782.23	5039.17	5033.77	7838.92	7580.35	15167.4	9894.11	8257.97	8080.51	7868.62	6886.8	8351.02	33234.7	33969.5	8576.65	9183.53	8323.29	7828.94
406	1.435	184.026	579.337	524.109	614.656	838.315	922.759	1179.1	1501.25	1177.79	1490.22	1532.39	2347.29	2536.39	3495.74	3767.93	3366.42	3527.63	4603.49	5133.8	10151.3	2760.26	3086.87
407	8.076	184.059	3707.01	3885.34	1413.87	1039.7	792.043	602.526	2374.92	2396.01	7227.28	12787.2	8616.61	5563.95	5041.27	4663.67	5212.3	1040775	5900.44	4618.7	4922.29	8991.41	6121.42
408	16.459	184.072	3252.82	2609.03	1535.91	2665.93	2721.39	4499.12	3268.86	3338.12	5907.64	4309.02	5245.52	7212.97	6588.72	6327.03	7136.45	11780.7	22358.7	64267.4	7811.99	9348.16	5692.08
409	20.467	184.072	9094.76	7558.1	3250.08	4000.8	3973.12	3726.69	5263.53	5304.91	73737	8182.13	5332.41	6819.63	7553.52	7782.01	7302	17795.9	35849.7	36995.4	18521.8	8725.82	3242.85
410	17.347	184.072	10107.7	7730.15	2741.12	4854.53	3579.27	5529.38	5911.37	6114.01	7015.9	18951.4	6447.94	8642.04	7949.99	7292.1	7957.16	17102.5	46019.5	139023	8176.27	9841.1	6147.51
411	1.663	184.073	97604.6	118659	97395.8	118444	610551	251323	175624	123007	161476	126308	147157	127070	118646	117612	118893	153249	141023	127293	142338	155160	182119
412	16.775	184.073	193.598	197.638	137.727	287.744	332.672	811.662	753.379	1550.93	3430.93	3961.05	5296.14	7225.76	6313.94	6130.45	7195.69	11938.3	20463.4	46436.4	7488.86	8812.67	6350.71
413	17.783	184.073	10435.5	7516.34	3605.99	5171.48	4853.07	6702.13	5489.04	5995.65	25872.8	7885.93	5878.77	9095.24	8304.86	8237.19	8257.01	16142.7	28059.5	30282.6	21919.6	17058.6	7076.64
414	1.425	184.984	3769.16	5626.46	8552.77	3786.99	4009.03	5424.58	12598.9	1179.64	1312.17	748.981	1445.45	1691.97	4069.31	1753.31	4732.86	2457.47	11042.7	2688.01	5650.29	2608.26	4672.79
415	1.626	185.031	12830.5	17373.2	20197.4	23936.1	33550.8	43937.7	38779.2	58110.8	66297.9	59916.5	53100.5	62582.6	67959.3	68159	68064	77132.5	63517.5	69166.5	62425.5	67939.4	47418.8
416	6.892	185.044	16516.1	16159.4	1400.83	2737.52	1003.12	1874.13	15823.3	15888.5	16770.2	48792.7	19360.4	18143.1	15831.1	15120.3	15907.6	16262.1	15910.9	23263.3	24921.4	15592.5	15978.8
417	1.43	185.064	1084143	540918	256865	251675	389753	296426	219015	193536	168350	151553	273502	288781	240374	231974	241631	210012	315226	204371	225641	277909	298646
418	7.806	185.077	91812.1	23331.8	15404.3	10837.5	9185.99	8474.66	7969.63	6969.07	7134.89	7736.1	7811.76	8589.06	8431.64	8384.08	8420.41	10469	7654.11	6552.86	5740.4	3767.89	2467.66
419	7.887	185.08	8758.21	8691.77	6655.83	6201.26	5442.4	33408	22395.5	15562.8	12458.7	10782.6	9584.64	9478.62	8438.89	8902.73	8479.78	23182.8	29476.7	37974.1	43241.9	33066.5	20184.5
420	9.665	185.114	4164.02	5491.23	6752.78	8892.56	12108.2	15838.1	16755.2	20433.7	26554.5	29547	29337.3	26563.1	21526.5	19889.5	22929.2	33031.7	14348.7	16280.7	19490.2	31193.1	1548925
421	16.6	185.152	5037.94	5222.94	1922.03	1792.59	1730.86	1557.79	5575.98	5449.28	16328.2	7556.2	6073.43	5390.34	5200.76	5122.32	5322.9	272349	5601.4	5360.14	4949.33	5152.98	5230.84
422	1.626	185.958	118056	75219.3	51730.9	55188.6	53814.4	48801.5	44420.8	53280.7	53531.8	34275	34735.8	44320.1	45126	42884.5	45788.6	42877.1	45276.9	49861.8	49671.9	68397	78706.5
423	2.68	185.983	7293.75	8248.27	9389.61	10700.2	10854.6	45252.1	15870.6	10063.7	8239.64	8560.53	8233.44	8246.55	8037.56	8097.05	7776.87	3228.09	9517.62	11748.4	22022.8	7826.51	8389.8
424	1.7	186.013	12498.3	8464.99	8216.33	7172.6	7542.68	5846.23	6198.56	8820.35	8636	7219.71	7893.19	8128.63	9423.72	9113.88	9474.19	10263.5	9237.9	10552.5	10052.7	17290.8	26125.4
425	12.527	186.22	51275.9	39220.2	17095.7	27044.6	20069	22288.6	36506.3	42189.3	50862.5	78966.2	52503.8	39978.1	54257.2	40740.8	57875.8	343738	38144.6	69083.4	63718.4	51578	46559.1
426	2.708	187.026	1895.5	2107.7	2728.14	3987.36	5120.41	6879.99	8955.2	12101.2	14705.2	19169.8	22400.5	21795.5	23071.2	23071.2	24020.6	19538.6	24425.3	27891.2	30744.2	39560.5	72577.4
427	2.764	187.026	31312.3	33402.7	22914.2	26309	23998.9	21550.5	26298.9	24938.3	23651.1	23356.5	22896	23025.1	23115.6	22965.7	23590.5	30938.4	43151.6	64589	140456	21539.6	22405.9
428	19.258	187.086	4716.08	4805.58	1133.04	1068.4	949.717	1010.47	4981.32	5200.18	4601.95	18658.8	6765.21	5142.07	5003.73	4824.51	4975.88	7772.47	4532.19	5148.8	5630.15	5212.01	7111.08
429	14.463	187.087	3135.69	3188.88	925.638	1282.43	1084.01	1198.48	3990.82	3059	3120.23	21956.3	7035.81	5923.7	3496.63	3709.51	3648.53	69154.5	2631.79	2943.52	3523.79	2996.73	36417.4
430	1.758	187.124	2687.08	2986.67	1963.6	2609.54	2491.78	2494.82	2563.58	1652.92	6158.27	4249.6	2666.79	2711.94	2408.97	2252.82	2448.28	2913.72	4790.41	4060.84	4963.56	4354.35	4354.31
431	1.625	187.956	1318.88	1495.44	1558.59	2220.31	2769.72	3565.71	4051.76	6419	6455.36	4299.62	4610.91	6027.45	5815.81	5723.09	5938.13	5840.9	5857.02	7327.52	8532.83	15403.2	5426.09
432	5.925	188.066	8557.19	7421.12	1218.31	1469.17	739.058	771.51	8124.52	8222.89	8551.69	14066.7	8631.58	6480.51	7512.86	7703.25	7418.4	6520.8	10718.6	8472.31	7136.29	106391	6932.08
433	6.876	188.07	171362	134860	10601.3	19348.3	13506.8	11033.3	141002	125602	187755	291361	150102	132416	145958	143791	145140	120716	206597	187167	139523	128949	1565696
434	2.659	188.988	2824.08	19900.1	10906.7	10120.7	7920.02	6251.81	4558.83	3974.5	3799	3276.08	2528.17	3165.55	3436.82	3641.27	3259.25	1192.39	2835.9	2523.34	1452.53	1310.22	586.52
435	1.835	189.016	7822.3	9426.05	6878.35	35796.8	18247.5	13083.6	7910.58	7252.83	6716.72	7972.86	9473.99	9522.4	8278.42	7860.24	8344.48	5807.62	9585.95	7252.38	8046.83	9535.9	14715.5
436	5.487	189.017	29597.7	28553.9	13080.4	9742.5	9940.49	10412.2	26515.1	26416.3	29695.7	40873.5	38275.9	31988.6	26930.5	26906	26651.1	2047686	24389.1	20980	31335.9	24328.8	101841
437	1.423	189.054	14746	13826.6	8548.66	11574.1	16883.8	14048.5	14147.5	22802.4	13197.2	10091	12917.8	13272.2	14388.7	14102.8	14202.5	16252.2	25499.9	21787.5	25142.4	29620.9	43694
438	6.22	189.122	6677.1	5527.61	594.14	1235.56	1452.57	1247.14	5288.74	2996.03	31029.9	4752.84	4212.16	4920.63	4069.87	4111.4	3993.54	1682.83	5122.44	2827.96	3890.03	2758.16	2940.04
439	10.615	189.129	7429.17	8386.06	4290.18	4850.1	4742.02	4700.67	25987.9	12028.8	8397.14	8392.26	7293.16	8219.21	8073.34	8224.5	8140.08	35025	66629.3	11842.9	11511	8184.78	8007.04
440	1.563	189.158	50935.1	44437.4	54710.2	1319649	155216	73939.1	59626.3	55150.6	52569.8	40522.7	29978.4	32289.1	42996.6	42253.2	43078.7	28490.1	40830.1	38440.1	32150.1	51819.2	58540.2
441	5.481	189.979	1728.41	2045.52	1992.62	2835.78	4243.2	4811.34	8131.55	10082.4	12362.9	12640.5	16343.9	15744.7	14526.6	14432.9	15056.1	11128.5	38990.2	85063.2	14873.8	13542.5	14658.5
442	5.486	190.07	2494.27	2834.6	1505.81	1323.27	1378.3	1527.41	2594.76	2523.04	2631.34	8313.47	3749.86	2717.37	2121.9	2264.94	1871.87	4253.83	5397.31	3380.59	1904.64	901.601	635.11
443	7.543	190.108	732.962	819.33	352.091	979.898	691.096	1016.15	2866.85	3324.97	5389.05	3541.18	3444.6	3545.2	2855.11	2791.22	3050.85	16375	4235.52	3108.12	2559.37	2370.7	2153.43
444	1.549	190.91	13813.2	17581.8	19876.2	23402.2	27501.3	33200	36946.7	41527.6	49133.4	42734.1	47542.5	50546.2	53362.4	52449.1	53974.3	55534.5	56083.4	56422.3	64413.1	93171.5	195102
445	5.498	190.996	5400.36	5690.05	2809.44	2440.81	3461.49	3108.43	5336.12	5361.35	5331.01	8955.58	7291.04	5892.49	5269.55	4907.33	5275.98	24475.2	4942.23	4158.82	5366.09	4531.76	28713.7
446	3.738	190.996	1049.82	4080.53	1102.68	545.172	14.9196	530.096	4083.01	2786.91	5621.66	23857.3	7600.97	4335.98	4260.47	4148.66	4222.72	149.196	5322.84	3166.35	4027.4	4256.63	8126.01
447	1.825	191.032	293.794	335.401	626.161	638.523	898.015	1536.94	1984.52	2652.85	3394.91	3931.42	3746.07	3931.07	4346.68	4424.8	4475.81	6230.6	4656	5844.77	5733.6	5773.11	5243.67
448	1.518	191.075	7225.29	4991.67	4891.05	8168.11	9281.65	8975.73	9312.73	15096.4	14028.6	11421.4	9497.05	11528.7	10441.9	10509.6	10461	7393.78	10626.5	6961.61	4234.13	2861.91	1901.92
449	12.413	191.127	42917.5	42745.1	23661.9	19353.6	19487.8	20424.5	44541.1	587420	74118.2	50328.9	40961.5	41406.5	42354.1	44979.6	41626.8	866520	48676.6	45619.9	8575546	147007	50150.1
450	1.917	192.056	9411.99	4628.46	2591.5	2915.51	3226.98	3957.87	4376.12	3023.31	1673.52	3273.53	2782.34	2656.73	3252.7	3099.02	3132.6	4670.69	2386.93	1818.5	1274.91	471.598	450.473
451	9.441	192.1	1151.96	2060.57	553.569	708.605	774.541	820.341	2484.78	1349.02	1290.34	2246.91	1419.23	1374.06	1304.35	1262.29	1542.63	6995.86	10480.9	1693.88	3188.62	1643.6	2345.61
452	7.409	192.102	3116.17	3728.63	491.879	927.144	406.435	488.018	2341.56	3004.37	15022	3318.01	2544.83	3281.59	2379.19	2377.71	2397.02	950.794	1387.76	342.876	1378.05	1332.43	410.355
453	1.55	192.91	7795.66	8570.09	7898.98	33458.1	15981.6	12385.2	9923.86	9417.41	8686.11	7805.25	7736.31	8077.48	8238.28	7927.99	8322.38	10815	10729.9	10245.1	9323.26	8824.46	6247.79
454	1.596	192.999	1355.31	1324.96	1118.39	1612.61	1809.27	2315.06	2339.45	3075.38	3381.69	3004.72	2476.11	3691.8	3820.15	3863.75	3822.23	3517.55	4449.84	4046.87	3442.55	5461.18	9172.1
455	3.065	193.032	2368.78	5106.55	2606.42	1619.93	1663.56	1506.14	5300.39	5416.99	4773.47	41334.4	7672.77	4262.66	4438.01	4313.48	4440.48	26782.5	5428.54	6808.9	8217.72	5120.24	5158.47
456	8.909	193.049	13423.9	12952.5	4986.82	6480	5107.26	4449.84	12138.7	12938.5	12378.4	28502.4	14725.1	12980.3	11948.6	11697.8	11870.1	284955	13327.4	12841.6	12181.2	47699.7	14710.9
457	7.736	193.142	388.424	621.253	790.689	764.625	970.092	1267.05	1568.31	1617.49	1784.82	2237.24	2238.88	2324.6	2351.91	2494.44	2296.7	2889.51	1858.38	2040.18	2579.15	3739.39	2299.72
458	1.717	193.153	6282.56	4311.43	23524.4	18927.2	9053.92	10426.8	12561.5	13732.4	13350.9	17372.2	15677	13916.2	12514.1	12880.2	12384.2	16366.1	21771.3	18338.7	22172.5	26480	36201.7
459	11.819	193.157	105.206	145.795	176.946	236.203	307.731	543.647	655.65	1144.55	1977.19	2522.89	3599.58	3948.19	3150.25	3218.76	3380.69	8311.18	3537.25	5558.51	14007	3442.09	3117.04
460	18.487	193.157	8223.09	8405.19	3663.01	2805.15	3197.2	3561.39	8656.28	8305.45	8114.84	24837.8	12359.1	8796.25	8377.4	8511.27	8394.05	4540026	8466.43	7819.28	7671.36	38951.8	9167.01
461	1.581	194.031	7151.61	6380.89	5656.34	5830.6	5783.2	24489.6	10006	7528.37	8811.82	8124.24	6781.1	6378.83	7241.45	6610.05	7325.73	9777.86	11239.3	10362.5	8970	8527.11	6193.77
462	1.903	194.048	5434	4226.12	4849.29	5349.82	6673.58	5029.25	3703	4330.61	14356.4	6958.27	5117.57	6060.97	4724.36	4690.11	4621.7	2144.81	6257.22	3188.31	2893.55	2418.31	1967.91
463	6.093	194.049	2110.8	2572.72	400.201	219.248	496.789	110.431	1727.57	1586.96	3180.72	12702.7	4097.82	4309.21	2239.95	2237.51	2232.18	889.891	3628.75	2585.18	2337.52	2136.13	1304.29
464	7.558	194.115	2919.16	3547.21	2770.84	2995.58	3147.1	3059.76	3528.61	9429.04	4327.62	4276.13	2835.82	3078.93	3432.74	3246.55	3339.01	5225.56	4638.31	5946.44	5129.44	2408.33	1640.7
465	15.722	194.115	7869.72	15514	895.888	2475.47	4044.54	3383.65	29566	19932.8	13507.3	12063.5	5268.3	6256.48	6967.04	6999.51	6546.58	15674.1	16344.5	8176.18	17177.6	55666.9	10702.5
466	1.695	195.001	2975.43	2861.54	6036.7	6756.1	5834.49	9420.82	10855	19279.6	15910.5	9017.48	4758.56	7168.15	9318.5	9695.41	9307.9	9550.02	8577.31	10120.3	6485.68	10547	8506.24
467	16.569	195.101	7544.29	8194.75	761.753	1576.59	1381.24	669.544	8986.63	8511.81	8375.78	17508.8	9491.56	7747.84	8321.95	8187.1	8294.93	19354.4	8054.63	6937.86	7495.02	7698.1	29634.4
468	13.583	195.104	2523.31	2452.17	381.771	328.707	236.579	298.938	2693.86	14955.9	4673.22	3040.65	2447.84	2372.8	2483.69	2617.38	2535.73	4678.16	2773.73	2649.94	1774.46	2171.3	2234.87
469	15.48	195.137	5512.93	5387.32	4047.02	3142.63	2362.69	2452.81	5572.08	5462.81	27024.4	7184.62	5291.38	4983.93	5389.4	5424.26	5279.97	48169.1	71709.7	5417.21	5192.95	68036.2	15646.8
470	1.58	196.043	1841.2	2606.36	2021.42	2125.29	1982.08	2218.39	2074.29	5934.35	2998.18	2411.34	2075.34	1942.76	2251.52	2209.49	2229.42	2372.19	3717.66	2859.64	2084.04	1697.61	1066.95
471	17.72	196.154	2856.89	3210.14	302.998	890.855	778.607	918.427	3163.8	3563.78	2784.34	4154.09	2640.33	2206.33	2806.55	2746.61	2684.02	4187.26	2745.11	3441.53	3785.95	3019.08	10946.6
472	1.599	196.876	11163.6	11158.2	6090.07	7285.67	7420.22	7743.24	6624.88	7888.05	9454.91	5176.62	5226.2	7166.94	6461.27	6863.88	6253.63	6504.85	7727.13	5668.22	3636.28	3624.43	1973.43
473	1.572	197.1	14866.5	12905.2	10514.1	14171.5	14920.8	14590.8	13912	14022.9	14179.8	13082.6	11137.9	11975.1	10279.5	10192.7	10444.3	8307.65	12326.8	11337.7	12137.3	15641.7	33569.4
474	17.243	197.153	2651.62	3059.56	2055.52	1267.86	1490.87	1261.29	3098.73	2992.69	2891.65	5559.99	3301.59	2493.07	2729.1	2628.92	2700.18	13273.6	18299.4	2521.74	3160.78	2883.39	2919.42
475	17.562	197.153	3703.32	3844.43	1461.26	1722.24	1838.47	1595.89	3837.9	3261.54	14823.6	5356.02	4315.09	3970.64	3725.8	3722.18	3700.96	38877.7	76740.6	3633.73	3965.29	30669.4	7752.47
476	5.483	198.075	3029.49	2403.01	1026.52	658.137	1006.62	579.792	2479.98	2322.02	8147.88	1241.67	2899.51	2227.55	2615.43	2576.57	2537.67	1967.59	2115.17	1491.47	3139.64	2219.13	20707.2
477	1.724	198.095	349.357	365.589	289.008	612.882	1522.07	1264.79	1378.98	2791.67	3885.15	4913.6	11586.3	6858.67	4658.86	4461.45	4958.6	3148.03	4797.86	3822.53	2110.03	18446	3570.36
478	8.653	198.126	21316.7	18836.9	7835.76	4390.67	5509.46	3928.04	28904.9	17857.5	19823.9	173990	32026	23729.2	19532.5	13528.3	21483.2	20406.3	31406	26262.1	23667.9	14716.1	20398
479	5.155	198.539	2672.66	2865.73	1380.7	638.903	306.427	780.396	2821	3114.43	3646.68	4740.81	2276.2	2375.65	2655.32	2550.85	2495.89	2265.25	2903.39	3049.54	2863.8	2611.24	2940.27
480	5.435	198.543	4349.56	5051.43	664.091	800.092	678.416	717.419	4175.45	4071.21	5210.3	7605.82	6413.73	4614.53	4876.08	5004.34	4881.58	3924.93	5242.98	3702.27	4956.43	5402.35	7322.72
481	1.43	199.08	15154.5	13667	8770.83	10668.8	56747.1	26308.8	15837.1	12341.7	9726.9	8374.17	13712.9	14821.5	12013.3	11353.8	12163.2	10240.1	17879.7	12941.9	13896.3	19576.4	33313.7
482	14.168	199.168	1343.69	1601.23	1069.63	1069.18	1632.57	1757.63	4733.02	5151	5999.51	6242.5	5721.59	5023.36	4767.17	4507.1	5134.34	323910	5491.42	4804.48	4996.79	4883.3	4768.23
483	1.422	199.999	12028.8	16895.7	16329.7	12888.7	14171.4	16248.7	10514.7	3223.33	3967.53	2620.81	4703.21	5416.12	14268.9	5606.25	15785.5	6223.39	26888.3	9417.82	15938	8677	13708.9
484	19.951	200.087	5507.08	5534.9	212.586	432.835	458.854	502.903	5977.13	5179.13	8200.37	4925.62	4267.64	4470.53	5101.55	5515.05	4945.02	6694.99	5528.14	8129.94	8093.09	6081.95	8917.45
485	17.707	200.2	51569.6	76713.8	12875	19192.5	15388.8	17645.3	78556.4	224027	121903	89185.4	79669.1	62416	63272.6	72734.2	62482.5	64228.1	71759.3	93825.7	99858.4	67379.5	71125
486	12.871	200.236	5341.31	4813.14	3050.77	3049.45	2136.82	2717.67	3751.69	4470.45	102651	10995.9	7056.83	6846.55	6361.99	5497.6	6775.11	35727.4	5309.87	8977.53	6602.68	6223.24	5316.33
487	2.675	201.006	10551.4	11885.9	9083.7	11694.3	12207.5	11662.9	11815.4	166358	16789.6	12046.5	10868.9	9837.51	11170.6	11513.1	10785.7	15168.8	20422.2	20858	19927.1	13906.5	9307.95
488	1.431	201.043	2355.4	2790.03	2803.68	3508.26	5194.44	6801.21	8810.72	7839.88	10543.5	10670	16430.9	17677.7	25224.8	28991	23930.7	26972.4	35793.8	35326.6	45622.9	59176.5	284874
489	10.613	201.129	16342.9	17101.6	7378.69	17381.7	10067	10568	17180	70452.5	26519.2	18386.2	16775.5	17093.3	17494.8	16970.8	17818.3	49999.5	62769.3	475952	23327.2	17003.1	16840.2
490	1.618	201.933	43924.6	50483.8	42226.9	373743	114091	76061.9	59734.8	53006.7	54812.4	40077.5	40380.8	49175.6	49672.4	48512.6	49565	51656.4	59620.5	54590.8	48994.2	46837	38178.7
491	24.638	202.105	7584.97	7559.44	7691.62	6680.82	6187.67	6918.15	7975.05	7640.26	13666.3	9074.15	7261.68	7284.61	8081.78	7490.02	8102.85	8723.4	9553.01	11523.2	21314.3	7702.29	7250.84
492	6.207	202.106	4388.34	4410.87	1442.12	1807.18	953.811	1488.33	4287.99	4627.73	6445.91	5302.13	4020.25	3982.15	4752.23	4323.56	4716.22	3882.12	7053.84	4672.77	4787.67	4388.88	4496.3
493	5.155	202.106	12732.7	14941.9	3989.72	2903.38	1927.4	2938.1	12591.4	15810	21959.7	37556.4	17546.7	16811.4	14757.8	14589.9	14811.7	11208.5	17001.6	16447.5	14982.4	15142.5	38824.1
494	10.899	202.215	2520.16	3243.55	1570.22	1739.62	1870.61	2832.5	2850.15	60326.8	5481.93	3190.13	3091.15	2906.8	3173.51	3404.14	3134.08	25734	3465.4	5173.67	62510.1	8335.14	2722.69
495	2.674	203.039	8897.9	9099.27	7950.53	9405.2	7342.51	8962.36	8969.19	8614.35	17911.5	11533.2	10519.6	9876.67	9079.89	9164.17	9104.74	14127.7	21869.2	664146	8764.39	7649.55	7986.98
496	1.716	203.051	32080.3	28214.6	12736.8	24049.7	356345	60261.4	24552.2	24005	27008.5	30539.1	95905.6	53034.8	28784	29409.1	28348.1	10633.7	26309.5	13708	10828.5	12024.3	8177.47
497	6.892	203.053	22020.2	23558.3	4874.41	6628.74	4483.94	4736.76	23843.6	22633.7	22843.9	56791	28255	24785.9	22357.4	23343.6	22195.8	25671.5	23431.5	34760.9	36091.8	22701.3	123964
498	19.257	203.106	28528.4	26777.4	3232.07	3793.39	3394.49	3959.47	27333.4	28543	28007.2	55943.2	29988.6	25895.7	28415.3	27683.1	28021.7	58516.1	29478.8	32275.5	33434.9	27823.1	63901.2
499	14.464	203.106	8656.23	9807.17	2160.42	2412.35	2604.17	2790.56	10874.6	8469.45	9915.69	70196.4	27739.1	17936.3	11488.1	12944.4	12020.8	15673.7	7625.19	10391	10851.5	9533.14	9916.86
500	17.558	203.142	3916.57	3820.32	3364.69	2166.92	2352.17	2436.69	4442.33	14965.7	7126.21	4777.28	4285.34	4092.74	3971.44	3764.45	4101.96	22652.3	30153.4	4086.52	4208.6	4108.23	4189.9
501	1.813	203.149	25797.5	20715.7	14593.5	17524.2	19732.3	24676	181069	36067.3	31812.7	25448.5	22160.4	21166.8	22271.6	22231.6	22160.5	17921.8	39124.6	29474.9	30254.4	32541.9	44358.1
502	1.619	203.93	1355.98	1846.62	2176.58	2802.51	3756.49	5277.72	6011.88	7848.05	9360.87	7402.01	8746.98	10284.3	9465.34	9620.78	9518.01	10097	10989.9	10668.8	9347.8	8811.03	6965.07
503	5.919	204.03	3797.99	2560.23	16.443	164.43	16.443	16.443	2297.5	3008.88	4029.26	12825.1	3929.29	1881.47	3317.85	3388.58	3169.62	3391.59	5670.41	3693.31	2416.84	2095.25	2259.03
504	4.142	204.06	3271.71	3968.38	8.30843	8.30843	83.0843	8.30843	4068.91	5035.45	162478	10099.6	6507.05	4585.97	4441.67	4911.79	4494.77	1406.61	6432.27	5270.11	4587.14	4739.71	44767.1
505	8.902	204.104	2208.81	2505.64	1274.87	3651.99	1511.27	2528.93	8949.92	9400.85	20417.7	3231.89	2488	3616.4	3783.45	3990.94	3786.22	22310.3	42081.1	3867.25	3282.89	3338.88	3532.44
506	3.299	204.121	418.254	1542.26	2011.17	2040.98	1694.89	3759.9	8219.35	12872.1	13490.2	13002	11255.8	6149.07	11610	12918.4	11525.2	27630.2	26652	20487.9	26281.2	51025.1	67137.3
507	2.639	204.121	387892	536397	580988	11031330	726118	485073	740330	730648	645468	520976	468271	372213	567069	560948	560321	5073646	723665	441655	449852	4001871	603097
508	8.693	204.122	9393.85	7899.77	1982.97	4617.5	3060.92	2572.36	7251.9	6013.56	24548.4	9417.89	8342.72	8498.77	7094.6	7613.77	7027.72	82896.1	9674.38	6946.06	6340.14	13676	3483.6
509	2.022	204.122	451440	638687	457338	379293	204449	442467	795888	858384	9343153	1207143	708251	487550	687527	682387	689764	3370418	9868114	527984	548698	764160	556566
510	5.488	204.991	2888.19	2184.24	613.779	337.468	178.892	433.608	2469.05	2582.22	2587.34	2418.24	3834.85	2824	2300.7	2349.7	2274.23	17.8892	1677.96	955.533	2725.76	23164.7	2615.32
511	2.674	205.027	37033.8	41372.4	20441.1	38734.6	30240.9	27077.4	40253.9	231367	67934.3	47884.7	43600.5	41060.6	39797.9	40032	39866.4	39343.8	84175.6	130057	530987	35268.9	34880.9
512	8.909	205.062	3238.2	3104.73	1565.68	1731.04	1427.41	1652.51	3853.24	3652.68	3567.73	8401.39	4897.08	3735.53	3362.22	3469.55	3363.1	48903.1	3767.95	3438.59	3338.72	51716.6	7420.31
513	1.826	205.082	7866.77	6444.73	2506.98	6085.13	7874.69	5140.03	6582.63	5181.62	4354.86	9279.31	7293.64	6760.37	6053.11	5408.53	5887.89	5330.44	8908.68	9184.25	19686.1	4280.66	4552.68
514	19.989	205.085	56516.6	48398.3	4555.03	6433.92	6146.58	6237.01	58424.1	58010	55075.2	213820	78642.6	75781.9	54138	53752.6	54858.6	92071.2	59279.1	73202.6	76206.4	61007.6	55370.1
515	6.876	205.096	404802	311791	30337.3	44192.8	29888.5	24932.6	344783	298136	439768	678974	358463	315207	349270	343057	348243	306615	499169	452716	336691	300085	299444
516	16.377	205.157	336.222	406.609	425.594	580.79	848.02	1183.28	1745.01	2480.37	3452.67	4200.9	4758.69	5454.29	5353.79	5537.97	5513.04	14872.7	9775.99	14028.5	41821.4	5258.96	5159.77
517	16.318	205.159	105.632	144.56	215.521	233.293	317.314	479.011	795.332	1350.63	1977.95	3500.46	4984.28	6669.32	4780.62	4831.83	5232.53	9705.38	4939.97	7976.39	23749.7	3866.07	4996.61
518	2.674	205.985	3726.89	4553	3227.92	3977.62	2780.6	1629.31	4428.55	4271.32	34116	5236.73	4024.93	3654.37	4135.25	4079.73	4080.26	5011.48	12490.2	4144.41	4128.24	4269.38	3100.57
519	5.525	206.024	2498.61	2688.35	1356.75	1782.54	2488.29	1692.27	2599.11	7940.62	3993.57	3223.48	2527.61	2383.41	2663.76	2691.53	2723.6	14734.6	2629.09	2763.17	2422.55	2569.23	2714.66
520	1.408	206.036	24132.9	26009.7	17581.2	26189.6	23422.7	26646.2	29791.1	68174.3	32831.5	26641.5	24281.7	23555.3	28484	25209.1	28605.2	40435	41338.4	52160.9	95277.4	31343.9	33341.1
521	1.631	206.054	524.954	649.448	624.377	1286.83	1382.37	2156.43	2827.16	4639.93	8351.66	7616.37	9178.17	9104.22	8477.48	9357.19	8669.99	7683.17	7642.15	8819.4	12272.2	82712.9	8620.8
522	1.551	206.885	37812.1	49391.6	46118.9	332927	120564	92802.5	65353.4	52270.8	54643.5	52504.7	52975.1	49635	47191.5	45680.1	47633	59629.1	59376.9	54526.7	51191.3	46929.6	40597.5
523	1.527	207.049	10946.9	9286.92	8737.56	14130.4	16197.1	16287.4	19022.8	21605.5	24043.2	24735.7	20166.7	22055.2	21013.5	19876.5	21628.7	14659.9	23243.1	20255.7	19026.2	22899	30786.7
524	1.605	207.207	886.469	875.416	2436.53	2047.89	1832.98	2965.93	3011.32	3879.19	3340.35	4205.05	3287.96	3073.87	3515.59	3264.02	3612.37	3356.59	2292.03	2310.78	2855.84	3795.95	3215.37
525	1.41	208.037	4831.41	5110.81	3486.66	5224.03	4794.26	4980.27	21262	9041.33	5742.6	4393.99	4881.35	4837	5337.28	4185.1	5596.72	7447.81	8154.85	12458.7	59305.7	5826.66	5569.65
526	10.707	208.074	25510.9	18693.5	9458.23	1004.25	14748.7	14414.5	11893.5	22263.3	17001.1	9786.16	9385.22	6720.86	12751.9	17772.6	652.342	1153439	51089.7	7220.9	3122.19	1475.62	612.916
527	12.412	208.153	3892.86	4125.88	2409.59	2510.02	1755.88	2003.79	4120.22	19762.2	7404.16	5309.12	4595.32	4558.62	3860.49	4368.51	3782.16	42293.7	128839	4151.56	4318.43	4651.14	4457.13
528	1.551	208.883	9510.48	11203.5	10449.7	9809.3	10123.9	11007	10127.2	8751.91	20555.7	12002.4	10832.7	9670.53	10644.5	11203.2	9790.16	12355.4	11703.6	9516.9	7300.43	5365.48	4025.08
529	1.596	208.972	4384.02	4807.55	3529.16	4604.3	5242.7	6136.13	5451.49	4665.6	6293.68	5716.73	5288.95	5259.94	5645.72	6164.04	5435.43	7122.99	8994.58	6269.72	4085.1	3588.95	1949.69
530	5.93	209.091	6025.74	3341.23	523.593	339.991	236.23	669.5	2913.68	2759.86	5502.37	25595.2	4990.63	4848.67	4304.73	3886.74	4221.28	4083.61	5256.86	3380.08	3188.81	4069.77	7789.2
531	10.707	209.116	50077.4	35595.5	14716.8	1769.1	26811.2	25852.9	20129.3	41495.3	30336.8	19292.5	14808.2	11350.2	22614.1	29379	1972.23	33891.4	123214	14080.6	6192.59	3025.88	1206.09
532	18.681	209.153	5441.4	5010.39	1502.92	1598.56	1210.45	1020.59	5736.88	5340.96	5846.65	9884.71	5804.91	5345.66	5283.14	5012.91	5236.22	11834.4	5076.53	5021.2	5809.18	5434.09	5084.15
533	3.045	210.059	4118.41	7287.23	3693.18	3252.22	2592.45	3485.36	7712.68	7260.13	33545.9	12992.7	8539.98	6556.5	7903.1	8168.03	7861.93	62899.1	7375.25	11714.6	10908.5	8222.55	7610.26
534	9.093	210.148	339.256	425.828	292.492	801.947	986.591	1317.06	1800.69	2138.09	2759.41	3634.37	3987.65	4804.43	4289.86	4321.71	4299	4279.51	3882.02	5035.04	4284.35	2665.46	1907.81
535	1.686	210.976	1529.28	1598.55	4102.6	3630.56	2905.8	5352.91	6604.4	10938.4	10224.7	6524.17	3251.28	5904.22	8695.07	8156.39	8958.17	11953	10419	11259.2	6245.98	10579.1	7649.14
536	8.611	211.059	9442.1	9700.71	3545.71	3569.83	2616.5	2565.34	9614.5	10128.2	10000.1	17493.2	11129.5	9009.08	9681.56	9705.77	9627.71	23394.9	9960.11	10079.1	9239.51	9849.67	40171.1
537	12.14	211.132	65799.1	65999.2	37684.9	40225.9	34702.2	40845.9	64468.8	65313.1	430590	98471.9	69849.4	66140.3	66569.3	64817.1	66509.9	550542	520801	1685179	1346227	341648	132760
538	3.046	212.009	886.39	2582.46	383.012	485.33	188.304	364.086	2963.97	2244.59	2000.52	8810.04	2835.49	1253.04	2607.89	2448.54	2507.79	1009.2	2306.5	4607.37	5646.41	6140.54	1713.05
539	1.597	212.85	191.314	347.158	309.236	398.325	676.446	1129.33	1283.6	1996.38	3894.89	2635.31	4002	5103.65	4630.42	4747.01	4758.91	4803.32	5880.79	4677.74	4250.94	8219.2	7964.59
540	1.584	213.074	29165	28221.1	22895	26122.7	26583.7	676502	62849.7	35605.7	37793.6	28522.2	28138.9	28951.6	28722.9	27808	28882.1	25714.5	42939.8	35138.5	37963.9	49179.9	131197
541	12.417	213.109	26239.6	24924.4	16953	12949.3	12947.5	13371.2	24880.1	25000.3	46190.3	28799.6	23933.4	24594.6	25649.4	25925.1	25660	376326	27670.7	23672.9	24692.7	25543.9	26448.6
542	8.498	213.176	573.804	789.425	1136.46	1134.61	1536.65	2337.3	2975.05	3540.65	4691.77	5739.08	5845.66	5765.85	5033.91	5612.71	4876.34	5933.14	5155.97	5656.52	4933.42	1911.21	1269.2
543	9.092	213.177	2549.41	3012.96	1648.33	3290.87	2314.01	2589.45	26830.3	5862.7	4041.1	3078.07	3091.8	3677.98	2916.82	3239.8	2782.43	2745.98	2627.68	3533.96	3941	2718.99	3105.3
544	4.071	213.978	3175.78	5772.18	1848.28	1492.35	1074.92	1152.38	6387.93	7151.33	24246.7	6428.04	2917.4	4039.23	5080.37	5344.56	5022.66	565.11	4701.94	4374.54	3762.95	32000.5	4539.85
545	1.717	214.057	443.902	528.952	590.354	931.413	1343.74	1978.78	1995	4132.91	6342.93	5231.22	3452.49	6004.72	5457.67	5539.05	5587.99	4595.24	4522.37	5535.26	7369.45	46561.3	4641.88
546	20.305	214.214	6072.43	8552.72	866.465	1099.78	1207.53	884.997	7190.25	8192.85	45215.1	10226.7	7356.67	6546.53	7312.78	6881.02	7627.9	8956.98	6443.67	8485.75	8999.91	6464.98	7174.27
547	13.257	214.25	3233.16	3195.88	2048.19	2516.55	85255.8	15140.9	10465	7640.09	7147.52	5889.14	4574.03	4259.7	3378.17	3335.02	3533.5	15835.8	58307.8	4710.12	4152.77	3919.43	3274.76
548	13.198	214.251	508.695	613.169	696.227	1120.04	1680.86	2126.94	2979.33	2811.67	4393.85	4652.84	4117.03	4032.57	3275.47	3125.31	3438.74	7391.9	5079.52	8927.8	27601.1	3561.53	3178.63
549	3.049	215.015	5612.09	10364.4	5301.75	4890.1	3929.04	3998.35	10244.4	10591.1	10205.7	31670.8	14466	10161.4	10042	9830.48	10052.2	44989.9	9959.21	14889.1	5320261	35803.9	12303.2
550	4.048	215.021	8536.53	12017.9	4782.57	3885.68	2703.62	3402.36	13039.2	13857.5	76001.6	16443.3	6658.4	9367.08	10037.1	10629.4	9978.11	3147.34	11997.5	10041.1	8993.84	61113	9639.16
551	5.81	215.049	1766.47	2952.94	1081.84	821.788	461.001	449.732	2352.55	2647.29	5008.1	4838.62	2165	2449.71	3178.79	3036.58	3095.44	4085.67	3978.22	4167.22	3545.86	4528.6	4611.92
552	1.663	215.069	21877.1	27217.1	28517.6	25015.4	21930.7	27617.2	586403	49170.3	36418.7	26811.9	19021.4	27333.7	27951.9	27701.5	27502.4	31116.6	40519.4	31645.6	29278.5	29561	31226.9
553	7.737	215.124	1526.87	1937.74	2942.64	2642.63	3232.14	3749.72	4575.17	4404.19	4298.63	5799.03	4885.14	5080.85	5712.77	5480.55	5778.02	8521.05	4259.64	5220.94	7385.3	9576.21	5106.08
554	1.555	216.014	71799.6	21203.3	10580.8	11394.2	9296.8	9638.81	8237.52	7313.15	9959.14	9358.23	8367.96	7805.36	8854.14	8787.03	8836.03	10991.6	12300.5	10060.2	6712.35	4773.88	3116.58
555	19.258	216.11	3324.96	3086.1	431.873	399.884	652.346	431.5	3455.28	41107.8	5008.8	3840.59	3633.02	3550.52	3541.15	3641.02	3592.88	5891.21	2923.14	3364.7	4301.04	3774.18	3833.24
556	1.422	217.017	3634.22	4779.25	3927.96	2829.08	4053.03	4831.34	7117.2	1114.51	1191.87	658.946	1211.46	1350.81	3289.2	1536.73	3690.28	4858.91	3974.4	2794.56	4900.67	2787.58	4345.35
557	14.636	217.105	15572.1	14178.5	6474.09	6048.79	4576.81	4581.32	6532.83	6000	5705.48	4970.69	4775.23	4210.7	3778.86	3943.02	3877.82	12446.1	25496.3	613467	5146.35	4171.27	4046.51
558	10.841	218.083	138.608	326.676	654.617	528.534	588.964	1301.8	934.584	1959.32	13571.9	6615.85	10193.1	12369.9	4903.78	5024.57	5125.83	4828.08	21342.5	16696.4	43735.8	8713.96	3837.14
559	2.838	218.111	878.589	2295.21	6405.89	1845.89	614.564	2239.76	1781.1	2979.83	11908.7	12710.4	5163.48	2882.85	4607.73	4013.92	4602.22	7924.81	35597.6	88981.2	4187.6	287030	38044.2
560	5.127	218.137	10459	17438	1816.92	2821.07	1967.82	1963.82	22890	12229.6	17404.3	24183.6	10982.9	12399.1	16941.9	16726.3	17190.8	16148.7	39733.7	16900.2	11410.5	28094.1	15970.2
561	9.371	218.21	898.668	1515.33	892.761	1276.08	1528.01	3065.64	13047.3	11986.6	30095.8	43203.8	43126.3	31989.6	21701.3	31235.8	21514.7	19296	36423.1	45404.7	37264.7	30847.7	24331.7
562	2.674	219.016	67337.5	74299.7	57098.4	70607.1	70900.1	48936.9	505378	139374	94959.2	79995.6	75288.4	70046.8	68118.6	69364.6	68317.8	103018	135082	159802	176867	177238	138471
563	1.619	219.025	7459.34	11080.6	10680.2	11079	24398.4	15254.7	15139.9	17889.4	16470.1	16186.6	20095.3	21375.2	16882.3	17509	16731.4	13724.7	14724.2	12884.6	10848	13368.3	12077.9
564	1.712	219.025	4007.87	5347.38	3008.24	6052.93	21815.2	12053.2	8581.52	11083.9	15900	25746	88373	46951.2	26776.8	26821	27100.9	10829.5	25995.6	14489.4	13844.4	28497.8	56088.9
565	15.649	219.158	3560.49	3289.7	1743.35	1587.7	1137.47	1579.27	3307.42	3290.89	5944.89	3141.18	2702.59	2727.64	3281.49	3198.29	3277.5	31542.2	72846.4	3596.53	3772.53	3274.4	3549.22
566	4.134	220.036	2274.76	3254.45	20.0994	200.994	309.645	20.0994	2582.98	2168.93	3110.05	12558.7	3909.47	2205.57	2722.77	2637.85	2732.81	703.25	3748.11	3325.66	2870.11	2259.38	2206.94
567	6.205	220.117	247338	247836	79580.4	80124.3	50582.3	87467.5	254701	241006	335932	473870	283213	265871	257994	255190	257644	220076	382079	266000	265868	254168	395565
568	9.143	220.135	3086.64	3327.95	987.944	883.613	914.088	707.904	2438.01	3148.01	25473.8	3237.12	1995.35	2280.14	2349.2	2260.02	2331.11	1149.17	1320.85	675.772	1341.44	1272.18	847.975
569	1.713	221.025	251.37	367.16	261.32	425.482	1519.21	929.388	272.806	1292.73	1525.14	2560.68	8372.22	4580.38	2870.8	2695.54	3007.33	1747.75	2919.97	1022.61	1540.46	3342.11	8584.3
570	2.638	221.056	3595.73	4621.57	5162.34	3818.36	1115.62	4442.54	3317.73	17627.8	5505.67	4835.29	4913.39	3032.66	4859.57	4901.5	4761.2	29892.2	27376.5	4196.94	1857.26	516.665	341.262
571	6.892	221.064	33965	35817	7434.85	9353.28	6140.39	5809.35	34823.6	34840.2	35527.4	93366.8	41834.3	34975.6	33383.6	34143.7	33028.7	37230.3	36451.9	51029.9	55076.3	34219.7	34121.3
572	5.485	221.07	9565.92	7633.29	3069.62	2846.79	3511.12	2826.86	8594.56	8058.8	9360.27	8947.32	12369	10150.1	8397.21	8154.15	8503.89	4582.41	7479.07	5992.29	9041.62	7125.12	9257.45
573	19.956	221.081	3272.19	3615.11	157.153	299.276	224.301	217.94	4093.16	3512.74	6601.99	3960.03	2804.42	3230.33	3439.2	3639.55	3386.62	4113.52	5222.16	5189.7	6035.23	3803.74	20886.2
574	19.252	221.118	4075.46	4291.67	104.331	300.337	307.217	315.494	3787.47	3863.41	4238.4	11288.5	4364.69	3989.02	4177.73	3868.71	4061.34	8458.75	4010.16	4525.15	4772.57	4256.35	6390.31
575	1.727	221.184	5604	4814.85	6349.98	10998.1	14200.1	18416.2	17361.1	37800.7	42382.2	36708.2	21150.5	26614.1	31860.2	32019.3	31882.8	24378.1	33493.4	32282.7	31624.7	37896.2	28880.5
576	1.629	222.029	22330.7	23891.2	15227.3	17411.7	13722.3	14835	13958.5	13642.9	20424.1	16036.6	17891	16437.1	17060.1	17093.5	17021.4	21697.7	21545.9	20443.8	20042.2	23817	20107.7
577	5.356	222.039	7163.86	7725.98	701.792	1878.01	1301.76	1496.06	7899.36	44856.8	11985.2	8658.58	6545.94	6785.47	7093.81	6565.1	7537.33	7232.78	7493.7	6320.88	7234.65	7525.34	7045.09
578	7.482	222.077	2421.07	2260.84	648.131	680.573	687.523	574.84	2528.93	1901.11	149610	2954.79	2345.59	2400.55	2357.66	2444.82	2299.84	1589.42	3031.55	2440.06	2076.94	1980.62	1495.42
579	10.026	222.184	32846.5	17658.3	11719.6	7410.22	11722	9024.46	26715.3	24413.4	25612.8	33046	41992.9	28130.2	24626.5	21909.9	23540.2	129880	256799	5528610	2038373	79570.4	58226.5
580	1.603	222.99	217.806	400.541	491.152	626.729	1064.44	1501.03	1326.43	2275.51	3551.85	4709.02	5320.28	6510.68	8173.77	8079.84	8440.84	7969	5809.24	7309.44	13633.8	8792.43	6432.94
581	1.538	223.024	6799.21	6576.79	5838.99	8922.3	10422.5	10531.9	11765.7	11700.2	14735	17444.4	15320.5	15519.2	14775.2	14981.1	14812.5	10427.9	18805.9	12703.3	12155	11442.2	14056
582	13.48	223.063	15852.9	15894.5	8378.26	6915.28	5769.54	6482.33	14859.9	557104	30597.3	18353.6	17065.3	15797.9	15409.9	15356.6	15684.4	723037	15160.9	14648.3	14366.2	14731.2	14969
583	23.74	223.063	8821.24	9696.95	810.701	627.991	538.77	1002.52	8509.58	9970.61	458885	13605.1	9832.66	8739.62	8815.66	9223.46	8743.46	29210.5	10079.6	8303.54	8818.52	9925.63	18602.1
584	21.915	223.063	5246.92	5503.74	1632.28	516.118	798.165	1194.11	6045.49	5575.96	5341.65	18480.4	7753.79	7216.9	5495.2	5586.88	5484.41	22453	6392.32	5681.89	6073.82	6293.19	8891.89
585	16.904	223.063	5113.25	4608.53	1130.33	1177.85	883.168	1024.64	5178.38	5110.24	4767.66	8986.42	4921.85	5013.56	4912.51	4264.74	5029.74	19504.9	4904.57	4712.06	5113.31	5032.43	5036
586	19.583	223.063	2228.57	2131.76	46.6925	268.624	16.4517	81.2791	2093.46	2462.57	23923.6	3116.37	2601.46	1842.16	2313.03	2436.36	2291.33	9222.99	2463.95	2491.17	2060.45	2367.58	47000.2
587	1.538	223.876	68.8251	103.227	143.766	167.322	196.873	336.967	509.526	541.031	1022.88	1337.94	1647.4	2000.19	1850.72	1959.69	1900.33	2180.33	2164.71	2986.66	5920.11	1918.13	2355.24
588	1.717	223.999	7119.61	7980.17	11437.8	8504.42	7909.35	8395.36	51673.9	16606.2	11642.4	8188.15	7456.36	8295.68	7741.36	7878.83	7624.41	9280.81	7504.93	6867.51	6736.81	5551.55	4896.6
589	17.45	225.147	4538.82	5209.08	942.299	1372.51	1334.14	1315.26	5316.35	4854.54	4813.64	8115.08	4880.36	4440.45	4628.55	4444.51	4625.47	12292.6	5423.09	4546.46	4948.33	5098.27	5241.92
590	15.794	225.147	8685.23	8791.92	2677.49	2721.25	2453.91	3116.62	8897.39	8374.99	8214.18	16034	8995.83	8090.99	8670.13	8156.7	8662.33	21319.4	9769.49	8263.01	8500.18	9654.24	8835.56
591	14.028	225.148	10656.3	11037.9	3459.31	3930.82	3629.81	3755.43	10466.2	10639	11184.6	19918.7	12357.7	10799.3	10312	10481	10224.2	17316.6	10733.4	11504.1	10737.1	10210.5	38885.4
592	19.505	225.184	2902.23	2956.95	651.685	643.533	956.597	919.41	2850.77	4025.14	64771.3	5107.51	2550.17	3042.91	3637.85	3465.37	3713.54	2445.64	4459.13	2828.52	3017.31	4302.54	2767.12
593	1.943	226.08	2861.9	2394.74	3033.03	2507.22	1532.15	2845.15	2511.32	2749.08	9295.06	3163.82	2270.07	2650.79	2442.07	2549.68	2482.47	6026.33	12150.6	3124.62	1935.86	2262.92	1416.43
594	2.639	226.081	4666.32	4281.96	4102.86	3482.7	4349.54	2284.13	4076.59	4465.02	12195	4142.43	3581.94	3373.96	3951.59	4108.84	3922.51	10789.2	20774.3	20220.8	10913.4	6116.26	2189.1
595	14.644	226.121	7078.26	5261.2	1004.11	1113.41	1143.18	1052.37	9638.56	5620.57	6360.1	6597.14	12053.4	8393.19	5340.8	4615.82	5652.81	7845.8	8366.7	8529.6	8057.62	4262.63	6706.19
596	20.682	226.159	9710.34	6654.23	386.825	540.998	408.682	394.927	10585.6	7720.53	6880.15	21492.8	10923.9	9063.76	7198.79	5192.07	8108.09	9195.73	9562.21	10628.8	9566.92	6458.98	7466.5
597	11.77	226.18	462.325	520.229	290.02	339.303	525.088	757.724	2256.8	1785.2	2177.92	2091.47	2838.81	2579.57	2326.24	2581.62	2360.93	30783.8	2079.03	2560.25	2275.22	2189.78	2349.78
598	1.535	226.95	14772.3	10123.9	9881.25	14383	15511.5	13080.3	60570.6	40545.4	24390	10523.4	11047.3	13813.8	13498	13332.5	13291.5	9473.24	10708.9	11014	8454.87	10233.1	7005.78
599	2.685	227.008	407.275	627.967	851.441	1065.42	1414.7	1922.56	2293.31	2617.06	3176.77	3274.44	3648.05	3715.09	3956.47	4010.6	3971.8	1199.34	3314.71	4222.7	229671	3393.39	3651.29
600	6.877	227.078	3981.29	3271.01	97.8394	795.874	457.02	463.131	3752.15	3092.61	10804.9	3722.81	2979.09	2941.35	3515.97	3664.03	3513.38	3349.78	4862.29	3834.25	3353.25	3279.94	11007.7
601	15.673	227.082	155.142	246.74	39.9098	129.61	192.417	229.008	2051.13	4785.2	4244.48	3334.58	2652.79	11651.5	2973.89	2070.94	3443.29	2344.35	3453.19	6316.87	5247.41	4392.05	4137.68
602	1.618	227.112	4358.36	7025.12	5168.4	6343.46	7065.32	8931.27	9602.82	14150.4	14379.2	14723.7	11673	18644.1	14509.7	13880.8	14929.9	16417.5	14541	17550.6	16363.9	47617.1	11230.7
603	19.206	227.126	5492.19	5728.37	677.889	1205.37	956.942	786.774	5598.8	6301.92	5479.03	20497.5	7179.62	5686.96	5736.03	5237.3	5744.95	6523.54	6328.86	8500.02	8617.15	5989.65	5606.02
604	9.092	227.174	33921.2	31478.6	30223.7	26366.5	26916.3	25246.1	24643	22983	23549.9	22957.6	22062.4	24285.2	21325.8	20793.1	21513.5	22180.6	18992.5	26141.7	31582.3	23097	34170.3
605	7.198	227.174	30187.5	32779.2	28196.3	24224.1	16999.8	2328143	96435.8	58765.9	49916.2	41340.3	35501.4	34363.8	28906.2	29615.3	28082.4	224110	33002.5	42325.8	90323.7	17646.2	7383.71
606	8.5	227.174	99942.3	105897	133852	96529	93654.9	105262	100935	374031	199685	165300	126555	123447	102382	102359	101405	131862	112584	125110	95094	38491.3	26068.8
607	9.092	227.508	5563.12	5771.34	6211.11	5719.97	6056.78	5232.22	4902.02	22613.2	9176.15	5653.85	6221.68	6382.75	5649.64	5294.55	5699.06	6811.45	5296.18	7068.72	9221.99	11966.1	4945.4
608	2.641	228.096	7325.38	7166.2	11468.9	12712.4	14576.3	15903.3	11701.8	13871.1	24955.4	14673.8	18865.8	21770.5	18654.7	18243.5	18707.5	29635.5	47797.8	138878	16276.6	15642.5	17350.7
609	1.975	228.097	11521.4	10158.3	4691.41	5806.6	5684.76	4633.47	9639.17	9551.84	70488.1	17008.2	14949.3	15095.1	11815	11472.7	12245.2	305962	11706.8	10854.7	10546.3	9657.7	10878.5
610	13.28	228.195	32555.3	31787.7	26308.6	22990.4	23039.5	24060.3	253244	64828.1	43878.3	37114.6	32664.8	30502.8	31667	32121.9	31949.6	113893	68026	87160.2	159237	1730931	31630
611	23.789	228.22	3530.07	2853.67	98.2686	982.686	98.2686	1280.91	3889.27	4304.77	4571.52	43826.9	4412.55	3836.94	4282.73	3881.28	4116.17	4668.75	4795.52	4006.99	4099.2	44802.1	2088.34
612	20.724	228.229	10124.2	9616.97	5618.46	4924.71	5424.76	5814.23	10748.4	9840.25	7850.66	9750.85	28258.7	18141.6	12074.6	12045.4	12206.9	200233	5526.51	12267.1	12122.4	20235.3	6820.55
613	22.491	228.229	57.0643	74.7719	12.2459	44.8097	23.0401	79.2362	448.768	852.116	1374.78	2412.13	4063.35	6559.65	5931.92	5853.54	8184.22	123873	7223.53	7240.96	6334.34	6297.29	5934.2
614	1.846	228.98	221.908	272.163	308.745	487.76	618.32	1001.41	1367.44	1484.53	1630.71	1967.9	1397.83	2249.12	2808.17	2983.09	2851.99	2333.41	2727.47	4156.69	4807.54	21491.2	2636.54
615	1.427	229.078	3362.11	3861.77	1635.71	2776.29	4436.89	4224.56	2289.67	2756.26	1134.01	2387.89	3111.72	16346.5	2926.72	3174.93	3034.84	68.4505	705.132	981.894	1495.92	1204.22	684.505
616	1.911	229.115	3590.74	3251.63	4391.99	4561.19	4592.06	4590.2	3397.81	64481.7	9975.08	5974.71	5245.09	4473.17	4044.95	3759.61	3992.19	3558.76	4370.23	3051.54	2148.73	1810.57	1262.33
617	3.626	229.153	15452.8	16461	16941.3	21012.5	23673	25296.6	24640.2	21959.1	28676.4	19231.7	20440.5	23350.4	21655.3	21388.4	21665.4	14891.8	20971.4	15008.7	15587.4	18738.1	16423
618	2.784	229.153	20932.3	60652.9	33812.4	36674.4	31026.4	36579.6	64514.2	55154.1	76603.4	81342.1	55392.5	78141.4	61905.5	59786.8	61311.1	64099.9	651347	57439.6	58864.4	66485.4	55574.6
619	2.321	229.153	30208.5	34908.6	14320.8	15561.4	15697.9	18866.4	36899.9	32194.5	41846.6	56372.2	35902.8	38655.1	34017.2	34294.8	34104.9	181331	38839.5	30954.7	34445.6	142334	41753.9
620	5.272	229.153	81055.1	91224.1	20489.2	18295.9	14684.8	17073	99943.4	88840.3	113126	162844	95179.8	92658.5	90535.2	90125.6	91174	82821.5	107030	78531.8	85750	101386	86825.7
621	5.004	229.153	7739.21	10528.4	10021.1	12591.3	15883.4	18691.9	26823.1	27071	37120.9	27839.3	28353.9	33625.3	33473.8	33106.7	34169.8	40120.9	54663	51909.8	81604.8	336020	31881.3
622	6.531	229.154	12266.3	10433.6	2437.42	5503.07	9173.85	5601.09	9227.59	543794	10112.6	7815.5	8134.93	10516	7657.31	7701.5	7673.66	8066.27	26719	20791.8	21929.5	12431.9	4898.87
623	1.92	230.094	4586.32	5737.39	7875	12264.7	15512	18421.1	19930.5	28179.2	37004	36606.1	38763.3	47602.5	35833.8	35342.7	35828.9	75650.5	255965	21494.1	33921.8	42411.4	32217.3
624	12.426	230.247	401605	403313	212318	254942	203379	266204	337950	907151	492191	365074	343376	356163	397981	359181	417584	1520286	22654000	568480	562528	408708	388577
625	3.051	230.987	1676.26	5126.69	2777.09	2932.87	2244.42	2354.18	4954.43	5008.56	5005.9	10410.8	5194.66	3805.43	5046.69	4659.21	4947.12	44462.7	5041.62	7240	7512.81	5281.91	4579.18
626	4.066	230.993	2416.03	4528.62	1204.11	1637.22	1132.29	1221.91	4944.28	5123.41	11172.3	4957.88	2314.35	3099.4	3833.76	3766.82	3898.5	1169.09	3294.98	3381.48	2959.84	4050.14	3502.34
627	5.479	231.007	40768.5	12044	9273.67	5219.43	4484.44	3899.89	4526.1	4460.89	4489.48	4218.81	3900.59	4307.22	4339.14	4561.23	4287.44	2219.23	4229.2	5610.98	8113	11194.2	59103.1
628	1.648	231.063	1660.37	2120.1	2400.08	2990.85	3484.6	3908.08	5911.15	6898.33	8532.39	9512.95	8137.67	9447.06	9676.16	9486.42	9865.41	10437.4	14121.4	11283.2	12035.4	16896.6	22936.7
629	2.646	231.125	3417.59	3780.43	3607.95	2806.6	1773.54	5101.67	18496.2	5658.26	4648.47	2409.46	2300.64	4270.29	4600.07	4213.08	4555.7	4239.18	5760.58	5610.73	4957.03	4201.35	4753.38
630	1.739	231.143	206.429	346.785	331.711	502.385	831.616	924.257	1280.29	1410.42	1981.64	2244.63	2406.46	2168.01	2384.75	2490.72	2394.82	2910.8	2832.03	2609.55	3371.16	3687.61	7744.3
631	1.56	231.988	7159.09	6360.73	4721.98	5768.23	6699.52	6630.18	6067.26	5399.04	21764.4	10018.5	6788.7	6420.97	7475.45	7329.09	7214.58	8746.03	11392.8	8761.4	7315.62	6166.31	5065.07
632	5.353	231.99	2847.17	2946.48	114.832	694.723	10.8923	108.923	2772.9	2811.31	3031.9	4642.32	3260.11	2755.08	2649.48	2883.03	2656.05	1212.67	2522.27	2313.91	2520.15	3195.83	8031.86
633	5.46	232.046	3310.54	3745.35	4598.42	4906.67	4982.16	5410.69	5401.73	5861.8	5762.19	6551.98	5990.22	5772.75	6192.44	6604.99	6029.59	5295.45	4849.31	5398.91	4584.44	5515.02	6797.49
634	5.542	232.047	6007.46	6756.46	4638.98	4048.18	4363.97	3350.19	5979.23	75411.5	11483.2	7757.54	6869.65	6206.86	6507.59	6853.95	6337.17	17808.3	24801.4	27060	13672.4	7149.48	3738.42
635	6.426	232.153	56531.1	22446.6	5546.33	9475.7	5198.99	3917.52	42189.8	46665.1	105025	80180	29491.7	50066.6	67408.6	65698.6	67137.1	129653	141462	87611.4	101328	140990	297168
636	5.356	233.032	4661.27	4755.56	1898.43	1728.63	1959.81	1986.93	4494.39	5049.64	4590.4	11524.4	4992.15	4737.05	4770.5	4346.96	4788.69	60663.4	4788.86	4346.38	4266.88	4414.91	4175.79
637	2.708	233.057	1411.51	9879.09	710.968	3953.01	847.561	1016.33	10080.2	8243.44	13123.1	24542.5	8249.02	10492.6	9036.02	8715.98	8699.65	5626.11	13535	11906.1	10427.2	37388.8	7207.51
638	2.636	233.057	6487.94	3470	4510.67	12110.7	10833.4	8680.13	1600.5	693.889	3479.05	6662.1	1544.49	15238.9	5454.43	4926.02	4607.04	248.454	2003.52	823.482	923.963	464.628	327.841
639	12.14	233.114	7808.62	8530.35	5200.15	4813.43	4629.81	5310.66	8959.81	8555.78	21522.5	12493.1	9649.15	8641.18	9007.24	8341.23	9316.09	76906.8	708203	8987	8149.54	8578.36	8725.62
640	2.674	233.982	18103.5	20538.2	18219	19825.1	12677.2	10873	21292.5	49466.9	26854.9	20652.9	19721.1	19629.8	19552.2	21198.3	18781.9	47938.6	130452	88712.1	31490.7	12868.6	5936.8
641	22.406	234.128	1324.4	522.015	4.06886	4.06886	4.06886	4.06886	975.723	2608.54	2955.65	4528.79	2336.43	2898.88	915.564	1666.62	437.78	2119	532.172	24503.8	777.413	514.173	40.6886
642	2.673	234.988	22953.2	28200.5	21797.6	29991.5	25610	26263.6	29083.8	56052.7	34042	29567.4	26743	23839.5	27546.5	27168.1	27252.7	20790.6	45470.1	29989.4	17248.6	8585.03	4902.6
643	5.483	235.012	7437.95	6607.05	6733.53	4015.74	4782.22	4055.61	6981.66	49314.2	12099.2	6433.19	7704.85	7219.85	7361.55	7389.25	7416.77	20224	83901.6	6819.02	7563.27	317687	33215.9
644	1.569	235.056	128134	47337.5	24872.6	27866.8	23582.1	19484.5	19893.6	17925.3	20026.1	17266.9	17486.2	18204.6	17617.3	17898.9	17490.7	14704.1	22493.4	20038.1	18124.6	15106	12402.1
645	5.258	235.073	5617.96	5240.23	1600.87	1578.44	405.335	915.898	5408.37	7210.63	14540.7	22321	6958.75	6138.99	7908.62	7353.01	8252.89	13700.3	8389.17	8527.36	6682.08	8283.57	12606.8
646	1.733	235.164	3213.34	4118.85	3576.45	6392.06	9593.96	9923.93	8776.26	11299	11934.1	18296.6	9958.64	8836.38	9234.74	9579.94	9242.79	7551.54	9718.8	8946.59	14689.1	21461.6	24733.4
647	18.604	235.168	16976.7	17482.1	4335.17	4633.58	4228.61	4295.15	18808.4	18672.1	17884.2	34959.3	20558.7	17898.4	17846.6	17366.2	18057.5	37537.3	17620.5	18046.4	18764.8	17624.1	17329.2
648	7.446	236.179	3643.39	3743.25	4987.69	4619.23	2313.22	1770.55	3837.32	4666.28	5514.71	6526.75	3519.74	3930.48	4105.87	3906.49	3952.38	16552.5	20120.8	60329.5	90577.2	27565.2	16527.2
649	1.521	236.903	118.666	157.417	190.409	267.921	429.656	550.809	705.834	750.289	1002.78	1284.75	2036.23	1917.83	2425.42	2568.65	2433.66	2016.21	2796.76	3115.79	7904.64	2477.23	2174.53
650	6.892	238.09	5503.42	4847.62	708.897	1437.98	980.56	819.197	5292.13	5177.97	4933.19	20282.7	8717.39	6776.64	5059.17	5264.92	5134.38	4824.86	5006.86	7526.21	9004.97	5368.46	12866.4
651	9.171	238.106	6049.27	5916.6	881.184	1643.91	1266.62	1664.85	4260.9	4073.5	6707.19	9579.51	5325.54	4759.34	5137.75	4719.58	5101.88	2895.55	7777.81	4770.63	4091.41	3948.31	2906.35
652	18.244	238.625	24948.1	19136.2	7474.8	10162	5369.38	12974.6	13865	13076.8	14211.9	31168.5	16006.3	19893.6	19254.4	18485.8	19664.1	157344	23545.9	24745.4	22341.5	22633.5	14616.2
653	1.409	239.05	1202.78	1432.38	956.24	3218.22	4298.72	5409.31	10239.9	22014.6	26636.6	48472.9	40108.5	32660.6	18397.7	27865.5	18095.4	36332.4	25737.4	24328.6	15506.7	14406.1	8316.47
654	5.486	239.08	9570.78	8335.16	3613.1	2611.72	2770.41	2800.44	8827.49	8132.98	104677	10286.7	13219.3	10008.4	8556.47	8598.07	8688.97	5673.77	7465.89	6330.47	9813.38	7410.03	8583.04
655	9.093	239.821	775.514	1099.91	1502.51	1907.43	2441.99	3547.46	4836.56	6131.71	8874.76	10229.1	10213.9	11960.9	9625.42	9495.7	9923.5	10246.3	9811.46	12861.7	15698.8	12461.2	16096.4
656	6.89	240.036	2139.74	2549.37	453.589	169.18	128.739	227.079	2364.66	2145.98	2831.42	15842.9	3294.47	2830.89	2534.5	2371.17	2525.89	2946.18	2818.55	4538.55	5418.66	2381.75	10786.8
657	9.091	240.158	3952.76	30263	13546.8	8641.63	6353.77	6152.13	5249.08	4862.58	4652.28	4663.24	4469.27	4397.7	4205.04	4674.07	3921.29	5220.54	4070.89	4139.41	2843.38	1247.6	804.365
658	2.647	241.012	2818.96	3044.85	2471.47	18145.2	2747.14	4716.07	3280.7	3206.21	3527.79	3253.21	3172.08	2736.1	3449.39	3515.79	3327.2	45040	3358.5	3412.09	3773.2	3213.54	6038.35
659	1.408	241.048	831.252	1094.19	758.218	2001.86	2810.43	3935.62	6169.37	12353.3	12125.6	18245.3	17418.1	14182.5	9092.76	12932.1	8427.04	20530.7	14818	11423	5902.13	4120.36	2097.1
660	1.624	241.128	401.69	798.354	736.618	859.981	1555.8	1720.54	1974.17	3602.47	5274.98	5419.51	5023.48	8795.03	6754.8	6874.33	6851.67	7204.35	7242.39	8759.58	12377.7	7925.65	5907.76
661	15.6	241.141	6930.18	7009.41	3461.49	2830.87	2804.22	3077.18	7460.69	6915.48	60816.7	10754.7	8039.28	7302.98	6847.2	6916.62	6831.02	236177	6818.6	6881.12	6852.4	47285.3	9279.5
662	2.686	241.151	541.5	731.73	496.241	1053.34	1346.1	1354.66	2062.47	2805.13	3098.57	2691.05	3239.29	4379.19	3468.42	3582.74	3494.41	2966.36	4235.16	3551.76	3736.09	6560	67093.9
663	5.053	241.152	6453.55	12807.6	5417.84	7299.13	6325.78	5579.09	9850.85	14517.7	158543	13064.4	10760.2	11038.3	10210.2	10039.1	10163.4	21270.1	32070.9	355520	8472.77	9299.48	15100.6
664	6.202	242.098	30632.8	31249.3	6764.54	6871.66	7526.58	8105.29	34452.1	30902.1	46930.4	67594.8	38034.6	35665.3	33441.8	33233.3	33371.3	28704.2	55680.6	34575.7	35308.8	34380.9	41878.6
665	8.707	242.152	37602.7	21517.8	12387.9	5227.33	4448.24	6325.9	40454.4	24640.5	23408.7	79483.9	48071.2	33659.2	26510.8	23663.9	28474.9	39557.8	37960.2	39664.8	38454.8	14135.5	29425.6
666	21.491	242.247	5955.41	4095.13	311.093	153.105	749.021	655.87	5806.16	5467.07	4690.53	5266.87	8995.39	5405.86	4944.46	4024.94	4847.34	6902.57	5716.2	7659.97	7061.79	4518.27	6028.61
667	16.289	242.286	2199.53	2077.2	793.588	679.94	658.294	764.358	2109	2115.3	2595.8	4728.68	2648.43	2389.14	2841.03	2764.8	2859.25	2225.48	2435.3	2509.82	2382.39	2646.12	20398.7
668	1.543	242.924	56489.4	45648.3	44226.4	55339.2	319688	125891	90482.9	103924	84679.8	47408.7	51628.5	57623.1	54158.4	51490.1	55265.9	45184.8	47972.9	59306.8	69246.7	198931	48674.3
669	6.891	243.046	23594.2	23423.3	4899.21	5158.66	3483.43	4827.85	22806.3	22106.2	24841.2	185859	31881.5	25743.7	22540.1	22203.9	22410.5	25642.5	26048	36773.9	37525.9	492223	22400.7
670	9.674	243.087	5243.8	3152.94	824.02	1354.71	662.144	1187.14	5653.15	2932.18	12398.5	2283.17	1199.3	1548.06	4766.08	3716.16	4711.67	7938.07	3591.1	3306.32	3522.02	4096.94	3844.27
671	1.983	243.099	3153.91	3078.88	3501.39	3847.93	4774.69	5759.55	6098.92	6245.05	8153.01	5957.13	6414.77	6931.74	6525.74	6253.5	6662.68	6815.09	11577.1	9190.72	6969.91	6408.35	5951.65
672	1.626	243.182	6705.72	4788.01	6473.15	6784.01	6034.57	7857.37	10562.5	13136.8	10209.7	4534.98	4532.99	4835.08	6379.45	5622.5	6455.52	4881.11	6042.81	4172.07	3782.09	5638.1	6652.96
673	18.909	243.645	3229.43	1856.2	995.945	753.012	504.915	926.127	1073.78	3618.07	2196.56	1781.42	1409	2150.9	2045.65	2272.14	1967.07	12909.5	3038.63	2899.92	24806.1	5118.87	1565.46
674	3.173	244.091	409.027	3558.03	2040.29	1881.36	2084.46	2826.79	7822.79	8578.23	12352.7	9183.7	10185.6	1984.85	8847.57	8778.05	9263.88	95503.1	10588	9606.24	10387.5	8686.56	9452.29
675	2.621	244.091	223990	198096	193418	174574	170711	118037	175075	175186	267645	307050	238353	240218	207798	205678	207307	936647	256095	205363	216375	196282	184902
676	1.908	244.092	327577	307956	341903	5614312	871480	684034	395756	311244	418681	306116	362881	369044	335006	332053	332774	336193	374139	327176	331644	302770	295174
677	7.027	244.152	6267.43	3466.22	458.447	1540.88	1068.24	387.488	4223.24	2135.34	5546.23	17332.2	8004.06	8957.3	4950.82	4914.65	4967.09	6049.46	6420.53	7405.29	3630.91	3992.1	9866.97
678	11.768	244.189	121.763	156.241	82.8341	95.9572	150.527	239.378	1046.62	1097.92	1728.12	2738.98	4434.12	4091.43	3311.74	4053.19	3534.67	33115.2	3463.89	3759.82	4432.09	3334.39	3597.34
679	5.507	244.199	178.583	252.625	87.5296	95.0117	156.156	258.463	943.523	1378.53	1736.03	2500.25	2258.59	2720.53	2950.12	3428.49	2987.7	3064.21	2880.24	3864.01	4393.25	2647.66	2736.49
680	16.29	244.224	1954.9	2448.14	590.05	648.886	685.63	4085.26	4233.96	3343.95	2470.17	2422.88	2017.69	2006.1	1968.79	1721.44	2159.44	9104.58	2161.92	2572.3	2628.31	1865.29	2118
681	12.725	244.261	15425.4	21304.5	7983.94	10095.8	7472.59	10760.4	16952.6	16738.3	17419.7	16074.4	15815.3	16534.8	16223.9	15374.2	17182.5	48712.8	152165	22602.5	21695.7	15657.9	15671.7
682	1.542	244.922	5137.69	4172.88	3606.74	4762.38	5295.44	4406.74	4652.11	21482.8	9303.39	4409.07	4384.07	4498.79	4322.79	4578.83	4091.58	4540.6	5156.24	4275.37	3038.18	1985.16	1115.28
683	1.68	245.079	4340.45	4009.5	5896.87	5710.95	6119.45	5580.09	7844.81	5838.98	8175.74	7765.03	7191.57	8373.36	7735.19	8181.06	7591.36	7529.04	9710.65	7801.26	6058.8	4402.39	4622.51
684	14.634	245.138	5028.07	5138.45	1362.2	1904.14	2010.17	2410.99	5034.84	5536.36	43496.8	9140.17	6540.82	5464.12	5199.54	5452.44	5271.04	27879.4	5585.31	7460.1	7817.99	5151.93	4778.85
685	3.249	245.147	17578.4	51833.5	33262.9	29587.3	28632.1	523393	136374	70759.8	79948.9	45719.3	46478.8	33736.9	48151.7	49554.1	48505.1	73537.1	143566	553670	52546.3	50078.3	49700.7
686	2.689	245.148	103153	116105	97900.6	113307	115447	140039	121815	95350.4	148166	98708.1	115586	168088	128290	126020	127971	94391.3	156539	133220	125457	99257.6	77898
687	2.644	245.148	244671	178513	134030	141950	171083	155797	92254.3	65038.8	118029	100116	116599	169240	129156	126856	128822	38350.4	122223	103977	104595	94915.8	90995.9
688	2.069	245.148	28595.7	32631.8	20083.6	22077.2	25222.2	26515.6	31000.2	136899	62068	31093.5	31232.8	36254.8	31325.4	29431	31703.2	34630.6	63912.7	76292.7	140678	1909581	29724.9
689	3.291	245.148	18812.5	51833.5	28622.7	26840.9	25560.3	30123.5	56905.9	315990	129654	57475.4	52425.2	44743.3	47347.7	49786.6	47349.8	116885	208020	187337	154821	83830.9	46697.3
690	1.664	245.98	818.025	982.903	1513.57	1465.87	1431.3	1684.76	1956.77	2735.03	2626.99	1822.63	2235.26	2262.59	2430.85	2596.58	2354.38	3487.39	2920.63	2088.9	1419.44	965.314	576.215
691	8.498	246.146	284.619	372.635	532.92	639.348	800.422	1194.58	1833.67	2219.5	2851.33	4396.16	4414.59	4870.19	4487.34	4534.43	4635.5	5218.91	4930.56	7441.9	13620.8	4362.25	4143.63
692	7.298	246.168	10905.5	8234.33	4046.66	2576.07	1992.03	3031.45	10459.5	7221.62	19973.4	50046.8	15191.7	15484	11960.1	10868.3	11757.4	15940.7	18818.8	13308.7	12572.8	12697	16820
693	7.559	246.169	7292.62	4007.22	1911.86	1815.22	2140.1	910.826	4318.3	5024.2	9689.17	7048.74	3435.96	6757.5	6849.31	6547.15	6751.76	13493.3	13676.8	8180.92	6982.1	9614.95	6889.35
694	1.599	246.179	24327.9	18389	10191.5	10564.6	10249.8	9740.97	9576.56	9372.5	11494	8019.45	8063.61	10268.6	10264.3	10155.4	10309.1	10606.5	13715.8	12552.2	14854.8	18213.4	24666.6
695	10.856	246.241	6325.98	10919.5	6252.97	9619.47	12358.4	21902.8	59005.1	51879.7	80057.9	87913.7	87098	74593.9	58798.2	75592.7	56889.3	277635	4057995	113795	99072.9	76691	72587.8
696	16.992	246.621	11610.9	7798.96	6547.05	5851.96	3243.82	7021.18	6669.64	7191.44	58772.9	11434.7	9185.25	9896.25	9826.87	9842.7	9939.79	30832.1	87894.2	334178	336012	76459.5	20966.8
697	17.426	246.623	44525.5	32554.3	29112.2	26757.5	14129.9	30889.6	26608.7	29642.7	36391.4	56816.2	35639.5	39366.4	38968.5	38055.8	38769.5	80908.8	132192	851279	40850.1	44834.4	36528.7
698	4.058	247.024	531.495	3606.72	600.9	923.448	549.824	1016.17	3376.41	2989.84	15728.2	5073.33	2541	3095.09	2992.86	3049.8	3097.77	1011.53	2893.71	2418.77	2207.39	2800.79	2378.19
699	5.484	247.076	7313.07	6776.03	3711.99	3259.14	3774.17	2901.78	6618.99	7585.09	7372.57	9374.06	8291.81	7719.59	6753.77	7009.4	6773.19	63154.5	7178.12	5856.19	7345.97	6620.71	7736.67
700	19.955	247.116	6426.36	6616.8	128.087	533.017	342.895	468.956	7056.16	6977.26	6824.7	22350.1	8044.93	6471.15	6666.64	6758.46	6448.24	7273.84	6321.36	9241.03	10246.4	24391.7	4414.9
701	6.344	247.127	3108.43	5910.13	84.7487	858.661	3347.66	1456.98	1884.2	1238.11	1157.47	2574.2	18963.4	8969.59	4315	4248.6	4193.61	937.647	1776.27	988.314	1635.07	3633.46	741.71
702	2.615	247.14	5663.39	6222.45	4869.3	5359.53	6299.31	6923.97	5849.58	1659.61	29895.2	5348.59	4089.59	4745.67	5402.25	6462.76	4048.49	796.162	6021.68	3347.22	1695.48	1141.39	333.317
703	2.666	247.141	5714.34	6222.45	2481.49	5565.57	3648.42	3887.85	5849.58	18925.4	12116.9	5526.3	4842.74	5456.86	5569.34	5876.67	5497.3	11652.1	31280.4	28507.7	15295.5	8748.14	3956.93
704	5.487	248.015	69.4541	100.147	128.902	167.77	205.513	282.386	654.583	842.043	1255.94	1804.09	2882.53	2966.6	2385.46	2455.17	2578.78	1256.36	3639.7	7316.95	2760.24	2838.91	2395.27
705	2.602	248.112	1418.72	3382.5	194.698	784.216	19.4698	19.4698	2564.95	6945.77	3883.99	2439.93	2461.93	3080.74	2593.1	2759.64	2616.77	3371.27	3699.65	3359.25	730.889	2979.2	3104.02
706	1.94	248.113	2622.39	3323.25	3089.55	4157.04	4458.86	5502.97	6933.65	8140.67	9806.4	8560.74	10120.8	12783.5	9922.95	9704.04	10347.9	34208	111967	10654	8899.51	11612.5	9360.47
707	2.689	248.147	19293.7	6216.65	2732.64	4156.72	5458.39	3462.41	8100.87	5790.8	110252	16252.8	16115.5	22660.4	20983.1	19751.9	21382.7	121120	46400.1	35449.4	43753.6	58261.2	23560.9
708	3.732	248.147	88162.9	33395.7	7133.87	6767.15	15007.2	6971.93	14083.4	6855.19	26265	103246	28412	41059.2	42905.1	41648.4	42706.3	4914.92	32325.1	31047.8	27450.9	1147677	26919.9
709	3.095	248.148	24177	14684.2	5163.35	4993.6	7315.97	4447.35	8867.35	4965.09	27596.5	45876	21693.3	16818	29780.2	29557.4	29623	380308	48707.5	37337.1	45036.1	321374	20400
710	5.492	249.043	5361.46	5300.5	4703.28	3872.5	4152.26	3752.85	5098.7	5281.71	15262.7	5956.12	5564.63	5726.69	4992.88	4471.21	5015.99	5855.99	8954.69	13761.9	5934.4	4487.79	5503.49
711	1.736	249.058	3743.47	4744.82	3238.63	3868.39	3675.11	4035	3701.45	3368.13	6327.98	4408.65	4228.2	4474.38	3962.98	4049.75	3754.14	3686.76	4593.41	3849.8	3307.44	2504.01	1947.83
712	9.078	249.095	6371.19	6641.46	2892.16	3345.17	2508.91	2664.91	6664.17	6841.32	7084.27	20821.2	8556.99	7705.41	6446	5865.66	6552.06	70758.2	6905.28	9216.76	10436	6705.98	6434.68
713	13.693	249.112	2308.8	2355.36	1059.03	1059.49	742.88	1029.52	2578.68	9113.23	3787.64	2923.89	2485.66	2586.92	2441.37	2566.42	2457.33	6214.65	3024.26	2646.7	2602.8	2937.21	2827.57
714	1.798	249.154	59624.3	74641.9	72470.1	104197	133941	164748	148760	166956	202047	228898	187543	190021	189084	187298	189973	163289	204872	171446	207360	224760	216470
715	7.199	249.155	1338.29	1549.52	2330.56	1609.68	1758.92	2574.14	2206.84	2554.99	2971.31	2970.01	2412.71	2478.39	2043.62	2355.35	1925.81	22649.3	93371.5	6389.73	1873.92	539.505	282.535
716	17.016	249.184	6088.32	5493.44	2015.05	2226.24	2322.88	1949.83	5803.48	6129.04	5848.25	31687.6	8862.91	7000.68	5554.8	5521.52	5520.04	12900.3	6297.69	5732.88	5733.64	121461	9103.44
717	18.611	249.184	9949.83	9910.21	2612.43	2980.34	1885.22	2685.44	9833.32	9922.2	113410	16971.6	11068.8	9920.71	9744.32	9493.44	9904.49	18254.9	9595.09	11606.7	10606.9	9777.5	10245.2
718	5.811	250.091	7449.76	8694.95	1413.31	1675.55	1642.62	1715.59	9352.62	8637.33	11175.8	13997.1	9444.14	8695.92	8669.05	8969.12	8531.08	10437.5	9528.8	8668.75	9755.96	74451	8865.12
719	13.275	250.176	715.587	811.217	984.631	1027.16	1171.77	1715.36	3131.39	3542.31	4090.99	4333.45	5167.51	4814.04	4547.93	4991.92	4552.28	22820.5	14401.3	24314.3	125172	4457.4	4562.02
720	17.206	250.625	3468.58	2534.09	2335.62	3457.32	3474.03	4901.82	3465.17	3217.96	4865.32	4897.01	2925.86	6318.16	5728.86	5500.44	6022.31	17610.5	254855	8399.19	6247.43	7900	5081.26
721	16.522	250.634	3003.45	2412.41	4118.89	3952.25	2672.31	3769.84	3317.14	4430.63	4268.71	2402.8	2443.23	4666.46	4498.73	4535.81	4556.57	5556.78	5584.46	8238.42	6075.56	9802.17	20313
722	5.495	251.028	3991.85	4008.29	6283.9	2726.41	2533.06	1935.42	3866.72	4077.21	3868.6	2870.39	4205.92	4448.31	4288.54	4338.95	4389.1	13067	4095.93	3429.21	5017.76	3963.19	4684.74
723	1.68	251.035	12471	16369.9	21357.2	27239.1	30862.3	36908.6	60016.2	50201.9	56321.3	59710.5	60473.5	77331.2	67463.6	68184.1	68116.5	68815.7	83846.2	75897.7	90787.3	79251.4	136679
724	2.705	251.068	2189.7	4008.25	1859.54	2020.33	1456.02	1430.74	647888	9078.85	4749.22	3265.7	2226.26	3991.15	3229.78	3094.61	3378.54	9781.3	3878.47	2676.11	2467.7	3297.17	2001.65
725	8.921	251.184	176.753	284.354	497.517	488.11	686.486	858.956	1543.97	1953.56	2593.15	4514.37	4402.42	4781.33	4028.46	4317.7	4133.06	8344.53	3981.5	3991.63	4683.34	5715.54	17354.9
726	18.908	251.632	19249.9	11980.5	6681.54	6136.09	3138.05	7935.63	8856.29	7421.02	10899	19611	9432.23	13556.7	14240.7	14211.7	14202.1	194034	17238.4	19389.6	16562.2	95024.8	13494.4
727	18.098	251.641	1081.49	758.911	771.565	863.305	547.66	1095.15	1377.71	2086.04	3189.36	2094.48	1839.43	3783.93	4032.95	3961.28	4200.3	19095.2	104726	8252.46	4965.13	5512.27	4452.7
728	1.688	253.017	3484.7	4549.58	4170.24	5718.29	6255.34	7013.93	9950.22	8266.93	8714.24	8682.92	10291.1	11617.7	9644.27	9969.78	9592.15	11050.4	12000.2	10924.7	9997.98	9815.61	7681.89
729	5.497	253.026	13313.1	12356	5771.74	4776.76	5777.58	4944.77	11809.6	12431.4	161513	18472.7	19754.1	16756.4	12040.2	12233.7	12384.5	8680.55	11358.8	8735.9	13455.8	9789.48	12464.6
730	13.386	253.107	1995.65	1981.64	394.672	580.938	238.271	610.265	1905.91	2054.7	76721.3	2897.75	2193.72	1713.98	2114.29	2152.77	2041.49	4947.03	2274.82	2235.9	1950.97	2013.31	9219.91
731	21.517	253.214	4095.62	2633.9	1042.1	787.854	694.101	977.292	3322.05	4277.95	8952.64	9315.93	2822.11	3242.89	5200.77	5230.47	5075.47	5545.06	7669.55	6927.82	6352.09	1638027	6038.71
732	18.769	253.628	4442.62	2261.16	1179.75	1169.82	670.912	1254.87	1738.88	1758.44	5216.83	2277.28	1390.06	2526.64	3155.32	3074.53	3214.22	100943	3033.49	4027.01	3268.91	3614.82	3275.28
733	15.271	253.63	62.5885	61.1587	124.491	103.692	146.709	339.707	305.348	443.375	981.052	1465.94	1885.75	3345.43	2049.15	2076.29	2206.22	1863.23	2703.66	2872.78	2949.63	4143.69	134592
734	5.495	255.023	4448.53	4111.68	1754.31	1315.02	1610.01	1120.16	3598.15	4099.19	4583.7	9649.34	6069.79	4963.71	3931.1	3676.59	3934.12	2815.37	3608.23	2940.32	4205.51	3341.03	12012.2
735	8.91	255.085	13067	13424.3	6928.39	5714.49	5043.12	4454.28	13354.3	12977	43698	18102.7	15011.2	13700.6	13223.5	13493.2	13320.2	411824	14483.7	13578.6	13711.2	13131.7	14278.8
736	17.415	255.609	2439.77	1760.01	1986.38	2288.76	1319.8	2493.69	4419.5	2526.49	2443.43	1917.35	1506.42	1738.82	2341.93	2300.51	2373.44	4427.28	5367.3	7564.87	18637	2592.35	1923.1
737	15.674	256.103	78.5667	127.492	16.4461	76.7151	116.672	210.126	1505.41	3542.39	2120.01	1876.94	1825.28	7594.3	1528.48	967.502	1761.42	1382.36	1779.96	3467.72	2631.13	2605.43	2123.66
738	12.35	256.26	4990.3	5658.43	2231.11	3699.93	4279.32	5765.81	5888.25	5867.22	62802.7	9343.98	6155.73	5519.62	5662.92	5513.81	5590.51	9564.7	11077.8	14421.6	12767.5	6606.73	4384.87
739	23.717	256.262	190652	116908	10764.6	7726.36	9456.94	10290.7	140613	146297	131059	155689	201610	136566	140707	107871	126270	180848	140136	223080	193050	93242.9	49014
740	22.216	256.262	8856.14	6671.56	1919.88	1981.92	2228.09	2067.75	8251.84	7066.39	7351.35	7335.2	9010.06	7422.01	8035.56	6168.63	7859.67	9041.38	7832.43	9953.25	8762.17	8893.38	8096.02
741	23.501	256.262	267505	173982	55458.8	37308	55760.6	59852	155474	153824	140406	214096	709089	241773	160839	145739	155993	425781	112139	351620	262269	236780	184461
742	6.204	258.069	7631.76	6880.83	1731.24	2505.84	1639.22	2313.82	7187.77	7408.47	9715.68	8910.1	6686.68	7003.89	7612.09	7203.3	7710.16	7159.22	11648.1	8055.11	7842.25	7563.26	6764.26
743	2.974	258.107	1278.05	8138.37	2331.16	1744.18	1026.38	1656	6500.03	2931.76	11579.5	18807.7	11330.6	2694.14	8918.31	9157.51	8970.29	850.094	9665.15	8775.14	8718.92	7471.29	13807.6
744	2.678	258.107	1356.61	624.436	862.152	1674.86	3126.19	4607.96	2688.36	3771.19	7364.19	5634.91	7323.73	14038.1	7501.38	7016.12	7431.81	2394.24	3404.2	2102.97	1483.49	1018.79	791.322
745	1.667	258.109	186420	113583	79376	106704	114598	315770	171432	75203.1	84560.4	99373.4	98921.6	106365	98224.4	96165.7	98987.2	68178.6	107240	94145.7	109339	110340	145834
746	13.14	258.276	3517.53	4127.95	1799.44	2007.77	1807.85	2083.72	3847.21	8227.96	4424.82	3595.66	3395.84	3116.24	3810.47	3812.36	3833.86	18265.5	123012	6377.3	5463.68	4141.4	4097.75
747	16.517	258.622	2204.89	2142.49	3831.83	4013.39	3959.81	7860.5	8100.74	14168.6	16720.3	13918.3	15534.5	29535.6	30850.2	31459.2	31365.6	34281.6	33918.3	53150.8	35725.6	49507.8	55861.2
748	16.158	258.623	11195.2	7627.59	11579	73068.1	12392.8	13832.2	6562.64	8015.94	7798.23	4077.52	4228	9400.89	11735.3	10538.2	11916.6	13949.6	14153.1	25467.1	16555.9	22441.5	28015.7
749	1.547	258.898	16458.7	18641.6	21888.3	31293.8	41071.1	49395.1	58206.8	86897.3	99983.8	76816.9	87998.7	97909.8	94717	95231.6	95450.9	93189.3	94165.9	99061.4	93355.5	106954	98144.7
750	6.89	259.018	4612.66	4695.01	1099.99	920.924	795.513	1153.29	4283.15	4218.05	4379.36	9393.03	3974.47	4143.55	4738.11	4063.41	4685.57	5028.78	4894.16	7426.53	7674.63	4294.69	4599.55
751	1.661	259.057	15532.7	22744.9	21369.8	18249	17857.6	18651.7	75663.5	32764.6	30700.6	27007.5	20253.7	20489.3	21034.8	22209.8	21034.8	28384	28494	27713.2	28675.3	30161.7	27583.6
752	2.788	259.094	178.781	273.281	701.957	593.236	614.808	1200.26	1087.46	1437.55	2720.11	2993.68	3422.38	4313.93	3769.28	4063.32	3648.39	3286.86	2956.57	2575.65	1930.82	1510.32	1210
753	19.67	259.204	4852.23	5459.12	4085.19	3709.25	3919.75	3965.85	5335.42	4747.52	11531.8	6585.95	5316.07	5166.22	5042.8	4768.73	5089.84	19141.2	15802	28546.4	4991.53	4553.13	5106.85
754	21.435	259.204	10255.9	9786.53	4994.44	4895.85	4803.18	4743.22	11051.9	98228.4	19516.3	13428.5	11433.4	10673.8	10539.6	11248.9	10452.7	165521	11529.5	11780.3	11482	58526.3	17287.5
755	20.685	259.229	3015.62	2731.18	5.33641	5.33641	5.33641	5.33641	2532.55	2956.31	3185.24	2974.35	169.298	461.688	546.61	292.653	85.1368	864.107	2586.34	2325.57	340.762	92.2872	53.3641
756	18.101	259.629	36084	23210.1	17247.5	14561	6962.53	15031.6	18767	20716.8	26237.4	30738.3	17482.1	29528.1	32389.6	31672.8	32498.4	218864	40291.8	55089.6	39090.2	513007	67479.2
757	17.669	259.63	6769.72	4303.67	23.9257	239.257	23.9257	23.9257	3292.32	3138.73	341077	4513.27	3134.95	4501.63	5691.94	5907.38	5717.08	6768.44	8304.11	12117.6	6797.54	7048.13	6294.61
758	8.124	260.173	19877.9	15707.4	4221.4	464.752	3773.16	4786.68	1475.49	2263.74	2377.71	280.642	281.172	959.848	3768.51	2745.86	3632.19	10688.8	62836.2	1036.93	669.563	208.146	221.598
759	8.595	260.185	5999.54	2787.32	1065.8	1123.24	877.676	737.929	3920.04	4685	7359.7	5569.67	2726.41	4607.2	5752.76	5481.35	5626.84	16250.6	9095.21	6572.92	7897.03	6912.18	7108.18
760	11.565	260.257	7154.68	8327.06	3530.27	4377.96	4800.56	8552.97	54718.1	24606.7	18407.4	13479.5	11547	9983.23	7918.12	9047.45	7886.64	56701.1	9283.29	12231.2	12586.9	9691.81	34228.8
761	20.235	260.637	1277.33	1410.07	803.994	835.82	867.312	1863.46	5520.04	5576.31	11370.9	14457.7	15442.2	21962.2	22958.4	22408.7	25250	335984	24179.9	25210.3	23435.1	23962.1	16318.2
762	19.722	260.637	17371.9	11842.2	3927.18	2871.79	1698.66	3362.7	8622.8	7824.3	30921.6	14106.5	9186.5	13195.3	13049.2	13434.4	13368.2	11939	14207.7	17688	15179.4	15256.7	12134.2
763	1.547	260.896	891.004	1129.13	1304.71	1985.95	2767.24	3745.29	5202.4	8919.61	12845.1	10915.3	13659.2	16479.9	15177	15177	15767.2	12965.5	14561.4	17729.7	26901.6	15569	14242.5
764	4.105	261.026	6879.36	4146.36	349.43	737.176	815.295	586.053	3297.01	3336.09	2905.19	7246.06	1547.94	3510.89	3449.08	3450.48	3482.36	1026.99	2283.25	2358.51	2010.18	2022.76	1667.65
765	1.717	261.036	9730.48	11190	7956.77	8722.07	19668.9	10555.5	102635	16819.7	12033.7	15205.9	37211.6	16858.2	11537.5	10831.6	11720.5	6273.22	11480.3	8677.24	12655.9	130734	8171.97
766	2.673	261.08	4523.63	4493.81	3893.58	4818.02	3358.22	2880.61	4532.59	4023.48	20585.7	7079	5178.67	4635.17	4600.89	4356.19	4603.98	10677.6	21037.3	31568.3	21963.4	10326.4	4553.4
767	6.921	261.142	4425.49	3631.06	1247.1	1182.32	899.321	1430.27	2734.36	3312.38	12941	5375.09	3537.69	3553.03	3470.76	3558.72	3550.44	3345.94	3676.53	4040.99	3241.45	2800.02	3400.28
768	22.643	261.219	9988.41	9185.47	5199.23	4615.9	5011.41	4287.17	8856.38	85831.2	18327.6	11511.4	9411.84	8767.36	9163.31	8878.53	9379.83	61409.3	100874	9471.01	9002.12	9336.2	9032.96
769	10.511	262.072	7151.4	13012.2	4935.6	6701.27	4490.06	6159.74	9897.99	13142.4	48391.9	42018	28077.7	33086.6	21216.4	21651.2	21365.2	19447.8	48123.7	33770.1	25719.3	31748.6	79253.6
770	1.762	262.104	3384.39	3352.49	2817.05	2657.47	3666.67	3430.63	2949.85	70096.2	6697.11	4100.55	4183.11	3388.36	3460.46	3605.95	3252.3	6898.8	4548.05	4227.41	1776.98	934.254	511.745
771	3.443	262.127	13229.3	113793	19781.7	18973.3	16787.8	19642.7	89540.9	47108.9	40883.3	81744.8	48192.9	39117.8	54718.2	53921.5	54681.9	7711.76	48791.7	40658.1	31694	42254.8	77288.9
772	2.775	262.127	29783.5	133050	28694.5	38349.6	40188.9	36610	104104	74412	40119.2	89099	52090.6	51735.4	62028.5	59269.4	62126.8	231464	47876.2	49521.6	37466.4	48040.4	460226
773	19.255	262.142	5117.21	4690.69	539.716	783.683	669.859	643.497	4805.5	4515.07	5090.69	8255.19	5101.31	5497.3	5042.28	5010.97	5053.31	9762.72	4885.98	5414.71	5528.7	5123.18	4471.52
774	5.409	262.163	18198	20099.6	4986.35	8472.49	6224.36	6335.31	28345.3	22346.1	251004	35990	40134.4	27242.3	23732.1	24267.8	23556.9	319539	27039.8	21955.2	18410	97604.4	24630.6
775	9.528	262.236	50.2447	104.695	62.0759	150.253	182.738	221.655	1288.55	1159.78	3030.38	7907.3	11605.5	7181.57	2921.02	4348.84	3176.08	16184.4	5063.3	5068.38	3816.18	3648.99	2771.46
776	16.565	262.633	3339.14	3222.43	2839.76	3569.41	2845.86	3770.69	3279.36	3591.93	3561.75	4775.29	2912.28	3484.84	3610.46	3579.2	3524.05	4441.91	4235.03	4549.07	5276.4	8781.36	3670.61
777	5.485	263.053	20293.4	18321.8	9187.51	8049.98	9093.06	8094.48	18421.1	19048.6	102760	20875.2	23596.6	21312.7	20981	20577.8	21123.2	15465.8	19116.2	16628.5	21105	18721.8	20229.6
778	2.672	263.071	6340.28	6945.58	4846.99	6545.43	7134.12	50147.7	13864.9	8470.74	6662.89	6008.75	6037.13	6708.09	6649.69	6691.54	6656.48	7041.4	13081.3	14405.8	15684.7	14541.1	10959.1
779	1.903	263.085	458.139	795.609	516.737	686.344	2289.2	2077.66	2191.38	2818.99	3466.87	3501.76	9050.84	7903.73	4958.2	5373.33	5003.58	5229.26	7140.07	7754.04	19978.9	3584.98	3286.41
780	1.817	263.145	179890	230787	194535	174774	179224	203094	196401	505931	417446	238263	242061	239335	210880	209249	211050	250154	306904	244816	254909	268723	226775
781	23.408	263.235	8671.46	6797.66	1039.48	661.845	996.753	1301.47	5835.29	6468.38	8020.05	21464.7	7159.09	6848.75	7386.48	7286.46	7338.6	9290.38	8783.06	11230.4	8442.83	9637.47	22135.9
782	22.021	263.235	6051.78	2985.12	2180.4	1394.93	1379.2	1281.99	4058.2	3365.25	2103.57	4560.23	2287.81	3790.57	2630.63	2124.61	1800.95	3084.18	20638.2	5139.44	690.364	269.645	132.046
783	1.536	264.842	3443.07	3894.16	264413	12690.8	8398.6	6445.57	5351.81	4377.23	4203.75	4149.37	4046.35	3639.77	3585.48	3597.75	3610.63	4360.63	4085.41	5259.69	4993.48	5998.82	8020.23
784	2.689	265.022	177.597	220.33	332.714	478.785	694.357	999.332	1105.39	1568.18	2101.5	3804.52	4619.24	5052.77	4589.53	4779.29	4719.79	2619.45	3710.83	4183.81	4167.59	5593.78	12284
785	5.922	265.078	5695.64	2406	26.8277	125.3	51.5806	265.725	1295.51	1527.81	6702.42	5813.84	9268.57	10031.9	4428.12	4431.38	4472.33	4692.64	8518.24	5400.49	6338.74	4193.69	3501.3
786	1.919	265.109	903.927	1129.72	1048.54	1786.62	2707.96	3161.01	3914.75	5167.44	9759.82	9182.04	13953.4	11352.6	9051.28	9595.56	9263.83	18608.3	35535.4	62798.6	9583.93	10175.4	7041.56
787	1.727	265.11	1145.04	1301.81	1679.12	1711.46	3327.56	2315.74	2752.43	3573.75	8009.72	5142.67	8432.81	6594.53	5208.21	5649.19	5039.65	5430.4	7598.57	4062.71	2748.24	1812.71	967.705
788	1.869	265.115	7312.58	8952.51	6407.92	8283.75	9386.9	8114.51	5831.41	15627.3	10058.3	6512.16	9748.71	8005.27	8998.75	3342.65	10114.9	5091.41	10169.4	8452.79	43911.4	8269.2	5501.21
789	1.808	265.123	5030.88	5081.6	3774.91	3819.33	2051.86	4523.49	3757.51	2745.92	3837.01	4533.12	10441.7	2120.01	2805.67	3892.85	2371.83	3846.64	6196.48	13270	1052.12	498.094	167.471
790	18.782	265.179	5948.66	5389.2	1092.74	1079.42	1018.89	1200.27	5291.15	6264.7	5508.08	10454.5	6572.66	5387.93	5553.73	5138.81	5664.93	12993.3	5972.2	5506.36	5443.95	5988.64	5940.24
791	14.969	265.179	5143.6	4565.82	1298.78	1367.61	1329.18	1367.27	4926.33	4679.82	10253.2	6028.52	4774.95	4507.36	4857.48	4666.65	5027.44	10937.1	5116.44	5527	4882.27	5056.43	5153.04
792	23.815	265.25	5549.19	3367.93	591.154	581.793	256.076	417.395	2715.6	3458.78	2390.72	4404.44	2531.85	7639.44	3533.96	3579.13	3550.39	3796.02	1224.13	6070.26	4056.74	3379.79	3126.81
793	7.368	265.883	2733.96	2759.31	3318.4	2690.01	2454.47	2656.75	1000058	4725.95	3927.59	2792.39	2792.34	3187.83	3054.34	2521.09	3231.22	2810.77	2677.39	4852.72	115786	2282	2441.48
794	1.407	266.067	21795.7	16937.2	11127	12156.2	9335.22	9659.45	12069	11417.1	11229.2	12089.9	11251.9	11934.9	13606.3	13360.9	13754.3	20760.1	18466.6	23545.4	34297.3	81778.4	18163.2
795	2.615	266.072	2964.05	3585.58	1675.85	3330.93	1115.24	1934.07	3299.65	12478.3	6699.45	3663.41	3273.44	3265.85	3705.19	3608.72	3585.64	4637.65	3861.26	3828.93	3981.35	4171.34	1348.1
796	1.909	266.074	11347.5	9814.81	9664.11	10980.2	71432.8	27807.9	12998	14696.6	15872.7	9478.09	8711.84	11322.7	11398.1	10692.5	11485.5	10696.3	12977	12339	11509.8	13696.2	11172.4
797	15.965	266.637	735.39	743.403	1128.14	1129.33	1139.9	2243.68	1953.75	2244.93	3496.14	1988.1	1712.76	5029.12	4660.71	4498.38	4782.85	5713.23	8835.07	13203.9	7655.29	6839.35	4500.94
798	1.535	266.841	1992.23	2019.65	2018.6	1847.75	1678.73	7568.4	3789.2	2639.36	2019.28	2017.48	2147.89	2065.41	1995.71	2154.69	1931.88	1994.92	2095.92	2491.49	2185.86	2835.94	3807.52
799	1.666	267.043	2462.07	3111.16	4308.59	4285.68	3288.62	3793.47	3938.66	3652.22	3613.63	4905.82	3353.01	3499.12	3234.44	3343.89	3228.11	4335.14	3471.05	3127.23	2819.17	1831.04	1861.87
800	5.974	267.096	2379.7	2577.96	355.929	658.131	547.294	463.991	1588.74	1053.56	1679.17	4269.79	2908.93	2963.16	1940.66	2117.22	1783.61	1000.84	2366.74	1335.61	192787	2091.57	559.565
801	16.524	267.609	497.35	456.413	911.652	876.065	780.386	1404.84	1065.13	1673.45	1852.28	1191.95	1378.6	2327.2	2772.77	2791.81	2757.34	3242.26	3012.93	4349.06	2454.47	2689.95	2105.73
802	17.337	267.645	36281.8	29923.2	19330.1	17056	13570.8	21690.9	23217	24439	1637514	42378.7	23823.4	35440.3	31358	30930.6	31600.6	95717.8	278053	1577465	32792.3	579587	97354.5
803	17.785	267.646	131317	120422	75665.1	75154.1	55225	93532.4	100108	101235	109960	172746	104969	129376	117583	114580	117403	280754	504468	721340	722737	511277	221073
804	5.457	268.102	9218.2	4493.24	1002.78	1103.36	722.673	1161.33	2434.55	2543.83	9819.73	6256.7	8848.24	13488.4	7434.44	7667.89	7298.89	7756.55	10975.9	9101.42	10605.4	7488.52	9224.77
805	5.153	268.102	11507	12665	1306.46	2233.38	2072.94	4016.03	16456	31304.6	39405.1	30646.8	21987.4	19048.7	19102.8	18993	19002.7	18431	19656.7	17613.2	16664.2	17760.8	19253.9
806	4.119	268.138	8512.79	5852.88	4054.53	2447.2	2018.02	2839.52	5435.68	5354.46	7183.54	12334.2	5616.99	6974.14	6272.9	5776.37	6202.44	64892.8	6983.55	6521.77	4971.31	50139.5	7946.51
807	3.789	268.139	6012.44	7138.88	5246.27	3461.62	2749.93	3514.52	6969.91	7880.03	47692.5	11766.1	9229.5	7898.9	7557.68	7856.66	7601.83	14567.5	239248	7749.17	267575	22963.2	9988.99
808	18.109	268.618	5525.22	3366.56	1885.94	1299.92	158.634	2280.44	2683.65	14398.9	7194.31	2724.72	2490.44	4565.49	4696.1	5202.79	4653.05	6786.75	6893.72	9398.35	6155.16	6600.48	14520.9
809	1.688	268.981	9119.99	11166.5	5765.86	8484.49	8911.39	7543.19	21853.3	8433.93	8289.95	8042.22	11129.7	10058.5	9525.58	9029.96	9348.47	12565	12270	9220.82	9017.86	9676.7	5788.69
810	5.49	268.997	5517.43	5063.03	3638.18	2733.39	2514.41	2659.89	4932.78	4637.37	4746.56	8335.93	7120.8	6326.62	5105.47	4773.97	5151.67	20193.4	4010.31	3596.32	5477.37	4169.4	5381.96
811	5.354	269.086	924471	1143871	120853	149181	113427	130708	1030565	1026403	1107450	1699952	1162674	1120396	1021007	1022525	1025124	1207839	1172741	907008	973982	1218577	962100
812	1.832	269.123	4785.94	2454.98	4248.23	3344.95	4485.32	3933.03	38535.7	5409.24	5063.38	2658.95	4088.25	5716.6	4176.72	4185.53	4165.09	6160.34	5880.73	7140.78	6630.93	16573.5	3349.16
813	20.246	269.625	199.092	241.564	127.609	149.036	109.76	272.598	1091.83	1212.77	2424.22	3778.2	3977.04	5833.98	6089.16	5691.71	7058.83	63820.5	7895.43	8496.9	7048.26	7332.73	4718
814	1.599	269.92	2427.31	2072.93	2765.83	2653.45	2653.4	2362.97	13921.9	3980.69	2862.39	1817.12	1729.51	2568.88	2551.41	2858.89	2340.72	2820.36	2460.41	2240.92	1757	1891.06	1560.05
815	1.726	270.113	2753.17	2989.82	2559.36	3639.94	3467.84	1897.92	3167.75	1797.62	13746.8	3144.33	4847.05	4005.44	2903.9	2851.96	2684.32	1476.21	2716.88	1262.49	952.307	720.976	730.085
816	18.172	270.239	3941.28	4715.89	4012.86	5427.86	4456.45	4296.95	4751.66	5265.15	12948.1	4302.8	2964.83	3679.9	4949.48	4884.15	4646.05	5459.16	4054.39	6040.93	5514.85	2256.26	2057.49
817	24.124	270.277	337937	219952	12650.9	11883.8	10743	11492.7	254088	245926	250922	302258	470350	287996	268284	199083	249230	312468	269320	388615	350653	286357	461815
818	20.993	270.278	14271.2	15243	5979.68	6825.71	6280.52	6129.1	15597.3	16757.5	147345	23403.5	17036	14191.6	15622.6	15170.9	15717	411831	15564.1	16239.3	15506.2	15702.9	16581.6
819	22.956	270.278	8053.5	7973.34	4476.46	4681.63	5053.44	5196	7418.86	7771.93	43762.8	10948.2	8040.15	7416.81	8094.91	7464.15	8100.9	17254.7	23058.9	57188.1	8494.11	7272.3	8122.31
820	16.259	270.622	9227.29	7054.26	7682.49	7940.85	56447.9	31368.7	16371.1	14614.6	14852	10169.6	7100.74	8471	8239.65	8501.47	8237.58	16057.8	15689.3	13367.7	6406.69	3817.6	2061.27
821	16.567	270.622	2047.71	2419.82	2394.77	4056.82	4746.2	7930.92	9703.99	14290.4	20637.6	19773.1	19093.1	23303.3	24166.9	24221	24795.8	27962.7	27667.2	29001.7	29883.1	26734.4	27985
822	9.078	271.078	3126.11	2873.27	1566.56	1918.21	1148.19	1466.29	2606.82	2809.16	2776.43	3839.31	2942.68	2526.93	2474.3	2344.48	2438.88	5928.4	10264.9	3967.78	3963.03	2800.23	2547.35
823	18.99	271.168	4968.23	5296.48	1643.85	1893.68	1681.94	1991.62	5596.28	5504.1	70734.6	7907.56	5545.32	4895.25	4989.6	5499.18	4673.29	9847.73	5408.72	5069.06	18697.3	4318.46	1819.17
824	16.781	271.657	8082.95	6729.33	6122.7	7634.37	5726.45	9383.22	6155.21	6775.13	10919.5	4792.23	3802.13	6804.54	8492.87	8301.77	8231.17	16427.8	15449.8	21053	12643.5	9462.41	5098.03
825	11.623	272.255	2301.79	2269.06	1736.65	2482.1	1872.17	2570.17	2606.57	3400.8	3389.62	3167.29	3577.65	3393.23	4139.53	3084.68	4585.24	7074.04	7731.86	5766.11	5380.67	3953.73	3833.7
826	12.784	272.257	15105.5	18696.8	6647.52	7920.02	7493.76	8455.4	18141.7	39973.3	24777.8	17632.2	14879.4	17500.7	18381.9	19320.8	18411.4	170146	17523.8	21702.5	23594	17338.7	203341
827	18.475	272.664	5819.21	4909.29	2493.79	2555.65	1084.29	2802.08	3854.16	4457.99	154596	5916.91	3405.88	5549.35	5860.62	5836.41	5793.5	54587.1	7936.75	8701.79	7356.78	7369.34	5421.39
828	1.442	272.954	37.6814	49.6072	31.6191	45.4633	126.151	159.867	179.784	121.637	231.274	184.274	719.24	878.428	1648.23	864.824	1648.23	778.062	4393.53	1134.83	1479.73	894.281	1346.07
829	1.651	273.017	2295.13	2690.93	3762.71	4769.89	6160.22	7707.53	12403.9	14646.2	18812.8	16874	18333	24407	23442.3	23820.7	23731.7	26589.3	28512.3	28643.1	29389.5	27703.3	35337.5
830	3.07	273.082	6290.67	79767.3	18913.7	10096.9	4832.84	11847.8	67300.5	67592.1	99770.5	239314	81088.5	22275.5	78845.5	75999.5	77454	11341.2	96905	87093.9	86022.1	1441818	68756.3
831	8.929	273.164	294.506	472.32	650.202	736.467	1012.86	1404.75	2066.03	2043.13	2809.05	4102.89	3770.62	4296.47	4660.16	5025.85	4485.7	10565.6	4461.46	3744.61	3324.68	1937.88	1474.95
832	13.274	273.252	3028.58	3120.86	931.745	2318.81	2234.46	3229.54	40465.7	6192.45	3526.38	2779.74	2588.28	2666.3	2965.09	2897.93	2931.73	3821.23	3940.19	3938.42	3438.76	1841.05	1364.83
833	1.827	274.09	589.953	676.36	651.092	1072.34	1553.39	2182.46	2924.93	3338.86	4564.4	5112.64	6099.62	6146.13	5811.47	5996.85	5836.39	6132.86	7426.42	6307.02	5710.57	4336.64	3269.56
834	11.747	274.27	3229.04	3336.88	2447.22	3466.33	3179.2	2762.14	3677.75	3636.23	8476.6	4983.83	4055.98	3602.76	3570.98	3647.54	3547.77	4421.49	4557.66	8656.3	8740.61	13972.9	3381.18
835	12.347	274.272	6221885	6635076	3456080	3854739	3981442	4276019	6760559	6854766	20358530	9189770	7298756	6759673	6832690	6550831	6939967	17378040	28527890	329804300	9082783	6903801	6757780
836	12.347	274.42	411317	441806	196969	241069	250525	270157	449699	457498	1653319	637335	493306	453005	455552	435601	463192	1318632	2569044	623117	619495	458751	449412
837	16.456	274.634	677.405	905.057	999.438	1529.87	1798.14	3071.17	2879.68	4043.27	6990.62	5938.98	7477.71	8604.21	6767.98	7182.11	6831.49	7454.55	7815.07	5708.03	6949.16	6688.11	4854.85
838	19.281	274.651	5042.52	3334.57	1079.79	1109.66	831.394	1222.65	2631.99	2670.83	3015.04	8135.43	3292.77	4740.81	3662.32	3560.29	3808.66	3080.53	4810.59	4463.98	3717.37	4160.42	3285.26
839	1.549	274.872	78371.9	95897.6	94042.7	99267.9	105119	116133	112071	118542	131178	113617	123578	127123	127685	125024	128920	142661	144405	142968	145692	171186	184831
840	4.062	275.005	4242.87	9157.13	804.299	662.386	384.462	467.921	10456.1	14257.6	9206.78	24694.5	2893.16	5751.79	6820.42	6584.9	6838.7	1544.88	8650.94	5531.41	3974.58	6985.81	66078.5
841	1.523	275.032	276.237	270.009	316.598	412.143	508.739	912.062	1377.97	2685.94	4447.96	5975.55	7906.02	6898.75	5975.35	5054.91	6583.65	3086.18	13628.7	6978.18	3595.07	3252.87	1917.98
842	1.884	275.169	16737.9	13133.9	17200.9	13892.7	24211.3	22830.4	338012	37309.1	32344.9	20330.2	18982	44406	21291	21283.3	20989.9	30195	45153.6	28175	18053.7	15843.9	11611.2
843	21.964	275.256	8355.95	6247.78	1967.61	2232.75	1910.98	1232.08	7750.39	6778.36	5814.48	16846.5	8427.89	7567.05	6410.67	6475.65	6389.98	8850.47	6816.18	6455.47	7819.62	52298.2	7347.36
844	4.373	275.565	1312.08	2494.76	223.462	245.454	206.993	102.23	3411.7	72748	6211.78	4309.03	3408.45	1384.62	2962.5	3233.51	2993.94	892.806	3610.79	2558.79	2771.24	3077.68	3359.45
845	17.421	275.642	19999.7	14975.7	14546.5	17161.7	8066.64	18724.1	13470.2	14688.7	30178.2	15540.3	13584.1	15577.3	18534.5	17507.5	18622.6	42793.4	75885.4	216915	18685.1	20614.7	17138.3
846	17	275.643	4521.65	3452.4	2974.32	2470.55	1983.42	3282.47	2326.28	323106	8998.28	4118.69	2856.04	4141.03	3870.62	3569.53	3985.82	10774.7	32085.5	5444.44	4185.1	4631.68	3417.12
847	17.706	276.155	3986.09	4648.07	1432.81	677.481	640.187	785.278	5158.39	6733.57	6215.67	5424.08	8791.04	5389.74	5291.71	4913.69	5228.47	6344.82	4286.84	5443.74	4424.63	4828.73	9362.87
848	6.781	276.178	514.773	163.452	58.7375	88.2495	143.152	192.181	578.116	382.951	3757.62	3247.16	4227.5	5219.06	2436.28	2316.34	2660.26	2656.11	3016.44	2260.95	3163.47	3236.31	1442.28
849	5.894	276.178	19405.2	2698.77	507.659	698.592	711.416	561.24	2751.62	1910.49	6829.86	10380.6	2433.19	5557.45	6213.78	6138.33	6163.62	8889.2	5320.57	10082.6	8843.64	5979.12	45518.8
850	17.787	276.631	11833.3	9817.94	7515.12	7172.41	5133.79	8237.26	8788.98	9262.81	17507.6	9908.19	8299.17	9921.99	10845.1	10752.8	10821.7	26540.7	40202.4	49509.6	39909.9	30036.4	14931.9
851	9.093	276.726	4760.82	6221.43	4800.35	9416.61	11696.2	14930.7	16123	17804.8	20589.4	23130.1	22376.7	23621.8	22082.9	22316.5	22079.2	23979	21375.3	28898.6	27558.9	16651.2	15049.6
852	1.549	276.871	25155.3	28809.7	26866	27349.2	206421	59660.8	36373	30582.6	28966.2	23733.7	25461.6	26812.5	29193.7	27777	29247.5	33362.5	33684.2	31264.3	30747.9	29628.2	24597.2
853	2.689	277.061	1541.63	1906.8	1871.98	2696.86	3185.58	3999.44	5669	7125.68	8099.14	8999.77	9143.94	9608.37	8689.49	9610.31	8524.22	10739.2	14105.3	14398.7	11680.5	8724.59	5668.67
854	8.911	277.067	5231.07	4955.24	2067.45	2353.79	1847.43	1664.78	5502.83	47825.4	11236	7478.32	6334.61	5762.07	5069.4	5073.19	5267.94	293114	5006.83	5559.23	5181.96	5309.35	5474.79
855	1.911	277.1	802.537	857.83	1170	1602.78	2365.55	2262.41	3054.23	3790.73	4234.94	4750.5	5851.02	6098.97	5748.12	6022.81	5720	5824.2	5541.57	5482.3	5197.97	4131.03	4446.24
856	14.464	277.177	8480.71	8959.5	2121.99	2590.82	2517.61	2607.38	9541.55	8056.81	9257	9435.49	28787.5	16125.2	9926.44	11051.9	10275.4	13545	6685.96	9923.21	9647.54	35959.4	7673.52
857	19.256	277.179	28185.9	27962.6	3188.95	3718.68	3788.09	3846.84	29338.8	29297.5	30160.5	56397.1	29819	27773.7	29613.4	28741.5	29163.7	64191.2	31303.5	34505.9	35593.7	29414.2	75772.2
858	17.066	277.179	5751.56	6088.96	1255.14	1782.9	1316.68	884.9	5794.97	5258.77	5374.58	20017	8736.4	6905.21	5636.88	6083.98	5703.55	10992.8	5238.77	5287.7	5357.32	4939.78	10237.2
859	5.488	278.027	328.208	382.161	279.442	172.479	251.609	394.946	1599.31	2588.64	4047.95	2011.71	5993.27	5714.48	3665.01	4438.38	3661.79	2946.53	3141.72	3785.6	5307.12	4775.73	13728
860	23.466	278.244	16686.8	7930.27	486.892	141.648	532.886	426.131	6920.95	8009.44	9575.34	9184.52	9842.16	9080.33	10277.6	12491.5	6240.51	13492.8	9659.99	30265.4	10651.8	2371.87	1047.21
861	1.551	278.871	2419.55	2388.42	2474.32	2800.1	36649.1	7783.62	3436.67	3534.23	3571.59	3046.63	2429.42	2683.1	2560.8	2398.78	2594.78	2490.85	2591.88	2412.36	2438.69	3997.67	7734.67
862	5.484	279.025	10949.4	10577.3	5504.23	4968.47	6000.86	5261.43	10786	10491.7	10571.3	14804.1	13896.5	11379.7	10791.9	10416.3	10902.1	144416	9470.45	8500.16	11183.2	9972.84	11560.6
863	2.687	279.048	3697.41	3714.8	2226.27	3526.89	3489.46	3088.05	4370.58	8041.3	4130.88	3474.76	3341.48	2689.96	3738.03	3820.46	3603.17	4616.44	5434.84	5942.11	6744.1	7374.46	9681.35
864	1.799	279.073	2750.77	3349.08	3329.88	3135.87	3693.44	8882.71	4986.45	4306.33	4133.08	2303.06	2390.22	3402.54	3143.38	3260.17	3022.77	3550.24	3469.14	2831.73	1915.63	1486.45	867.275
865	15.847	279.077	4484.44	3699.11	741.651	2014.69	1752.98	1509.57	4261.23	3173.74	16073.1	4273.2	2617.28	2657.73	2974.12	3055.88	2797.61	14014.7	37045.2	22708	6048.39	2527.72	1400.16
866	19.981	279.158	147757	135393	14131.8	21003.5	16799.5	17435.9	155737	161621	146728	482886	191300	192238	144420	144254	144241	257017	157946	191967	201888	167516	3143929
867	1.733	279.19	86880.1	64921	25524.4	39432.7	39714.6	33122.2	31001.5	36555	45226.6	42891.9	28994.7	37892.2	33347.7	33039.1	33588.1	27993.8	45958.4	36486.3	43911.2	89620.4	111433
868	18.306	279.229	9146.53	9073.02	1416.07	1691.5	1489.03	1581.38	6964.4	5550.02	11612.1	24651.8	13410.4	8907.08	11995	11488.7	11931	20889.1	36280.9	12730.3	15037.6	9189.97	15156.2
869	22.11	279.23	16519.6	10929.5	2088.01	2489.33	2189.49	3682.3	11712.6	14215.6	394179	17429.8	10622.3	14606.2	20428.8	21259.4	20127.6	27659.9	30181.9	35832.1	27746.4	36140.3	39010.2
870	16.406	279.645	601.69	600.358	549.992	1249.36	1137.4	3124.3	2581.96	4004.9	6404.15	6737.13	8029.68	15968.8	14456.5	14221.3	15655.8	39128.1	91181.8	27871.6	17153.3	20109.1	15818.9
871	16.776	279.646	59625.2	53526	55382.3	54696.3	46058.2	62817.3	139170	76703.8	58097.3	36442	34541.9	60504.1	63676.5	61766.4	64168	99691.7	111746	173039	138167	176375	173888
872	16.774	279.796	1472.49	1451.17	1778.12	1851.65	1719.79	2444.78	1931.93	2064.3	2081.57	1507.53	1499.29	2891.54	2887.45	2830.22	2949.13	3343.27	4140.3	415.772	12220.1	811.845	2960.47
873	5.491	280.043	27861.7	25138.4	12894	10771.8	11045	9187.87	24068.8	24419.7	26367.2	33863.6	33307.2	28835.9	24638.8	24180.2	24602.9	260828	20978.9	18244.4	25516.5	261691	43985.1
874	1.655	280.091	6663.22	3719.78	2193.13	3829.65	4621.45	3686.91	10567.5	3908.73	3566.93	2741.72	2678.4	3111.15	3398.84	3566.05	3277.23	2092.3	3000.02	2579.87	2232.07	2184.14	1427.79
875	19.974	280.257	2662.26	2759.14	382.865	154.466	292.867	487.946	2294.84	2595.68	2265.55	54571.6	5313.58	4594.7	2975.07	3285.44	3064.02	28158	15.4466	3141.03	3295.24	2362.23	2775.42
876	19.928	280.26	2661.24	2727.63	246.813	466.315	24.6813	487.946	2294.84	2365.17	2096.79	2971.73	52493.1	7373.42	3430.04	3555.06	3610.18	3057.72	24.6813	2392.88	3295.24	2391.09	6244.38
877	22.025	280.261	151774	66411.1	11080.3	8625.07	8002.06	7736.39	82246.5	74313.4	46625.1	118492	55548.9	87482.6	64616.4	48346.5	48339	73763.3	36881.5	230296	20105.4	6717.16	3070.03
878	13.543	280.262	7062.45	2826.92	1513.32	2753.32	2451.95	2962.59	3588.45	2466.6	11020.7	4935.11	4382.53	4202.18	3698.2	3357.65	3766.57	4599.29	12079.9	2269.05	3002.4	3286.15	2118.95
879	18.463	280.653	42121.5	32518.6	18589.7	17615.2	9924.44	20627.4	26667.3	29073.7	37357.6	45763.9	26707.8	41053.6	40939.3	39774.1	40531.5	213787	1353404	59761.1	46438.6	236966	53870
880	18.048	280.654	8965.89	7053.68	3968.54	3849.9	2656.23	3979.12	5627.57	5369.57	38525.8	7116.63	4964.01	7836.1	7370.03	7475.88	7237.82	38005.4	136700	264362	46723.2	15851	5392.57
881	21.915	281.049	1885.64	2286.46	360.185	19.7879	105.457	133.609	1995.46	2055.01	2271.49	14119.6	3770.44	2313.16	1862.02	1733.83	1933.37	7917.7	2353.94	1983.49	2519.54	2331.87	2120.62
882	5.923	281.052	3293.09	1760.18	63.0625	84.1584	48.5981	244.66	1171.85	954.16	3608.94	12884.5	5623.3	5460.35	2755.1	2537.3	2776.5	2461.95	4077.17	2684.38	3254.07	2956.03	2225.41
883	6.899	281.11	1351.06	2554.62	581.714	783.402	1484.96	834.492	1098.68	126.606	12.6606	1143.08	8077.34	3441.75	2253.37	1924.36	2308.72	12.6606	2082.71	2261.61	2737.16	878.827	270.738
884	15.67	281.138	135.584	207.941	43.5079	118.836	224.171	182.905	1094.68	1672.13	3804.31	6419.56	5814.16	4906.04	2847.93	2516.18	3253.96	2312.45	2578.51	5288.84	4830.84	3606.34	3619.51
885	23.403	281.246	36366.8	28430.6	4292.64	3308.09	3612.18	4789.22	25708.7	27647.7	33980.2	60766.6	28377.7	30043.5	34767.1	34244.5	34735.2	45090	40734.1	47714.5	38932.9	41541	34718.9
886	20.468	281.663	3021.64	3072.75	1492.23	1303.22	1055.79	1976.75	4432.72	3101.45	5621.92	5530.47	5258.42	6942.96	7637.78	7452.52	8028	86189.8	8110.18	7744.71	8298.76	7550.31	4360.04
887	19.712	281.67	3559.24	2668.5	929.793	1178.7	683.361	764.537	1949.02	10177.3	6777.39	4416.51	2825.8	3467.33	2961.34	3035.01	3128.45	2509.5	3305.33	4539.29	3434.74	3569.82	2854.35
888	2.607	282.044	3406.84	4383.85	4558.69	4277.55	4200.84	1415.11	4266.93	5091.7	5720.18	8982.94	4468.52	3514.71	4744.96	4935.93	4600.52	5882.77	5057.43	4756.73	4748.83	71549.2	6392.26
889	1.911	282.047	2105.25	2425.18	2913.36	3956.88	5097.37	8003.62	7281.49	10518.9	16883.5	13029.5	13037.7	18452.7	16309.6	16598.8	16392.3	15517.8	18549.4	15342.3	14689.6	15177.6	11508.6
890	2.079	282.117	11618.5	9083.47	2756.01	2046.28	2363.95	3513.82	6252.69	4644.52	11645.7	16773.6	10048.8	9647.18	9766.6	9676.82	9553.13	9703.25	10222.3	10175.9	10719	35643.4	8163.54
891	5.762	282.118	3298.47	3406.9	2399.49	1283.01	958.625	1604.42	3662.88	4957.32	8571.49	8396.55	4650.87	4529.63	4914.05	5113.55	4809.46	7039.41	6052.14	4981.65	1025440	8700.76	4498.37
892	23.521	282.231	84.0023	67.2797	386.735	6.72797	6.72797	6.72797	650.168	869.082	1428.27	3502.04	6510.99	10794.4	5849.1	4440.78	9063.29	12304.4	10082.5	10794.2	8296.69	6905.52	6405.2
893	23.811	282.277	1199508	696127	71939.9	51561.9	56825.9	66545	541772	666355	464075	1053235	539789	1517353	649731	566401	619279	3923343	147599	1456436	870901	672773	668109
894	14.706	282.277	17149.4	9981.92	3622.22	5793.89	5634.47	5584.97	10332.8	7474.96	336489	14669.3	11704.7	9887.7	10235.9	10126.4	10120.9	19278.4	101889	7449.97	8275.48	8595.41	6108.87
895	16.455	282.622	52576.1	49510.1	45550	51562.4	42630.8	58235.9	39451.2	108080	80346.7	49207.2	47499.4	52974.5	52379.5	51479.6	51539.4	53422.4	55629.9	37262.2	44274.8	40166.6	27118
896	16.208	282.622	7489.3	7120.5	7534.13	9377.37	9927.16	16698.9	9864.62	12806.2	20171.5	13858.3	15044.8	19212.5	18939.4	17996.4	19374.2	30518.5	42938.2	31101.5	31655.1	22115.1	9554.8
897	16.452	282.773	303.885	354.799	385.245	588.643	621.418	871.026	961.655	1389.99	2239.86	1924.27	2108.18	2481.82	2402.07	2232.13	2349.15	2359.72	2186.28	1608.72	1983.27	1956.22	1609.96
898	1.664	283.017	22490.6	20244.2	17544.9	21378.2	29416.1	25259.1	18687.5	24711.2	23111.3	35318.3	57894.4	28255.1	24511.1	24792.1	24509.5	14462.2	22659.7	17777.3	17651.7	21398.5	24742.6
899	20.615	283.259	4053.76	4204.66	1158.62	2392.24	1807.14	1862.88	4503.25	5659.09	5936.38	7748.61	4846.7	4353.42	4579.19	4717.21	4197.73	7436.01	5432.39	3785.93	15065.1	4522.17	1989.3
900	17.046	283.631	41517.8	15373.5	10533.5	8487.8	6342.28	12174.1	5883.85	6815.44	8770.96	6764.2	4552.21	8150.53	7780.05	7137.32	8052.48	10780	19352.8	21909.5	31884.4	87387	5556.43
901	17.688	283.631	499.063	385.591	362.125	703.364	504.336	779.702	1092.58	2021.83	3897.69	3639.39	3858.26	2961.63	4050.44	3809.59	4397.14	14002.9	71564.6	2962.37	5121.38	4656.04	4399.73
902	16.783	283.658	8466.8	7782.53	5596.08	6918.11	4986.17	8650.33	5881.79	6134.81	16111.3	7315.92	6336.25	6254.93	7552.09	7234.17	7391.38	12084.6	13716.9	10575.8	15538.3	14522.3	11556.8
903	10.509	284.054	1487.64	2502.02	698.621	817.636	603.867	1498.75	2149.6	2436.62	8839.5	8819.19	6230.22	5878.86	4027.9	4218.54	4044.15	3392.74	9214.65	6556.94	5231.76	5929.39	6720.55
904	5.339	284.098	73425.1	75282.1	8130.54	9054.99	6316.68	8991.69	75606.9	65388.8	95047.8	133489	77434.8	89087.3	86423.3	87039.4	86491.3	136105	111821	122754	112443	121764	113026
905	1.578	284.135	9684.35	12361.7	9272.07	10558.2	9517.32	11426.4	38324.8	13733.8	12130	9723.24	9107.56	10037.4	10997.8	10931.7	10757.2	11378.6	12687	10082.2	11439.5	9410.44	7809.88
906	24.608	284.292	139900	102864	6357.41	8086.19	6825.74	6779	124668	101595	102126	123867	174694	115624	113402	84855.1	110342	140170	123607	161004	151704	175912	132481
907	21.734	284.293	646146	711683	4433.04	20390.1	8620.66	11737.5	388949	597175	1060510	569060	628780	504070	545123	498658	577547	77167.3	674120	533741	1049681	953249	518750
908	17.431	284.33	24522.8	24653	7029.27	6822.31	6076.58	6608.07	24066.2	24192.5	87857.1	33978.8	26438.2	23879.3	23179.2	24143.1	23247.4	60040.8	24486.4	24135.3	24449.9	23992.4	24096.7
909	18.366	284.637	3377.59	1885.87	1391.73	1424.91	774.45	1704.01	1741.65	3114.28	3497.98	5558.34	2350.3	3246.98	3176.23	3087.46	3168.76	14584.8	524166	3159.57	3133.15	3274.07	3189.85
910	5.712	285.081	35201.4	42605.5	5105.66	5007.03	6080.15	5065.22	36066.4	53119.3	60170.2	83905.3	55367.4	42644.4	43807.3	43294.9	43641.9	41949.9	55006.5	34271	36435.2	47687.2	38175.5
911	1.818	285.126	1073.45	1842.98	1022.64	2469.67	3216.47	4107.13	5713.95	7489.81	12058	7070.95	5693.91	7709.28	5232.34	5107.07	5419.89	5061.22	7250.13	8015.14	14310	6367.23	5009.87
912	19.956	285.168	50673.1	51850.6	2190.76	4816.1	3968.82	4801.71	53568	55321.9	55881	166564	66181.9	56612.3	53328.4	52864.9	53177.9	59014.3	56750.1	78138.1	83510.2	55336.3	152592
913	1.596	285.895	95.5888	138.872	174.402	236.846	334.178	501.899	712.373	1089.48	1667.69	2298.29	3531.74	3182.63	3153.11	3668.91	3175.51	3895.29	3245.54	2487.16	2287.84	1719.17	1306.83
914	14.167	286.308	11823.8	14352.5	4807.44	5496.18	4867.84	5885.97	15450.7	13840.9	34258.8	19786.1	15911.4	13988.7	12664.1	14432.8	12226.7	505198	15129.5	21469.4	21232.5	112872	19157.1
915	1.56	287.054	56.2705	74.9553	82.374	148.545	162.341	316.977	400.299	932.123	1393.63	2374.83	2298.95	3591.7	2122.28	2119.01	2302.75	2395.93	2347.43	3239.91	24277.2	2034.78	1627.28
916	23.027	287.235	10605.3	8661.72	1216.21	678.408	777.779	399.001	6643.05	6540.68	8046.07	11921.9	6063.66	7370.48	7962.49	7886.67	7900.44	8290.45	9373.46	8359.64	8056.07	8175.01	40740.1
917	16.777	287.633	2300.66	2265.84	3088.84	1985.11	1300.68	2261.62	1845.26	1736.86	19729.8	1928.61	1339.03	2314.5	2417.47	2380.19	2294.57	4499.15	4704.15	6354.16	3300.95	2766.42	1385.17
918	1.583	287.924	169.587	182.434	216.121	351.26	496.478	818.02	1060.54	1725.76	3609.45	5782.27	4424.76	4189.34	3367.33	4565.59	3436.34	4866.92	5651.5	6181.72	6246.96	7932.69	10671.1
919	3.05	287.979	1597.37	3448.17	1804.99	1794.65	1168.1	1209.89	3485.22	3382.89	3330.47	10245	5641.73	3355.05	3326.89	3433.7	3373.73	2837.04	406282	4360.19	485728	11767.6	3876.44
920	5.358	288.06	6276.28	7474.46	137.811	712.941	304.204	238.78	7147.43	6956.03	273294	16271.5	9317.45	8767.5	7091.45	6934.26	7489.92	7894.32	8598	6103.81	7505.15	8544.39	7212.54
921	10.268	288.216	3912.99	1636.31	823.26	640.804	696.69	1025.59	1858.73	2437.06	6501.13	2899.58	1120.06	2334.31	3732.75	3171.66	3713.93	7513.2	6298.64	4043.3	5923.89	5696.76	3391.35
922	13.25	288.283	27517	38336.1	9251.67	925.167	25686	925.167	30196.8	34848.4	32030.7	47476.2	26333.8	23252.3	30220.2	28101.2	30118.4	51723	28074.2	35415.3	48180.9	26508.3	30676.1
923	12.933	288.287	8535.17	7376.01	6068.78	4146.94	5309.65	5814.2	8442.35	10046.4	9611.83	16151	8280.46	7409.62	10479.4	11741.1	8622.08	97423.6	128331	61284.7	18622.8	3638.18	2424.97
924	16.783	288.632	281.783	292.443	436.341	553.014	519.444	1391.26	1397.73	2390.9	3617.69	4207.85	5572.87	8374.19	7436.98	7996.51	7761.53	13617.3	12935.9	16925.2	10009.4	9275.33	5270.06
925	17.786	288.677	12927.3	11982.4	7314.65	7376.2	4948.44	8578.49	10593.4	10857.8	11327.4	18426.1	12745.7	13994.3	12140.5	12253	12186.6	36147.1	84875.3	13612.1	13071.8	13347.6	9944.95
926	1.659	288.991	8936.69	9937.16	9332.07	8903.17	8805.36	9467.25	12304.2	92860.9	15969.1	10132.4	8506.78	9720.64	10045.3	10607.9	9447.88	12659.3	14770.8	10341.6	8990.94	4644.12	3954.11
927	3.047	289.021	2110.84	3647.49	1874.78	1988.93	1459	1802.08	3950.59	3838.62	3728.17	9370	4312.2	2630.68	3750.99	3666.93	3718.74	7965.74	38331.4	4902.4	5607.82	4014.14	4224.48
928	23.321	289.272	4160.17	3932.59	913.154	1284.41	1614.47	1462.27	3978.56	3915.07	20682.9	6342.5	4485.37	4258.15	4083.17	4197.16	4114.37	52138.8	4742.92	4104.78	4087.57	4323.03	4033.94
929	18.467	289.64	8763.61	6703.49	4456.86	3341.64	2033.97	4677.54	5517	38551.6	10191	4481.94	4284.69	7533.09	8291.78	8803.13	7907.56	92731.3	14050	14133.5	72381.8	17167.3	5268.59
930	20.234	289.657	700.775	766.534	706.03	434.225	443.623	1137.08	2977.3	2816.99	6348.76	7864.83	7556.75	9772.09	9656.22	9596.22	10414.6	67244.5	9685.11	11409.4	10079.1	10299.8	6998.06
931	19.722	289.659	5602.02	3907.44	1523.81	950.741	494.222	997.335	2980.53	2897.14	9563.09	4138.28	2636.47	4267.07	3984	4697.23	3772.41	3876.52	5050.95	5760.14	5291.89	5120	5354.21
932	2.706	290.131	4146.01	4372.01	1742.35	2174.49	3806.8	2843.56	2070.16	3107.37	10465.3	3758.14	2412.36	3190.83	2747.55	2776.98	2623.95	2960.52	2971.51	1883.63	2179.76	1529.3	753.836
933	2.982	290.132	663.513	8516.58	2554.34	1830.95	2227.57	3147.71	3418.89	3212.75	8749.15	12471.5	5167.04	2233.02	4930.14	4753.44	4882.87	4475.13	3436.77	2827.34	3878.74	4391.62	3045.98
934	20.244	290.14	15899.2	14001.9	8132.93	4832.63	10058	7592.99	12338.7	6982.49	10666.8	9728.53	8836.06	12262.5	13690	13685.7	14011	210147	19095	18249.5	17641	17187.4	10541.4
935	19.72	290.141	7785.27	5169.05	1925.72	1562.81	689.457	1911.75	3650.88	3324.92	5033.17	9600.44	3936.22	4597.83	5950.05	5351.97	5870.3	6460.61	7170.31	9549.15	7606.05	7470.98	5254.66
936	12.558	290.267	154647	163290	90189.1	95637.3	70777.5	94009.5	154656	162317	481975	197015	148464	150771	158472	155894	157218	400192	586252	1287111	1691993	702100	404959
937	10.955	290.267	197.533	445.134	303.492	420.818	605.839	1210.33	3745.94	3084.97	6820.85	9986.63	10614.7	8762.02	5478.46	7506.72	5461.52	13231.7	50108.2	10853.8	8364.21	7193.61	6319.24
938	21.076	290.647	11017	11205.4	4370.37	4000.45	2808.53	3945.03	9159.71	8173.92	18351.8	11155.4	8435.55	10826.3	10333.9	10899.2	10292.5	12489.8	15950	13798	13435.1	13050.8	50447.6
939	1.551	290.847	49756.8	67811.1	268885	120710	92897.6	87303.4	68840.4	52868.1	61470.3	62666.7	67371.1	63920.1	62406.4	60691.4	62678.8	79708.7	77976.2	69842.3	63891.3	62194.1	53394.2
940	4.071	290.978	1772.27	4048.62	304.427	173.019	5.72533	278.419	4518.48	7013.73	4113.12	6704.91	1147.78	2250.01	2931.65	2853.78	2959.7	135.065	3305.89	2124.72	1470.57	3020.62	2564.93
941	1.538	291.007	7105.9	6698.69	6667.51	6439.84	6297.6	6317.38	6303.59	5851.27	19869.4	11538.2	7687.04	7346.12	6494.24	6495.83	6383.53	5995.19	8367.21	6358.32	4615.42	3437.17	2769.38
942	5.367	291.069	15689.1	14026.1	8220.09	9815.45	9459.68	9322.23	13979.1	15111.7	50824.6	19809	14569.4	15532.1	14635.1	14047.7	14725	36245.1	54526.2	80105.6	78695.9	57791.3	29607
943	1.697	291.128	28555.4	18709.2	16635.6	15074.9	15247.9	19818.1	44253.8	21614.5	29185.1	28609.7	22479.4	24157.8	20901.9	20820.8	20776.7	14795.8	31519.4	21423.6	10529.6	8605.32	6210.26
944	17.707	291.193	8079.44	8765.61	2396.53	2095.49	1855.83	2036.03	10410.1	13112.7	12580.9	175602	14718.9	8890.29	10166.3	9553.72	10016.5	13768.4	7625.5	10532.8	8464.07	108433	13451.9
945	16.483	291.644	16091.5	12420.8	5341.81	8953.12	10677.9	8310.67	9895.32	8744.81	22904.7	13828.4	11354.4	12604.7	11368	11411.3	11191.3	17497.1	24193	21160.1	27508.7	24793.6	16005.4
946	16.786	291.645	63548.9	55857.8	41078.5	53905.5	37876.8	57863.3	242359	89907.9	95928.9	59674.8	55789	57440.4	58144.8	55652.6	59422.9	108751	153915	179993	1393811	56677.7	51494
947	16.782	291.799	2860.53	2479.04	1948.64	2352.71	1613.11	2596.44	2011.65	2067.21	2144.1	2961.98	2427.28	2595.47	2593.25	2026.91	2743.93	3089.33	3077.05	10183.3	2679.6	2591.46	2307.06
948	2.676	292.022	2990.21	2727.17	3180.28	2629.2	2601.32	673.629	2727.3	2531.38	2612.48	2900.07	2788.06	2832.15	3332.83	3255.3	3495.03	6655.5	25093.1	3078.11	3539.81	3239.49	2534.44
949	1.818	292.102	8116.17	7322.35	6144.07	6659.97	7168.6	8105.34	6290.85	6616.13	6488.54	6929.76	6672.43	7060.84	7160.52	6714.77	7304.99	6710.17	7873.84	7005.74	9050.71	13637	47258
950	1.552	292.845	14651.5	21393.4	279079	53564.4	36132.2	29487.6	22536.7	18209.3	20145.4	19549.5	20544.3	19785.9	18402.7	18087.4	18527.1	23025.6	23986.2	22226	22011.9	25337	28675.6
951	2.673	293.069	1029.41	1450.95	1634.52	2490.56	2143.43	3146.45	5909.43	7350.07	9256.38	10881.2	11860.5	11221.5	9819.8	9923.42	10231.6	30779.8	94727.6	9872.82	10022.8	9515.42	8398.49
952	1.661	294.075	3498.95	3058.29	2794.97	2795.25	3127.13	3757.43	2904.31	3891.93	13087.6	3497.49	2105.43	3078.03	3095.09	3001.02	2948.17	3822.7	2604.59	2793.81	2690.55	1901.62	1178.74
953	22.686	294.276	23991.2	16665.7	9289.88	7823.89	7214.79	7682.52	19065.8	18769.7	18931.3	22759.4	19152.2	16407.1	18665.3	13422.8	16893.9	21471.9	20230.7	30622.7	26456	20347.7	23053.7
954	22.983	294.277	9104.88	6355.92	3707.7	4037.45	3255.07	3422.16	8076.82	7596.03	6948.81	8900.93	11815.7	8309.58	7064	5701.08	6573.31	93840.2	7510.54	11738.9	78842.5	11681.7	4421.23
955	1.558	294.842	1902.06	3123.53	21132	5842.81	3577.25	3258.56	2510.18	2032.79	2317.73	2174.75	2520.87	2058.53	2510.74	2226.73	2563.14	2741.16	3023.45	2938.48	3215.18	3735.03	4711.79
956	1.638	294.998	6551.08	5652.84	4519.39	6869.47	6775.96	6082.74	6900.76	23462.4	10933.4	4813.8	4246.47	5611.63	6404.99	5915.2	6265.4	5305.7	6364.15	5752.66	4653.38	4046.56	2293.22
957	1.762	295.046	1825.78	1935.37	2664.25	2878.99	2844.74	3219.43	3548.34	4383.21	4796	3375.34	3194.61	4953.71	5079.75	4767.69	5204.65	5009.11	5348.82	4850.46	6291.61	8650.64	34517.2
958	1.728	295.056	798.191	710.696	1107.07	1339.45	1090.11	1941.43	2435.2	3722.87	4363.35	3495.66	3479.56	4951.42	5079.5	4769.54	5261.93	5620.82	4102.81	5914.6	7192.96	15902.3	4843.12
959	2.674	295.06	637.599	726.371	810.505	1306.88	2241.56	2718.95	3632.89	5267.84	7325.37	9985.97	12676.7	10761.8	9120.6	9787.99	9313.38	6821.49	8885.69	7621.75	6914.52	5451.8	3913.86
960	3.036	295.064	14856	25556.8	21423.8	18389.4	14610.7	18032.9	21420.4	17471.4	85403.7	30585.8	23896.7	16243.7	26780.6	26544.6	26510.5	17745.9	61337.8	59678.9	44083.6	33902.6	20419.9
961	16.67	295.656	206.756	255.187	163.159	375.92	310.119	862.21	794.016	1293.82	3765.01	3982.68	5499.6	7216.01	5028.77	5126.24	5351.38	5166.24	6232.74	5576.27	22446.2	4855.18	3810.29
962	1.635	296.065	2065.59	1582.29	1335.6	2462.98	3820.63	3736.13	4316.85	4007.11	4839.29	5568.55	6208.19	7171.16	6617.1	7594.87	6400.58	4320.98	5809.64	4558.17	3040.69	2802.13	1276.27
963	12.349	296.253	8425.16	9034.51	4206.01	4987.99	5560.9	5375.23	9215.04	9143.23	21481.9	12247.8	8845.71	8728.41	9378.65	9031.07	9549.98	53678.5	9396.63	13345.1	12477.2	9881.91	9963.65
964	24.426	296.292	25365.5	15979.9	4882.53	4518.95	4315.01	3676.03	20064.6	18347.3	18384.7	20700	33093.2	20786	18736.8	14617	17876	23038.7	21231.3	29335.1	24420	23069.4	21725.7
965	17.792	296.666	9472.16	8578.17	7689.06	5704.69	3182.2	6585.89	7973.53	80243.9	12952	8085.76	6779.04	9343.09	8998.41	9055.8	8959.52	22744.8	37971	56910.3	60852	42993	18573.6
966	17.327	296.667	7919.82	5958.07	3392.65	3183.41	2448.55	4506.32	4837.73	59776.6	10878.3	5879.71	4702.04	6842.4	6469.66	6834.88	6475.94	28896.3	203679	7861.04	6674.06	7771.25	5280.75
967	21.912	297.081	7568.85	8449.09	1297.64	718.913	455.324	703.872	8420.34	8289.42	7997.84	17620.3	8279.84	7466.87	8155.2	7781.42	8045.32	32723.6	8890.44	8627.1	8503.67	9585.26	37038.4
968	16.904	297.081	4756.15	4744.88	1298.51	1179.2	767.384	1110.25	5065.85	4659.73	33261.1	8046.31	5245.97	4238.99	4689.32	4401.41	4872.83	19715.4	5455.04	4676.62	4836.85	4312.27	3996.98
969	23.741	297.081	3115.61	3118.26	671.441	783.945	618.257	868.659	2928.44	3389.73	9844.35	4309.27	3654.9	3089.17	2664.57	2718.92	2740.37	9185.38	3625.59	2799.02	3031.01	3025.82	3066.67
970	19.58	297.082	7279.67	7072.24	979.21	957.113	819.751	587.384	7463.32	7999.94	7555.46	18772.9	9644.81	8245.78	7303.07	7493.69	7256.95	31807.9	8210.65	7390.06	7673.67	7265.73	21712.8
971	17.791	297.15	13845.3	13434.8	9736.92	8260.16	5266.32	9463.51	10445.3	10694.5	23245.7	11445.3	8800.58	12617	12620.8	12677.8	12389.5	29209.8	39444.6	46103.2	42709.3	38924	23484
972	21.961	297.241	7909.99	5842.99	1475.87	2258.67	2236.38	2414.76	7438.65	6293.1	82638.1	8517.19	5987.41	5786.27	6362.48	6407.04	6234.89	93611.4	6233.27	6606.19	6159.56	21425.2	5738.52
973	1.717	298.034	5002.7	4150.62	8848.59	6152.19	3798.2	5267.59	6963.16	8148.42	6426.62	4617.14	2338.08	4047.57	6443.15	6041.85	6452.21	7109.36	6598.16	6883.48	5770.82	9000.68	13843.5
974	6.592	298.095	137942	160560	36814	64752.1	48718.6	38931.4	174980	131100	160887	246220	178281	174408	147622	144928	147576	143435	147305	141472	155928	151483	126066
975	5.695	298.113	25293.5	21813.5	115872	41319.7	25283.6	32649.9	21494.4	21173.1	33692.8	19233.9	21021.3	24840.3	23255.6	22806	23698.7	32702.5	50240.4	53852.7	123662	20012.4	20868.8
976	13.542	298.272	36880.4	18592.1	10079.5	14426.6	14390.5	14306.5	18175.7	12865.2	42349.1	27423.5	25542.3	24369.3	20144.5	20298.7	20361.3	30443.8	94794.1	116580	143727	67006.3	22106.7
977	22.778	298.308	69588.3	67673.9	368.09	2699.56	2195.21	1894.79	37458.4	46230	82712.8	49320.6	55536.3	48719.2	51467	44877.3	55496	7461.6	60526.9	50337.8	86778.8	75432.3	63033.7
978	22.735	298.308	69588.3	67673.9	314.197	2237.88	2428.53	1959.19	37458.4	46230	122746	54919.6	57903.6	49521.3	51657.5	44439.5	55660.2	7012.78	60526.9	50337.8	86778.8	75432.3	63033.7
979	24.44	298.309	18691.8	15298.5	1032.28	1557.23	991.428	1041.72	15424	13863.5	14351.7	14981.4	18843	15314.5	16439.8	12242.8	15871.2	14287.6	16150.6	20418	20157.5	15657.5	17404.5
980	1.659	298.991	42305.7	43427.9	39819.4	40295.4	50893.2	231987	71533.9	51258.3	46357.2	74960.3	122915	56313.2	48511.3	47866.3	48341.4	32396.8	54250.7	37759.8	38440	44057.3	57012
981	19.255	299.16	5584.22	5362.28	211.195	322.055	643.578	602.072	4993.83	5184.44	5448.32	17513.7	7384.91	6018.39	5278.61	5348.09	5267.97	10226.6	5692.57	6204.41	6076.8	4986.2	14063.7
982	19.957	299.184	8401.84	9007.11	868.977	1123.52	1355.63	1303.44	9445.94	9292.53	9272.08	38191.8	11203.9	9881.82	9183.89	8879.66	9135.95	9760.72	9991.25	13045.3	13770.2	9911.71	17816.4
983	5.153	300.082	62911.6	72247.6	24687.3	15713	8800.07	13980.8	61034.4	80730.5	112823	127798	84665.5	84679.3	75147.5	76148.1	75468.8	38754.8	89675.4	81464.1	73987.6	77388.5	471766
984	12.026	300.197	3372.25	4748.68	1640.03	1775.28	1594.45	2507.97	2520.09	4400.44	5316.25	7539.44	3654.89	4428.42	3210.11	3029.66	3224.76	5650.08	87848.9	866.279	1563.32	2073.57	14634.2
985	8.987	300.202	7751.26	7792.29	8681.95	8679.71	6241.24	8171.33	7443.11	7076.93	23340.6	10623	7472.62	8093.81	8414.1	8488.83	7766.95	8083.4	6730.67	9275.46	7529.13	3433.18	3237.33
986	18.184	300.27	18767.1	23458.3	7800.51	8284.24	5780.44	10888.8	15880	573971	27251.3	30607.8	12274.1	15580	19794.5	19851.8	19806.5	798459	20206.1	19144.1	19918.5	21777.4	19980.2
987	22.125	300.287	15945.8	14267.6	1118.17	996.259	985.115	1307.01	13062.9	14201.3	21313.6	57424.1	17651.6	17398.7	15860.8	15566.8	15854	19627.8	19286	19790.2	18000.6	16978.4	210963
988	14.703	300.288	86522.3	52441.4	21730.3	28130.3	33523.1	26399	53008.7	33684	1336991	84553.4	68598.1	54612.1	52915.1	52481.8	52646.2	207763	43614.2	36545.8	42693.6	177181	40082.1
989	16.783	300.632	650.468	746.686	854.193	1276.56	1176.9	2617.72	2447.22	3415.55	6791.6	5897.81	6897.79	6870.77	6249.1	6398.13	6442.67	13074.9	16893.3	15111	42867.1	7365.77	5695.51
990	1.662	300.992	1794.78	2240.94	2456.81	2460.25	3605.22	3628.96	2934.81	3220.7	3670.81	6322.82	10602	5255.37	4726.96	4369.13	4832.85	2961.13	4969.72	3384.13	2884.64	2897.06	3568.81
991	19.986	301.14	54642.8	48920.4	3641.43	4912.17	5006.79	4698.55	64241.8	63618.5	56913.1	140153	63171.9	64670.7	57098.9	56451	56717.8	105312	67020.5	77287.6	79956.3	66519	62527.5
992	12.795	302.212	4554.67	5348.94	2209.14	1856.64	1301.35	2687.6	3392.33	4982.18	1194180	7419.11	4685.2	4091.28	3237.17	3473.84	3185.78	24323.8	1401.02	484.843	14970.4	2182.72	620.959
993	12.679	302.266	5446.19	19187.2	3049.87	8162.22	10261	10759.7	49030.9	15472.1	5173.65	7557.3	3566.14	4923.46	6330.74	5367.34	6323.84	31314.1	51794.6	31454.5	43630	10376.3	7560.12
994	13.354	302.267	12107.8	13867.4	5526.35	6906.29	5645.16	6309.04	11835.5	12696.8	16318	9795.18	6189.56	8125.59	11867.9	11520.2	11505.5	41171.3	84809.1	932712	21347.3	315382	62113.9
995	12.961	302.267	15364.3	17625.6	9193.8	9456.37	7789.99	8647.88	16130.8	16731.5	15430.5	32160.6	20280.1	17725.2	15489.5	15180.8	15568.5	113913	221155	13382.3	14714.5	15568.3	196009
996	15.147	302.302	9423.51	7882.19	3682.05	3865.71	5621.64	2869.82	5667.3	6160.23	30127.3	10392.8	9421.94	6556.79	7980.51	7389.66	8275.51	39947.6	5742.65	6491.35	5806.2	7090.1	4206.46
997	14.099	302.304	2037.81	2914.44	1686.38	2691.48	3201.55	4974.66	16768.4	19132.3	25328.4	29808.2	28839.3	28173.3	24439.6	21113.9	27500.3	138393	24659.3	27732.1	26763.2	26226.7	21261.1
998	9.417	302.563	29367.2	26800.7	33999.1	30771.2	24478.3	27356.3	24735	67106.8	39502.7	33373.3	30634.5	32399	29191.9	30200.6	27837.3	30843.4	26825	32442.2	21948.7	11943.3	8409.75
999	9.417	302.897	15777.8	15232.5	20974.7	17878.1	12734.9	14862.3	70097.2	25973.2	19559.5	18862.1	15694.4	18088.2	15947.8	16260.2	15544.2	16139.7	12591.3	17972.5	15168.8	12859.7	14950.1
1000	1.567	303.033	1187.95	1585.71	1247.55	1671.85	1851.09	2072.77	2436.28	2838.72	2948.68	3144.38	2812.42	3388.31	3164.77	3167.94	3165.68	3504.15	3753.95	3696.72	4286.48	6040.81	13880.5
1001	19.956	303.179	11727.7	11958.7	793.829	1089.53	1034.18	1234.62	12975.6	13247.3	13278.5	24668.7	13941.8	12796.6	12357	13142.2	12275.3	14479.5	14254.5	18059.6	19832.7	12844.9	13497.3
1002	21.824	303.23	13801.5	11508.4	2277.38	2755.18	2769.86	3083.75	10436.5	13055.1	12688.7	17356.2	7408.42	12288.4	12908	12699.8	12450.7	14060.8	18167.3	14870.9	12840	39555.2	7825.06
1003	19.125	303.23	43993.8	18777.9	1642.12	1959.72	2584	2591.25	11267.9	8173.59	30437.6	45917.1	20332.5	13734.1	24923.1	25144.9	24288.2	35928.8	45674.4	27871.1	22271.7	128728	28930.6
1004	9.418	303.232	5085.24	5171.21	6520.69	5891.6	4540.16	4920.65	4114.94	4811.35	18479.6	8441.55	5256.4	5690.08	5696.14	5958.73	5070.47	6740.7	5550.26	6216.99	3923.15	1861.77	1226.55
1005	24.53	303.288	6819.11	5753.1	2011.97	2312.28	1614.77	1955.74	6057.56	6606.57	6240.27	10215.3	6704.4	5785.69	5766.48	5387.04	5888.1	7073.65	6705.61	6829.27	6025.5	6071.95	5464.76
1006	16.672	303.645	42392.3	38847.2	20100.1	31544.9	20822.9	42256.1	25443.7	25863.7	43967.3	66989.9	44466.2	48197	37897.1	37862.3	37886.7	98304.3	224201	30282.2	36140.4	40554	28670.4
1007	16.4	303.645	3998.15	3656.48	1654.65	4391.73	3797.03	6598.07	4171.29	4297.53	8334.86	6982.09	7438.41	9359.46	7001.94	6862.97	7273.61	11326.8	16551.5	26356.2	7340.48	7803.77	4831.53
1008	1.581	303.898	133.283	142.464	244.828	311.756	427.836	639.166	854.224	1159	1686.89	2448.28	2495.22	2317.06	2777.38	3079.37	2811.47	2529.5	2731.82	2463.45	4898.15	2559.54	2652.19
1009	23.797	304.259	16074.4	11621.9	23.0486	230.486	23.0486	325.858	7466.7	8904.72	7388.88	17871.9	6515.92	15302.8	9022.29	9424.49	8396.54	4318.87	3212.33	24089.1	14518.1	10531.6	12467.7
1010	21.875	304.261	14508.5	8249.62	3022.41	1887.49	2300.4	2378.95	12771.9	12034.6	10677.7	12910.4	13496.8	11668	11899.7	8932.66	11071	13204.1	13363.5	18657.3	15882.9	12436.1	12650.9
1011	15.536	304.298	13012.8	22861.2	4274.82	4849.75	7151.7	5053.91	16127.6	10933.2	11285.4	11509.4	23534.8	13026.6	9951.43	17518.1	5982.87	42926.4	11885.1	39522.2	2991.72	1375.24	498.937
1012	17.292	304.653	420.23	395.24	319.532	376.839	531.322	1952.21	1749.93	2865	6365.59	7287.2	6280.19	11387.6	6866.83	7095.26	7197.98	16119.8	25670.7	60020.2	8913.01	9440.09	6904.24
1013	17.979	304.654	2580.28	2014.37	947.58	1374.38	358.204	1165.6	828.207	1463.48	3285.77	10456.2	3830.41	2497.78	2449.57	2419.08	2418.64	8331.22	43575.5	1580.81	2723.36	2899.49	2537.71
1014	1.524	304.89	409.666	504.619	438.524	776.331	1461.58	1758.45	2151.6	2689.5	3477.69	3614.83	5105.39	5187.61	4654.05	5612.71	4623.87	4096.51	5043.32	4581.05	5111.57	7891.48	16319.2
1015	1.608	304.999	1770.03	1759.47	1930.54	2328.15	3503.19	3359.85	2766.02	4202.28	4102.94	4717.47	7551.63	4780.77	4128.09	4210.82	4132	3236.89	4034.57	3438.45	3423.23	4746.44	5546.29
1016	10.554	305.095	5039.49	5636.74	812.274	2191.35	2201.24	1920.72	7146.14	16216	5963.72	4136.38	4441.08	4013.3	6026.47	5578.13	6123.95	15143.2	7164.46	6867.9	7019.61	6148.1	6751.03
1017	23.029	305.246	92148	70014.6	3665.34	4242.34	3374.35	5521.04	55088.2	51722.1	64025.7	140063	59010.4	65025.7	67078.4	66716.8	66484.5	62725.4	78854.8	69162.1	66308.2	68403.8	149231
1018	18.71	305.659	3115.31	1982.03	881.753	655.932	351.309	1005.78	1468.38	1824.82	46738.3	4047.45	2570.04	2534.3	2423.67	2678.33	2316.51	2672.49	3523.04	2863.82	16904	3064.07	1171.26
1019	1.617	305.918	4794.41	5139.48	4357.25	4865.12	4988.45	4657.85	4512.88	7555.12	23600.2	4942.63	3427.01	4787.61	4775.11	4438.96	4614.59	3859.7	3992.34	3417.06	1958.34	1933.45	1051.59
1020	1.798	306.091	366.857	414.644	579.846	722.992	571.664	1033.2	1166.66	1670.92	2095.73	2293.1	2667.72	2329.12	2814.39	3064.33	2662.81	2992.6	2503.15	1978.81	1538.43	971.068	787.057
1021	17.285	306.24	20.9281	9.59833	9.08147	15.18	11.7099	23.3715	218.483	208.893	373.892	977.325	12141.6	121199	3726.23	3726.23	9865.84	239427	19981	8034.07	5570.88	12275	3526.4
1022	23.049	306.274	38442	23150	10874.3	7835.67	12143.1	12518.6	28085.9	29639.9	27078.9	32061.1	33236.2	27470.1	27278.2	22321.8	25190.8	1504822	29593.8	43516.3	37709.7	58227.2	27336.5
1023	24.677	306.276	8789.26	4413.34	445.317	338.637	481.91	449.11	4905.15	4642.52	6604.91	5780.81	7286.05	5478.64	6093.22	4861.17	5723.33	7037.92	7201.66	10357.4	9414.09	11780.9	5858.98
1024	5.432	307.045	16543.8	16852.4	3713.45	3953.95	4001.8	1904.93	17101.9	16335.7	16629.4	29429.6	18074.2	17533.2	16347.3	16793	16285.9	16581.7	17029	15594.3	16399	16511.4	16643.8
1025	4.315	307.082	165466	284529	47856	25735	24954.8	35758.5	320460	253990	324556	589644	349315	187507	330250	322854	334277	51496.5	356322	301008	279412	306497	289966
1026	3.2	307.082	24972.2	113264	29541.7	21634.6	22757.7	38898.3	79458.9	13196	127306	251514	134487	48400.8	130182	125428	130674	277.339	134734	113124	101871	119411	83849.4
1027	5.028	307.083	62190.3	37470.1	24155	20485.8	23347.8	32119.8	44430.9	207499	66982.1	42100	38239.8	36607.4	44059.1	42635.9	44960.8	292355	363581	44403.1	40771.5	43720.7	49358.9
1028	17.634	307.225	6624.81	4710.95	537.445	883.943	927.984	814.204	8730.18	4092.27	3336.65	5117.64	2975.37	3107.08	5433.98	2882.53	5835.35	8156.8	5984.6	6926.64	7096.93	5514.08	5329.91
1029	2.632	308.089	12044.7	8053.91	24849.5	54460	70172.2	73376.7	26031.7	29792.2	105296	93923.4	149609	1370437	480438	460658	468885	37220.8	157977	104812	68786.3	115348	99708.9
1030	2.37	308.089	79094.8	168935	90268.4	131119	476621	177255	260914	173059	246674	169070	122924	177614	165920	171958	167640	364134	823280	221098	204800	236906	184881
1031	2.71	308.089	193423	1211602	271777	392659	254524	212782	1229166	991183	1565694	1895877	1032140	953021	1199452	1193061	1200218	1048300	1735657	1530763	1415549	1563373	1155335
1032	21.42	308.256	32354.4	25137.7	9518.12	5271.58	6978.52	7758.69	28434.1	23396.7	24631.6	27690.2	39930.5	28253.7	24719.4	17709.5	23288	25116.1	25825.1	38423.6	35620.8	38840	30405.8
1033	21.718	308.256	9924.21	6827.89	495.487	1342.68	1148.26	968.602	7630.7	8483.35	7115.37	9132.57	12291.5	8783.07	7197.32	5732.92	6786.02	7859.57	8481.1	13779.7	10528.9	7548.99	11769.7
1034	23.546	308.291	7983.34	5828.96	3817.19	4532.22	3216.34	2833.04	6517.32	6218.9	6162.34	7213.5	5207.56	3873.69	4439.62	3755.41	3604.55	84552.3	6051294	18357.6	4308.08	2015.62	900.467
1035	23.279	308.292	21815.7	14909	8124.27	7193.01	7202.23	6262.45	17493.8	15499.4	15763.5	18535.3	22313.2	17208.9	17671.5	13013.5	16689.9	19607.8	17849.1	25946.2	23436.8	26531.3	19883.4
1036	24.54	308.293	236236	130479	48636.3	29749.5	43036.5	41568.5	188996	183830	165653	204065	210628	169328	171993	126352	157807	248538	181333	298874	250994	138241	10741860
1037	8.457	308.567	9800.98	8735.07	11182	11126.6	8034.28	9525.12	8819.12	28681.6	19061.7	15091.2	12623.2	12103.1	10774.4	10381.9	10887.6	10069.5	8655.14	14819	14793.1	15547.7	99025.9
1038	8.457	308.901	5741.61	4984.89	6681.12	6358.62	4333.16	5253.15	4830.22	5706.67	5646.98	9382.88	5589.69	6600.65	6125.55	5878.68	5604.04	6179.93	5275.88	6177.2	4500.99	2530.28	1864.78
1039	8.459	309.234	1976.64	2090.66	2458.19	2612.51	1915.27	1805.3	1878.09	2076.79	7471.2	2597.41	1771.86	2119.65	2297.07	2298.79	2123.38	1643.88	1611.11	1880.8	1202.41	1136.28	1083.64
1040	22.869	309.24	18324.8	17678.9	224.848	356.134	135.579	570.92	18629.8	12903.5	13740.1	15995.1	32361.7	23457.8	18890.5	10960.8	18619.8	18485.9	21936.6	28918.9	24074.1	20033.3	16758.8
1041	1.815	310.112	19002.4	17990.5	16379.6	16840.5	19082	92369.5	28653.8	19942.8	19253.8	16761	17865.5	18964.3	18683.1	18140.2	18501.5	19253.7	19654.6	16738.3	17068.4	14821.1	15009.9
1042	20.172	310.236	2944.01	3390.49	394.062	560.676	573.52	855.86	3732.75	3660.51	3649.13	5241.96	3932.54	3079.7	3259.39	3511.48	3141.49	5806.68	3452.79	3753.42	3687.38	11846.1	3131.37
1043	24.512	310.307	103190	117868	22255.3	23110.8	15867.7	14608.6	59388.1	106504	533019	85960.8	73584.5	55675.4	81165.4	76455.2	78478.5	20955.2	101404	85317.1	153071	136850	102831
1044	22.35	310.308	84537.5	109355	4789.54	20945.2	11575.7	12261.4	54732.4	81824.7	141456	70340.1	77112.4	66242.7	76375.9	68573.1	79739.9	15850	99688.6	71738.1	132823	112178	72217.1
1045	24.449	310.308	118808	129865	18472.7	14236.1	12273.7	10464.5	65665.9	106504	643976	99601.8	90325.9	66844.7	97026.6	87556.3	97626.6	17565.2	105213	85317.1	153071	148939	109169
1046	23.185	310.308	8806.19	12479.9	10819.6	6020.05	8902.8	11167.6	13242.8	21830.1	20620.9	21767.5	29086.4	26369	27897.7	24877.6	30192	19849.9	200359	26953.9	45069.5	39758.7	33765.4
1047	22.403	310.309	84537.5	109355	4531.12	19215	10341.2	11096.7	54005.1	621887	101570	64952	78833.9	66788.6	74153.4	65566.9	79225	15291	99688.6	71738.1	132823	112178	73429
1048	1.54	310.911	1824.39	1681.69	2327.55	3339.19	4286.6	4576.06	5331.36	9991	9507.07	6133.58	6549.87	7697.08	7224.53	7729.31	7214.87	6526.77	6104.72	7062.18	6699.2	8964.79	8738.48
1049	1.649	310.973	15182.3	14972.6	13129.1	15259.2	15949.5	16021.5	15512	18251	17968.1	10916.1	11194.1	14560.7	14578	14252.5	14688.3	14021.9	14036.9	15380	13350.7	15491.4	12709.5
1050	5.489	311.066	3097.68	2939.1	1572.21	1332.6	1369.18	1494.95	2766.98	3030.99	3007.26	3519.09	3239.82	2697.58	2872.53	2747.8	2811.47	17685.5	2760.97	2202.91	3196.29	2369.78	3014.07
1051	21.095	311.161	12554.5	11251.2	5296.87	4066.11	3167.03	4337.17	10096.5	9135.45	19865.8	7912.51	5709.66	7876.99	10192.7	10074.5	9845.07	1950606	16338.5	15299.8	12724.2	12930.2	26549.3
1052	11.524	311.269	2375.47	2639.39	2506.02	2374.58	2313.11	2793.78	2481.05	2373.32	2306.34	5034.73	2834.58	2510.62	2444.96	2645.93	2157.28	2726.25	2062.36	2668.1	1769.6	733.054	491.735
1053	6.144	312.128	16970.5	13996.9	4176.25	3560.47	3136.79	4492.29	10650	11135.4	18987.3	20337.3	14342.2	16301.5	14126.2	14008.7	14181.4	12789.9	17312.3	12281.8	12203.1	10671.7	11989
1054	21.067	312.159	6361.21	18952.6	4274.87	2896.82	2173.37	2204.8	4208.67	3868.26	3689.64	4171.62	3531.4	4808	5241.48	5427.93	5329.5	52078.7	7676.14	7791.06	6598.93	6400.6	5060.26
1055	19.267	312.253	2047.59	1986.63	28.9769	306.749	343.99	236.265	1997.66	2242.44	4105.87	2126.64	1791.49	1738.15	2024.55	2211.64	1893.61	2311.7	2034.6	2943.1	3145.57	17782.4	2456.02
1056	20.919	312.324	7973.55	9281.76	10137	882.764	13856.5	10053.1	9569.65	16357.4	14861	18328	22943.2	20463	28369.9	27023.9	27868.4	3601.53	25259.7	20171.5	30660.4	27919.7	18642.7
1057	23.588	312.324	405561	489994	4196.97	14147.2	9043.2	6801.68	301477	309047	4841449	627637	447823	561207	386509	461773	360481	89891.2	114884	492771	391889	9763407	537587
1058	16.674	312.632	4363.92	4054.41	2219.13	2655.74	1823.32	4720.55	2985.55	145289	8153.17	4518.72	3969.28	4805.7	3973.85	4168.31	3788.65	10276.1	14198.3	9420.81	7538.7	4887.19	1565.88
1059	1.641	312.973	3042.31	3201.85	2323.19	3251.69	2896.89	3038.37	2924.55	19854.3	5691.49	2662.76	2237.19	2880.79	3002.9	3056.11	2875.07	3135.31	3161.5	3135.08	2343.88	2231.87	1495.81
1060	1.667	313.025	3336.57	3456.27	2803.9	3401.14	33935.1	8581.25	5195.88	5170.43	3731.07	4925.38	7826.3	3994.3	3848.79	3997.57	3772.96	2954.97	3692.93	2913.51	3056.66	4761.76	6627.06
1061	5.493	313.058	2228.12	2131.43	652.667	1231.22	434.218	490.77	2523.88	2663.89	2718.25	2737.07	2992.28	2366.87	2414.76	2266.5	2434.93	1889.35	2375.25	2270.98	2955.69	2004.41	2870.77
1062	19.956	313.199	62956.3	65498.1	3654.51	5212.63	4387.77	5212.3	68067.5	68550.8	69415.4	202543	74101.1	65021.7	66491.5	65426.7	65101.4	72788.5	69149.5	95256.6	101263	65509.4	66749.2
1063	16.983	313.272	15143.8	9681.82	5381.25	11278.7	6253.58	80161.3	17641.2	11903.4	13030.3	9033.67	8735.41	11460.6	12561	11922.6	12934.8	15819.1	24983	45528.9	327036	15750.1	11952.4
1064	17.426	313.273	13343.1	11943.9	4143.18	8736.27	5340.94	7917.43	8438.34	7673.57	10268	29313.6	11747	12580.1	11208.9	11141.1	11187.9	18138.6	39149.4	410516	13621	14382.1	11454.5
1065	5.452	314.144	2885.74	2872.3	266.721	1036.02	932.417	815.896	2708.31	2630.44	2094.96	27293.7	4297.05	2590.33	2584.79	2475.24	2553.09	62180.5	2035.42	2238.71	2873.29	40856.9	4453.8
1066	10.259	314.217	3403.3	2594.59	4068.79	3654.96	2598.13	3364.91	99019.5	6513.88	3872.14	2851.29	2894.92	3477.3	3193.94	3414.24	2954.55	3652.21	3261.93	3697.48	2304.3	1270.02	792.279
1067	5.485	315.028	363.199	439.227	219.963	45.5777	382.865	157.827	1948.14	3234.51	3547.66	2357.89	4277.57	3908.91	2643.93	2500.68	2866.25	85775.2	2719.74	1620.99	2675.03	2169.44	3060.65
1068	2.642	315.058	2225.23	2108.25	1714.46	1251.26	562.589	704.678	1705.4	9103.01	2904.26	2040.06	2901.29	2435.1	2402.31	2609.19	2200.49	2237.6	3082.5	9333.68	2023.61	581.636	183.936
1069	11.875	315.132	55.6	103.257	57.3285	119.437	88.2683	187.431	687.811	2085.82	3579.28	2900.11	2299.59	3413.94	2397.63	2388.78	2651.59	82584.6	2917.8	2855.48	1971.53	2452.79	2544.32
1070	1.8	315.141	179.862	260.356	308.463	509.708	513.377	930.976	1230.39	1549.92	4197.72	4248.31	5309.8	5029.86	3975.62	4208.37	4061.66	4234.75	4510.72	3878.57	3454.98	3220.9	2627.43
1071	9.421	315.211	3572.67	3949.23	4588.82	3844.43	3452.75	3747.79	3624.64	4021.69	37947.4	8781.74	5002.55	5142.39	3832.98	4048.93	3558.02	3495.4	3345.7	3652.37	2630.63	2083.53	1442.38
1072	9.411	315.548	1978.85	2188.51	2729.37	2418.55	1846.46	84167.9	6766.93	4020.43	2942.07	3224.01	2772.8	3050.43	2240.37	2602.61	2070.87	1711.34	1766.98	2047.03	1368.12	949.001	737.488
1073	1.627	316.053	233.73	280.758	283.451	478.169	677.858	1118.28	959.002	2205.85	2135.23	1655.77	1574.15	1904.6	2598.31	2676.12	2612.43	2877.47	2234.7	3063.84	2647.7	2728.82	1403.13
1074	6.202	316.107	2244.52	2284.03	698.841	772.441	802.478	655.802	2174.43	7903.24	4217.32	2357.73	2354.69	2136.86	2264.02	2361.73	2291.33	14812	3179.08	2438.37	2586.97	2052.4	2098.64
1075	13.843	316.284	7751.75	7733.22	6291.89	3812.15	3379.01	4524.34	6664.4	6676.3	6865.38	22668.6	10316.5	8034.58	6771.44	6812.18	6703	43122.9	34571.9	36752.2	17251.9	7983.27	3859.84
1076	13.517	316.284	3726.74	4986.02	2959.58	1895.38	2142.62	2282.06	4102.13	23981.7	10468.2	9065.01	5959.03	4718.25	3485.97	3495.25	3635.33	20357.1	36772.1	3041.71	3596.22	3326.59	3177.02
1077	23.51	316.294	5085.78	3228.98	186.716	826.778	574.536	460.815	3519.82	3263.07	3519.55	4216.23	7335.64	3775.6	3524	3410.69	3285.24	3905.2	3030.71	6112.33	14484.9	2773.7	1114.99
1078	15.026	316.319	5253.25	5897.87	3530.5	2601.18	2231.71	2887.97	5028.38	4886.3	5279.18	8320.74	5740.03	5114.35	6160.96	5934.64	6052.3	59268.3	167909	6134.29	90050.6	13716.4	5965.44
1079	14.751	316.321	3475.85	2997.58	2458.75	1481.5	1520.13	1764.78	2855.39	3677.09	19892.3	4575.74	3303.33	2927.34	3933.75	3985.43	3726.5	22669.3	17087.3	28856.7	15257	3753.21	2338.32
1080	1.621	316.981	2778.74	2250.54	1572.58	2727.23	3101.14	2423.46	2608.28	7041.72	3438.3	1470.02	1111.07	1747.26	2386.57	2318.98	2302.21	2232.94	2099.06	2671.5	2151.02	1741.64	994.788
1081	2.687	316.992	75.1089	122.329	138.975	175.338	249.76	376.701	657.45	1240.01	1525.2	2198.82	3050.8	3174.07	2898.67	3154.35	3073.27	4170.26	3623.98	5992.23	37763.5	2948.71	2942.27
1082	2.639	316.992	170.196	274.342	349.539	461.984	524.203	880.269	1225.58	2072.34	2183.66	2631.65	3201.24	3102.94	3104.02	3104.02	3341.74	2301.36	1138.11	3621.78	10000.6	2948.71	2942.27
1083	1.802	317.026	1144.57	1160.96	1118.27	1619.1	2148.16	2598.53	2146.99	3371.82	4090.39	2594.69	2820.51	3191.71	3012.2	3150.26	2946.39	2607.51	3281.99	2451.77	1933.24	1688.73	905.782
1084	6.893	317.051	2042.34	1797.28	340.275	662.246	472.64	380.929	2043.62	1969.38	1984.77	3763.24	2236.37	2303.34	1691.19	1893.88	1627.52	2054.41	2058.49	2896.45	16300.9	2321.35	646.127
1085	2.646	317.054	140.737	239.543	191.831	358.768	314.409	794.129	1162.22	1903.98	2736.54	3389.68	4741.46	3515	4402.36	4431.92	4526.62	67788.1	4584.42	3956.28	4333.44	3846.12	3810.59
1086	5.354	317.079	4136.02	4647.88	33.2109	109.086	3.32109	3.32109	4017.01	4050.85	48525.6	5349.98	3610.76	4101.06	3881.87	4212.14	3755.85	4388.84	4631.75	4024.31	3599.47	4391.44	4903.13
1087	19.988	317.114	7565.54	7046.14	736.4	1030.26	1038	12274.5	15435.2	9255.13	7782.5	10800.3	7502.51	9313.07	8521.89	8530.92	8788.55	17135.6	10262.5	11152	12667.5	10259.6	8449.63
1088	14.464	317.171	3781.15	4201.3	699.865	1451.83	1111.28	1356.93	4425.53	3972.43	4454.68	944906	7885.89	4788.8	4589.9	4658.8	4592.17	6375.99	3171.08	4624.14	4642.44	11979.6	3146.45
1089	19.271	317.207	2329.26	2381.72	533.987	971.115	736.68	846.954	2341.94	2729.52	13540.6	3635.28	2766.5	2496.09	2632.53	2745.23	2599	3934.4	2680.55	3317.34	4128.28	13398.2	2706.18
1090	9.263	317.913	302.082	419.835	602.771	757.076	908.284	1113.24	1503.53	1614.52	2264.53	3650.22	3294.1	3478.69	2293.66	2739.25	2210.09	2110.7	1744.83	2365.48	1555.47	865.268	530.983
1091	1.583	317.935	772.25	916.47	984.657	1551.94	1986.16	2188.54	2389.37	3541.54	4258.34	3651.19	2674.88	2598.9	3147.16	3099.04	3195.02	3439.57	3443.52	3199.88	3465.88	4062.06	2961.09
1092	4.137	318.116	6115.11	4671.89	757.693	448.686	400.954	426.529	4481.18	4940.96	7283.34	7666.26	5022.31	6568.99	5558.9	5245.12	5631.94	1489.08	9105.59	7399.81	5415.97	4540.69	3722.36
1093	23.531	318.278	11564.6	12709.9	786.348	1112.14	321.54	700.347	9589.47	7804.15	9143.97	8417.42	12826.6	8446.89	7067.57	6460.41	6778.14	11358.7	9639.72	11208.5	10521.5	7685.88	8354.15
1094	12.098	318.298	3890.34	5500.79	2074.36	3203.66	2634.55	2355.3	5494.26	3350.19	408291	8123.19	5169.05	4665.01	5444.36	4713.24	5835.47	16523.8	4450.35	3941.91	3785.34	5722.18	5023.85
1095	12.463	318.298	426928	503324	248964	252886	302258	312362	3562519	988191	765538	620520	553087	520090	431394	507486	416453	980978	1819242	4653589	678898	522462	495008
1096	1.567	319.016	295.821	396.844	439.689	671.378	770.003	973.439	1570.41	1593.07	2657.94	3575.56	3313.33	3843.82	3234.51	3613.06	3243.12	3390.84	4780.14	4498.73	2928.64	2066.47	1555.76
1097	21.897	319.282	11870.8	9291.32	2528.85	2927.37	2718.66	2749.76	13188.9	8092.97	7923.74	28977	10035.8	8539.33	9530.2	8749.53	9375.86	351762	8793.75	10468.7	9872.12	71270.9	11160.6
1098	1.69	320.014	386.579	401.109	874.667	962.756	763.898	1755.48	2175.46	4512.12	4327.6	3182.5	1512.42	3268	4193.96	4819.14	4176.1	4828.78	4024	4722.33	3502.9	4749.66	4007.75
1099	1.701	320.071	3641.99	26299.2	15106.7	6822.66	3836.57	4271.67	4607.29	4666.67	4665.18	3797.76	2574.59	3736.59	4405.08	4315.1	4433.85	7814.28	5835.85	5689.39	5145.19	8948.56	11648.1
1100	3.891	320.088	1533.08	3399.14	1893.72	1537.16	595.181	438.709	3216.06	2175.53	13792	5035.43	3506.67	2877.82	3581.66	3345.32	3777.74	412.295	4304.71	3649.57	3754.53	4035.64	3433.1
1101	1.911	320.107	2684.06	3522.57	2244.15	2901.34	3105.76	32365.1	3637.07	2618.53	2159.78	1769.25	2951.02	2609.75	2869.58	2749.02	2824.84	2558.99	3670.28	2719.71	2498.1	2196.44	1963.82
1102	19.951	320.207	6519.23	6833.56	341.405	720.661	469.187	605.146	7848.42	7072.28	20326.4	8813.42	6923.91	6637.24	7449.5	7611.23	7491.33	7749.35	8255.06	11241.5	12149	7900.01	8183.41
1103	16.43	320.255	3702.35	2816.86	625.826	1341.61	954.043	1004.44	3588.84	3234.56	2917.43	8283.21	2344.88	2102.86	2828.43	2249.82	2617.37	4820.68	3640.97	4261.73	4529.75	3164.32	4017.55
1104	1.528	320.866	403.993	578.754	525.83	846.178	1292.75	1606.77	2109.68	2164.64	2673.84	3417.36	5431.29	5626.51	6050.68	6737.07	6091.18	6477.82	7902.84	9052.2	13781.9	197554	5648.03
1105	1.602	320.973	9119.13	8820.98	7228.7	7198.14	11425.1	134917	17091.9	12632	11185.4	14293.6	23959	11536.4	9983.52	9671.07	9970.26	6980.18	11609.3	9095.09	7416.27	7148.11	5629.49
1106	3.017	321.011	2097.28	3241.8	1322.97	1876.41	2077.99	1815.76	3048.09	2269.89	16378.3	4846.83	4126.2	3558.49	2892.75	2950.69	2909.95	4224.32	23494.1	3501.37	3677.81	2988.65	1826.8
1107	2.022	321.2	183.6	268.043	205.451	362.525	303.612	827.929	1405.01	2509.45	2719.67	3246.32	1976.82	1743.68	1992.2	2324.96	1950.25	6843.39	11969.9	8440.65	4925.45	3610.53	1425.21
1108	1.622	321.892	1363.53	1924.65	2300.16	2154.48	3340.51	5280.38	5115.2	6347.01	9026.64	5029.7	5017.38	6933.45	4861.44	4937.47	4811.28	6062.49	6222.23	8988.72	21646.8	6216.85	4795.21
1109	5.155	322.063	4392.85	5770.02	2076.55	1333.2	791.649	1267.94	4577.01	6368.54	780589	6894.93	4883.6	5737.93	5525.21	5226.14	5572.53	5558.12	6472.19	6197.88	5824.7	5615.4	5813.83
1110	22.099	322.272	105226	70671.6	4532.4	5622.16	4593.23	5122.31	75114.2	76331.6	80215.4	94403	116205	80474.3	77580.4	59434.2	70218.2	80416.1	75314.8	132743	112141	103569	34420.3
1111	23.029	322.272	22001.4	14533.6	894.648	683.359	1129.29	967.058	13906.5	202642	19200.9	9293.72	7284.44	10002.7	16471.9	17664.2	15379.3	18411.2	35574.6	26639.9	24747.4	27420.7	92182.5
1112	5.568	323.067	26218.8	10731.3	2007.72	1049.15	186.526	1279.2	12075.7	7724.23	12129.3	5491.42	6978.3	7929.48	6842.27	6727.3	6853.41	9832.58	9911.37	6723.03	7851.05	6439.45	6934.87
1113	2.673	324.007	5465.77	6585.34	6166.87	5957.65	3167.56	2745.41	7526.09	29771.8	9102.07	6966.9	5866.21	5790.99	5621.53	5776.47	5665.43	29381.2	5170.12	5567.74	6047.09	5526.63	18640.1
1114	1.916	324.058	3856.72	3488.41	2311.67	3423.37	3471.88	1965.85	3591.56	92930.9	11843	6232.73	6159.65	5087.26	3927.99	3799.73	4049.84	14629.2	96121.4	4520.29	3777.77	4169.64	3703.32
1115	19.988	324.215	14956.6	14794.2	1060.02	2717.61	2750.59	2265.66	14924.4	14581.3	47979.6	27377	16804.6	17401.7	14759.2	14437.1	15232.8	18584.9	15168	15230.1	15813	14986.1	13843.5
1116	17.188	324.269	3047.5	2758.55	1543.22	1504.28	861.098	2178.86	1467.52	2263.98	2391.42	5578.19	1701.03	2538.04	2702.32	2629.64	2631.49	10435.2	13547.9	28935.6	29271.2	13297.1	5085.51
1117	20.812	324.288	20207.1	12844.6	1576.01	125.774	1257.74	1732.03	15705.9	14895.3	17730.9	16369.7	22436.7	17567.5	17235.6	14954.6	16564.8	19714.2	21246.7	25611.5	21313.8	60780.8	14618
1118	1.481	325.158	3447.04	3146.57	2720.6	3301.29	13629.5	6257.62	4798.87	3888.14	3092.17	3525.62	3334.82	3567.8	3179.44	3055.55	3236.3	3180.72	4142.07	3877.65	6064.21	23505.2	2175.53
1119	19.95	325.16	5780.18	6442.03	123.893	384.719	496.154	546.222	33463.5	7564.8	5725.65	4782.78	4336.57	5056.59	5899.08	6092.4	5961.9	7594.35	8136.19	8778.08	9773.33	7122.43	6473.23
1120	17.632	325.236	16158.4	11340.6	775.257	481.785	1231.02	1007.9	19446.1	8390.36	7352.11	10739.9	5290.66	6930.27	12470.7	6109.13	13399.4	17383.4	13221.4	16901.9	16155.6	11157	11564.3
1121	24.621	325.277	13839	12848.1	756.047	3757.38	6707.15	6855.65	12842.9	13021.1	40214.5	18177.4	13705	12142.7	12665.5	12761	12801.9	253374	13528.6	13587.9	13300.8	13180	124771
1122	24.187	325.29	19583.2	20807.8	21418.5	12760.1	14138.4	11394.6	1889175	45752.5	27022.7	21234	20189.7	19392	19103.8	18447.4	19477	187976	77077.9	165265	18709.2	18266.4	18918.3
1123	23.022	325.29	21051.6	18422.2	324831	41791.2	24204	19681.1	17814.9	15911.4	16483.9	15628.7	15561.9	17499.9	20125.4	20135.5	19805.5	85900.1	21683.4	19202.5	17616.1	17746.2	15595.9
1124	23.403	325.29	22385.1	20307.6	26089.9	15339.6	15259.8	15764.9	112488	31363.4	24053.6	17972	16370.5	17509.3	21147	21325.5	20749.6	154980	40482.3	43707.4	37390.2	34536.6	24446.7
1125	4.374	326.055	5506.98	9683.31	1097.87	782.589	806.405	921.206	10212.8	12344.8	11269.1	31275.8	14730.8	6356.38	9612.92	9086.01	10055.4	4216.79	11479.4	8698.25	8901.93	9572.55	11577.1
1126	3.224	326.055	1355.4	2934.72	1030.66	888.534	910.705	1847.28	4001.45	1549.58	120556	5956.37	3281.96	1424.52	4006.52	3492.56	4209.8	88.8534	4225.94	4034.16	2817.6	3993.76	2877.49
1127	5.497	326.096	2777.56	1999.6	995.971	368.521	465.128	358.226	1696.37	2041.24	2427.7	3528.88	3899.93	2679.03	2035.89	1861.51	2155.58	1584.5	1878.95	1540.33	2034.88	1542.31	2022.78
1128	9.093	326.274	1973.66	2090.78	1117.94	2076.78	1968.46	2257.26	2334.46	1896.17	2125.38	2301.03	1533.89	1779.08	2320.81	2241.46	1978.39	3844.16	3007.23	2451.5	1272	440.893	258.989
1129	18.746	326.286	9859.71	11148.2	5192.4	5519.37	3484.52	6320.58	7273.97	10055.8	17626.9	17845.5	5882.63	9071.17	11261.3	10940.3	11270.1	78053.3	11553.6	10701.3	10987.4	13058.3	14756.9
1130	22.626	326.301	19362	15149.5	1514.95	1514.95	1514.95	1514.95	16105.2	17754	22507.7	743869	25992.8	18820.5	18963.1	16744.2	19062	34488.2	20872.8	20803.8	18521.8	19157.6	18618.7
1131	23.195	326.339	206155	217218	1645.36	5228.62	5505.08	4587.52	114787	179480	149346	188417	156550	121391	162405	151435	159962	26766.7	192026	154972	271440	257839	192104
1132	1.547	326.886	19332.1	16852.2	16753.8	18263.1	18975.1	18102.5	17909.6	64871.1	32587.6	17037.2	17024.4	17560.2	18589	18103.8	18323.1	17654.2	18048	18350.7	16077.2	16674.5	12737.8
1133	1.664	326.949	2470.73	3392.88	3585.22	4402.37	4984.01	6072.5	6267.44	6460.17	7717.87	5880.06	5501.9	7673.11	6814.58	6925.65	6835.57	8878.03	7982.57	7862.5	7646.78	9194.14	8729.7
1134	1.526	327.049	4311.57	2198.43	2253.6	3626.81	3502.52	12166.8	6238.35	7232.38	5983.14	3307.6	2389.36	3343.95	3154.21	3276.77	3078.44	1818.5	3039.25	2626.78	1583.58	1617.63	957.61
1135	19.959	327.215	7111.57	7355.72	358.903	200.029	403.658	411.466	7261.27	8014.09	7714.93	26233.3	7897.03	6745.15	7588.31	7395.27	7342.45	7803.5	7960.94	10123.7	10886.9	6831.43	12931.3
1136	23.026	327.227	33842.3	13736.6	403.81	419.163	956.333	545.12	9993.75	9877.04	21499	6501.05	3817.06	9436.32	17148.1	17980.5	15413.3	15755	45974.3	29708	26746.7	33140.6	12772.5
1137	18.852	327.23	5440.64	2347	102.42	47.7477	415.302	694.988	1253.38	866.889	5878.26	9417.58	3989.05	2440.36	3623.46	3495.94	3584.31	5069.61	6629.82	3424.38	4270.51	2574.69	33065
1138	1.711	328.065	3293.44	3182.29	2153.7	3482.98	9894.66	4146.69	3245.13	2946.98	3791.03	4975.34	12371.3	8499.53	4132.81	4421.71	4045.54	1801.24	3572.68	2102.68	1723.22	2353.24	1970.74
1139	20.783	328.303	4740.26	6448.85	2228.59	2044.6	1528.67	2404.99	5028.03	5799.54	4618.94	14072.5	4532.91	4518.66	5918.48	5860.43	5815.93	197555	5557.01	5744.75	6214.59	6640.37	33663.7
1140	1.545	328.884	3241.53	2511.5	3457.85	3098.55	3385.46	3068.24	10854.9	6470.06	4932.94	2905.24	3259.16	2813.1	3155.65	2846.53	3274.49	2981.26	3454.41	4519.64	13605.3	3283.66	3132.24
1141	1.67	329.002	4780.27	5991.86	4558.24	5065.74	6716.49	5273.25	5626.21	32864.1	8707.7	10441.9	14153.6	6981.38	7001.61	6738.22	6976.72	6724.73	7464.86	6579.44	8200.05	12490.3	38534.1
1142	22.598	329.245	44730	43566.9	1855.22	2908.31	1920.16	2821.46	35473.2	31405.9	48802.8	74114.1	42825.8	40198.4	40299.7	39440.1	40384.1	36813	40873.3	30526.3	37565.4	37760.1	25603.7
1143	2.367	330.07	1970.31	4074.88	2154.7	3114.3	2866.5	6961.48	8196.8	5120.82	7181.71	3883.7	3087.83	4470.02	4179.42	4061.99	4290.01	16866.6	59135.2	5320.27	4685.5	5700.67	4647.55
1144	2.715	330.071	2299.37	11631.9	3960.86	4662.87	3295.04	3339.18	12677.5	13709.4	208303	18957.2	11728	12241.1	12301.2	12256.8	12475.7	14206.8	14815.6	13895.6	12414.7	14402.6	12953
1145	19.204	330.127	4642.07	4609.58	7509.73	20004	8001.31	10742.8	7815.25	9511.78	7942.4	4811.81	3351.97	4388.15	5074.79	6055.42	4700.56	2213.29	2248.3	1735.48	1583.08	2081.96	1620.17
1146	18.465	330.128	158.2	211.798	129.443	572.793	739.977	895.161	1093.33	1203.26	1556.97	2586.39	2855.62	3499.11	2652.87	3017.68	2603.05	1451.01	1929.52	1175.47	949.054	713.552	269.572
1147	13.762	330.263	18341	18558	9692.75	11753.9	8993.06	9240.46	19027.2	18758	41072.2	22129.3	18486.2	17785.1	18842.7	18949.9	18828.3	157762	237664	20355.8	19557.8	18982.3	20164.7
1148	24.66	330.273	14132.6	8001.48	13670.7	9770.93	5894.88	13087.4	8672.46	9505.01	60092.6	15615.1	11643.6	11113.2	11705.4	9628.98	11162	11275	9363.86	13748.4	9874.14	5633.76	5190.48
1149	15.983	330.334	25816.9	11729.2	3076.17	3537.47	3492.36	3612.62	11963.2	9544.66	9110.94	15188.9	9502.84	14424.2	10743.2	9577.43	6585.19	12151.4	10585	38125.5	2293.62	520.787	254.395
1150	2.645	331.043	5375.54	5722.63	5467.24	5029.56	1349.46	2054.22	6209.29	6023.56	7557.83	11122.9	8035.6	5828.83	6620.15	6687.24	6617.88	7100.99	6704.69	6424.7	7635.4	6005.15	6905.46
1151	1.649	331.069	1684.84	1852.88	1604.91	2804.14	2310.37	2298.64	2641.12	3027.76	4082.14	3137.42	2986.22	3559.36	3438.08	3273.86	3509.53	4167.71	3887.29	4000.84	4157.49	6540.71	9365.26
1152	19.956	331.21	9061.83	8850.89	474.309	933.142	869.572	718.953	8744.59	9798.34	9158.96	18232.7	10159.1	9867.62	8997.43	8953.33	8935.64	10028	9874.25	11837.1	13441.3	9065.67	124228
1153	9.092	331.254	4784.02	5598.17	3779.44	5510.2	5593.94	4990.67	25241.4	8615.5	6851.57	5116.04	4836.5	5864.93	5066.99	4975.83	5006.45	5439.15	5474.22	8114.74	6655.15	3646.35	2711.26
1154	23.252	331.261	7802.76	7128.51	357.033	357.033	357.033	357.033	7734.24	7443.53	9202.27	12485.4	6714.9	7166.1	6847.17	7077.63	6561.98	5746.06	6830.38	5686.64	5765.38	32235	3570.33
1155	23.585	331.282	8.05095	4.47836	0.455665	6.10635	0.10512	0.1797	1125.33	69.2059	244.3	1779.13	9940.96	8382.15	12789.1	1988.32	32160.5	17396.5	11421.7	31525.1	21358.7	239238	13890.9
1156	1.811	332.092	7828.52	7020.04	44102.1	21874.1	17350.2	13736.3	9206.57	10697.3	10382.1	6845.92	7481.66	8056.34	7612.17	7346.85	7696.18	6277.21	7235.67	6931.45	7621.65	6902.72	5678.84
1157	1.617	332.222	904.813	794.494	1489.97	1899.39	1704.22	2840.11	3648.14	4396.25	4968.71	5726.61	4901	5564.5	5664.5	5228.68	5952.75	6208.56	5990.34	5766.12	9616.56	78956.7	5168.87
1158	24.69	332.29	7773.4	8720.76	1022.14	306.06	530.035	675.274	3998.26	6929.69	20658.3	6314.42	5467.98	4586.67	6481.46	5630.12	6706.22	2226.84	8872.92	7121.8	11743.8	11662	8117.41
1159	23.98	332.294	6922.14	5371.89	1582.42	1803.59	1615.36	1558.17	6006.83	4681.04	5222.78	5434.26	6000.64	4381.26	5456.31	3924.52	5049.99	5812.78	4680.14	7769.26	6358.6	5186.3	6265.26
1160	17.426	332.329	4163.13	4275.9	1426.86	1069.19	898.788	1452.45	4528.75	3668.52	3577.63	3816.51	6680.27	4502.22	3766.42	3679.09	3751.18	9223.32	3831.45	3666.73	3666.07	3604.07	3426.29
1161	2.647	332.56	2848.25	6388.34	3776.17	6324.68	3756.91	6850.12	55339.9	10461.4	3265.78	1999.26	1610.26	1971	4437.25	4087.01	4331.23	3133.69	2654.74	2462.55	1626.03	2338.12	2135.48
1162	1.625	332.954	833.193	878.554	985.751	1713.49	2569.96	3168.49	4233.85	7943.27	9797.2	5815.66	6457.83	9270.09	9711.81	9665.02	9883.4	7867.06	8953.58	10033.5	10180.1	20612.4	2613507
1163	23.235	333.298	14512	13719.3	5085.59	12458.5	5502.03	6164.37	14187.6	14414.1	59418.4	20641.7	15333.9	13935.4	13744.2	13698.2	13775.5	93205.3	14103.9	14196.8	14418.6	14132.8	14049.3
1164	5.224	333.567	3761.03	6078.75	999.843	2143.66	1718.46	1474.96	8369.35	4009.43	3965	5431.72	3382.67	4828.34	4374.48	4243.16	4294.19	3543983	3590.44	3708.94	5398.27	40445.1	2878.03
1165	18.094	334.272	42874.5	25132.7	4455.57	5228.83	5770.9	6231.06	39025.1	32011.4	28901.6	68037	22569.8	22504.4	29237.9	23453.9	27115.3	49336.3	33104.2	47895	44441.8	29511.3	41249.4
1166	18.434	334.273	8801.28	5565.88	1728.68	1304.09	2268.51	2030.65	8435.23	6879.72	6214	15116.4	6882.27	5678.69	7242.55	5760.48	7158.29	13666.2	8428.49	9219.37	9418.35	6809.69	7948.76
1167	12.516	334.293	10028.1	12599.1	5282.83	5651.1	5741.05	6464.27	12020.1	37194.9	16027.9	12742.4	10775.6	11568.1	9270.4	10997.4	8666.64	31076.4	72816.7	145493	92942.6	23294.5	10961
1168	23.414	334.305	13900.3	12812.2	2135.11	2092.88	2328.68	2162.85	11494.7	9553.2	12864.3	31586	13195.6	17937.6	13836.5	14846.7	13655.1	5883.96	6087.81	19351.8	14224.3	53945.2	11790.2
1169	8.688	336.164	1406.32	1797.82	2222.54	2792.27	2670.44	5140.97	4683.35	4731.63	10369.2	6185.57	7417.03	7909.55	8316.83	8468.2	8323.48	8459.36	10104.1	7632.56	7280.25	7569.75	6518.22
1170	23.865	336.287	1630766	893759	24156.7	3281.65	28592.6	41056.5	1172796	1265156	1178959	1418303	1717251	1268064	1226105	829987	1138607	1278267	1138882	1944423	1584724	1027394	1488322
1171	22.72	336.288	103535	72805.4	71.1855	711.855	71.1855	71.1855	75487.8	73818.1	79675	88623.1	127113	82995.8	79975.4	59713.3	75277	81845	76617.4	128573	112999	144123	96475.1
1172	21.92	336.311	11240.7	7795.22	438.112	5672.6	4381.12	5650.04	10309.4	7148.15	28959.8	12013.1	9803.79	7988.93	8383.88	8708.52	8427.07	60238.5	7659.47	8848.68	8853.1	82660	14460.8
1173	24.493	336.322	24194.7	20679	8564.34	10894.9	10286.2	9338.92	20121.2	18069.2	18760.2	19490.1	21066.6	16567.7	18282.9	15233.8	16866.6	298413	19141	27542.5	112763	21321.4	9722.81
1174	22.938	336.322	16677.2	15301.6	5396.28	5574.52	4940.53	4988.86	14220.5	14353	32134.4	17221.3	16148.1	16352.2	13773	14872.5	13625.7	140675	16399.7	2783.24	204810	23216.5	15545.8
1175	1.535	336.842	145.775	246.89	267.106	345.65	440.396	718.251	789.73	803.445	1004.82	1642.27	1902.45	1696.46	2628.55	3307.43	2433.11	2149.6	2364.53	2059.2	1872.97	1288.19	977.002
1176	1.602	336.948	2852.56	3919.41	3819.95	4218.19	7127.58	7219.24	6327.56	7329.25	7783.43	12925.4	21042.6	10371.9	7427.94	7842.02	7329.59	6246.18	10092.8	6793.02	4733.91	3746.46	2493.63
1177	23.393	337.166	3525.94	2812.9	242.14	3.53544	35.3544	489.939	3035.86	38551.3	4857.75	3027.28	2091.51	2377.59	3406.44	3265.45	3563.43	4646.75	4420.58	4282.94	4482.4	3669.09	3550.81
1178	24.756	337.269	29270.4	19476.1	3.94108	3.94108	3.94108	331.318	10307.7	14386.2	29238.7	53386.5	15806.2	18965.8	25761.3	25514.1	25658.8	30455.9	41090.6	41894.6	33297.1	38383.8	87469.4
1179	16.165	337.27	805.875	671.558	747.317	1306.53	1133.2	2420.32	1851.95	3297.57	4240.93	2678.99	2277.64	6392.98	6104.39	6042.03	6269.48	6865.87	7574.46	13787.9	9760.85	15434.6	30726.4
1180	18.268	337.271	2189.43	1725.04	1104.18	2608.36	2745.9	2382.34	2434.06	2050.46	2757.32	1998.23	2102.07	2313.95	3987.79	4614.96	3406.06	4432.18	3800.62	4293.31	2556.92	1546.73	625.574
1181	16.513	337.271	244.262	226.322	267.476	499.293	437.908	954.01	941.532	1747	3153.23	2341.1	2599.24	5913.18	5104.79	5026.24	5383.51	8730.31	10699.9	18742.7	10780.3	9692.57	5313.98
1182	18.23	337.272	4210.27	3591.85	2589.51	4960.39	5292.24	4557.79	4537.57	45039.5	7084.86	3202.04	3303.22	2724.83	4318.51	4602.45	3929.39	4347.98	5218.96	6271.97	3772.15	2243.24	886.523
1183	1.596	337.898	15.0482	12.0814	30.5743	40.0818	38.6939	94.6244	152.357	266.21	587.424	841.575	2333.45	2165.97	1528.57	1988.54	1881.47	3114.68	1738.55	1703.81	2401.94	2929.77	4617.42
1184	5.155	338.034	2857.94	3480.31	1127.58	769.86	541.253	694.713	2993.2	3994.36	4958.69	8584.5	3637.01	3671.48	3349.51	3271.56	3267.23	2867.25	4198.6	3795.92	3606.25	11344.2	2800.45
1185	23.41	338.339	887617	741072	109494	143661	110418	103208	747605	715239	4695812	599653	437395	498959	776439	681689	772534	1070570	1089567	968068	726130	949623	889602
1186	17.681	339.287	6221.07	4681.19	2748.52	4168.48	35131.5	12431.9	8208.12	7062.92	7005.53	4672.54	4027	6024.4	6017.88	6286.28	6088.24	12472.2	14360.9	25130.6	22595.5	32880.9	41698.4
1187	18.103	339.288	11689.7	12506.2	6513.07	10617.7	8454.97	9264.39	10175.4	9779.1	9387.81	7946.74	6493.93	7729.51	7160.3	7266.1	7363.39	18193.8	29004.7	72219.9	59944.7	38499.7	16333.5
1188	1.728	340.022	67.5654	100.513	100.742	151.415	248.904	396.301	581.219	752.929	1622.84	2297.93	3466.99	2697.49	2143.62	2204.48	2297.12	1511.55	2791.65	2710.93	6419.54	2327.99	2176.09
1189	9.092	340.257	584543	719093	873482	1009908	1074244	1277560	1398888	1461187	1596597	1722153	1615741	1749822	1639918	1603703	1639918	1791881	1572244	2174131	2198111	1444969	1515896
1190	8.834	340.259	3108.17	4198.78	7117.34	7060.45	8530.23	9831.09	11841.5	13623	14092.1	14838.2	14714.8	14835.8	13144.5	13220.6	13300.7	27935.5	10485.1	10861.8	10970.5	11413.6	12642.6
1191	9.088	340.924	28494.2	29659.7	29598.1	27853.5	29193.7	194374	53757.1	30022.2	30780.9	29035.5	24994.7	29442.3	28884.6	29754	27273.6	30917.7	20670.5	32207.9	26630.9	10644.5	8163.06
1192	2.735	341.064	43.9918	135.001	74.2832	147.182	167.145	276.239	643.217	931.109	1901.45	1810.77	2340.39	2932.64	2043.91	2294.3	2159.48	4890.65	26864.3	1993.2	2071.21	2147.23	1599.72
1193	7.821	341.272	4589.31	3854.89	3687.05	4191.72	3625.28	3146.91	3043.97	3398.29	12711.8	7256.23	5306.21	5546.15	4218.28	4051.84	4265.26	3694.95	4120.68	7021.54	8184.05	8902.94	3702.72
1194	21.893	341.273	18677.9	13683.9	5437.89	6613.1	6289.91	6134.39	20353.8	13966.9	43584.3	18332.2	14730.7	13188.4	14231.6	14489.2	14129.7	125456	904132	15271.4	539594	53480.6	17420.9
1195	19.723	341.301	44966.2	29222.7	14310.8	14766	13279	14803	21985.2	22507.8	26334.9	67645.1	26213.9	31581.1	33702.6	32919.8	33305	371040	38678.7	49841.4	40540.7	39861.7	30144.7
1196	20.248	341.301	25791	19117.1	7082.2	6861.26	6614.07	7178.4	13439.5	43449.2	15395.4	15747.8	52223.3	18928.3	19770	19587.1	15275.9	24501.5	21952.5	71647.6	8180.81	2861.38	2850.2
1197	7.83	341.61	2634.88	2464.37	2744.98	2622.92	2328.34	2786.42	2375.23	2422.96	1757.38	5483.27	3269.02	3294.03	2580.07	2413.61	2511.35	1876.89	1935.65	3018.26	3483.83	4051.58	2418.96
1198	5.493	342.071	14833.4	13742.4	5617.99	4707.53	4194.81	3426.01	13042.4	14016.9	15217.1	15653.1	19789.6	16849.2	13537.4	13687	13615.1	10976.6	12507.3	9957.38	16089.2	10540.3	14725.8
1199	23.817	342.309	18877.2	11741.3	36.9229	36.9229	369.229	36.9229	11544	13787.3	9463.55	17512.5	34324.6	19985.4	13757.5	14382.9	13960.4	12790170	3813.8	26176	15717.9	14204.6	13988.5
1200	1.549	342.858	4510.08	5800.17	7556.04	9159.96	11001.9	15225.9	16616.7	21578.8	26000.5	23698.5	24825.3	26495.6	24518.4	25016.2	24741.5	29446.2	30158.9	30747.8	30705.4	38313.3	37285.1
1201	1.528	343.023	14644.6	8610.12	7372.28	11242.1	10856	51712.3	21911.4	22816.6	16018.5	12562.3	10138.4	10895.2	10402.4	10416.7	10403.4	6566.29	10391.9	8770.39	7661.19	7403.89	6915.86
1202	23.028	343.201	10886.2	4656.18	427.468	403.33	156.654	100.765	3649.28	3699.58	11774.9	3621.64	2298.27	4334.61	5565.66	5949.31	5398.25	4216.75	9782.11	7750.75	6656.13	8775.18	4203.59
1203	19.957	343.21	20518.5	21448.9	1484.76	1889.42	1924.19	2486.19	22176.2	22648	23333.7	62151.9	26690.5	23608.8	22665.2	21566.8	22965.9	25777.3	23248.9	32426.5	33917.2	22752.1	21749.2
1204	9.092	343.305	5255.21	4841.53	3263.73	5531.3	4917.67	5394.34	5665.22	16672	8746.43	6447.79	5362.79	5344.13	5562.12	4939.88	5567.2	4833.52	4909.23	7575.52	9090.27	11045.7	4987.5
1205	5.492	344.069	5438.42	4854.52	1975.62	1793.22	1326.91	1154.67	4324.69	5471.38	39346.8	4812.19	6934.77	6202.76	4651.26	4685.59	4762.84	3792.14	4309.91	3283.09	5842.67	3744.13	4713.67
1206	18.092	344.148	15103.3	3620.09	83.5195	631.626	380.519	395.694	4995.03	3265.62	3053.1	8815.37	2622.43	2080.68	4381.62	4469.01	4302.37	4643.79	2285.13	1439.94	2321.96	1809.28	3102.63
1207	13.384	344.278	1276.35	1491.29	770.559	812.969	303.89	500.447	1192.68	6320.03	8653.55	2920.47	1351.96	1439.8	3062.53	2946.71	3196.61	186073	6975.67	3058.52	3331.92	9886.99	4380.48
1208	14.719	344.278	6842.31	7108.53	3760.38	3669.5	3743.15	4074.41	6677.51	6591.87	34088.2	11724	9002.38	7219.14	6678.56	6948.85	6685.11	44932.9	37611	47767	26637.9	11586.6	5505.02
1209	15.752	344.281	1166.25	1306.55	1883.51	1938.57	2451.96	2571.86	2723.1	3150.7	3341.88	3387.21	3444.63	3885.61	3419.97	3351.04	3425.92	4692.36	2670.93	2399.09	2908.43	3984.52	8137.19
1210	1.547	344.857	2101.26	2743.45	3295.73	3343.58	3884.41	4340.54	4322.54	5528.59	6049.5	5224.14	5364.05	5598.44	5747.9	5720.73	5778.94	6044.03	6323.04	6335.69	7495.52	8381.99	12648.9
1211	1.97	345.172	1922.65	1705.25	475.226	326.62	900.966	26621.5	3966.59	2905.1	2942.99	2259.91	1900.48	2210.45	2007.14	2163.71	2013.92	1562.48	2434.34	2535.23	2321.98	2227.02	5140.73
1212	2.713	346.043	2112.7	13186.6	3493.03	4855.54	3131.25	3071.93	14583.4	14618.7	18428.6	22394.2	13271.8	12682	14710.2	14186.3	14897.2	17724.3	19189.4	16929	16727.8	18141.5	15445
1213	2.369	346.044	2244.18	4720.11	2789.44	3668.09	2683.53	2333.91	4990.76	4016.24	188729	7411.31	4150.28	5136.51	4504.07	4629.7	4387.52	15987.6	24163.5	15545	5985.73	3629.47	1408.36
1214	22.598	346.272	22173.8	21430.3	257.465	1658.79	1116.34	936.094	20805.3	73337.7	30673.7	15092.3	14015.5	15143.9	22080.6	22970.4	21053.2	25957.9	35854.6	23135	30556.8	31093.7	18826.2
1215	14.196	346.329	9.16942	17.1109	14.1323	40.4536	27.6514	50.0789	205.483	182.235	282.83	916.942	1708.12	3289.13	2577.8	2526.11	4368.77	7177.76	3005.18	2216.77	2074.47	3678.7	1939.32
1216	1.653	347.041	3089.43	3218.46	2772.32	3380.98	2519.7	2320.6	2918.55	8102.78	5018.74	3485.29	3134.82	3043.4	3304.88	3250.64	3230.32	4654.15	3917.83	3580.65	2982.54	2387.61	1680.87
1217	17.628	347.219	5223.31	4019.75	32.6403	363.031	367.524	275.563	6973.61	2952.27	2720.73	3806.64	1976.82	2110.94	3998.01	2322.07	4190.38	6840.3	4598.93	5146.63	5133.09	3715.42	3729.77
1218	12.297	347.219	3234.86	5862.78	1709.74	19231	8703.47	4373.34	6887.69	4500.36	5005.73	2225.1	3418.41	3564.28	2871.24	2846.8	3021.84	13852.8	1637.79	762.323	192.543	1964.07	471.109
1219	11.539	347.221	3041.74	4140.97	2128.31	2084.3	2456.26	1873.75	2024.36	3512.62	3649.78	3621.22	3853.71	3905.19	3043.94	2626.39	3057.41	9676.76	1942.14	834.672	531.03	2044.61	483.284
1220	24.472	347.313	8694.16	7548.98	2020.42	2248.55	2520.8	2801.18	8512.6	7300	7354.89	20202.5	9171.89	7511.31	7317.11	7423.99	7171.75	7655.1	7485.09	7871.84	7177.18	27225.4	7301.36
1221	7.067	348.068	623.797	1094.85	1022.2	1498.6	1445.98	2884.82	3296.82	5051.45	5633.14	4318.31	4477.88	5729.9	5128.47	5440.46	5034.64	6563	6886.62	6043.06	3682.58	2695.29	1696.62
1222	1.806	348.068	66407	30632	16428.5	13933.5	14112.6	14053.4	9988.56	10727.8	11901	9398.19	11307.4	11982.8	10952	9857.77	11282.5	10774.1	13362.5	12176.4	13399.9	15180.3	17640
1223	5.168	348.069	16299.9	9581.1	541.87	831.63	1041.75	554.434	4990.89	4168.32	8902.75	14827.9	17604.8	14662.2	9727.36	9922.25	9629.62	8619.57	14566.5	11073.6	12113.6	11646.1	17626.4
1224	2.631	348.069	2400.32	2699.2	2485.73	3936.06	2750.85	2870.04	8867.37	9364.06	8896.06	8111.65	9065.13	11699.3	12152.6	11675.8	12094.6	140067	11721.9	11657.8	10109.1	11270.8	9683.71
1225	20.732	348.289	3999.81	2790.45	11.6682	116.682	388.339	149.564	2220.02	2984.78	4632.21	31997.6	3803.18	3312.38	3779.36	3563.54	3675.21	3816.78	5153.92	3681.9	3920.39	100343	4329.11
1226	1.627	348.928	1644.83	2107.2	2073.52	3294.28	4673.09	6116.84	6997.37	10780.2	13462.1	9552.57	9589.11	13850.2	14338.4	14591.3	14354.3	14194.6	15377.6	14031.3	12974	13508.1	10874
1227	18.09	349.103	9304.56	2769.36	41.9844	298.717	436.023	166.582	3882.22	2578.58	23729.9	6238.58	2132.01	1788.23	2875.63	3099.84	2826.87	3565.14	1514.24	1095.54	1443.8	9600.3	1475.42
1228	10.246	349.162	14355.2	9902.96	3344.29	253.004	7579.67	5558.01	6207.59	12890.2	9446.81	5493	4165.09	2977.1	6516.21	8246.07	389.599	126054	25882.8	4844.22	2151.75	900.656	424.187
1229	10.652	349.163	8678.93	5389.68	2399.95	73.7803	5685.81	4181.19	3581.84	7739.85	4694.15	1971.44	2528.35	1761	3681.02	5151.89	157.843	5703.81	16440.1	2387.62	943.161	420.019	192.044
1230	23.034	349.209	3508.41	2411.39	202.41	6.32617	6.32617	6.32617	910.725	1577.21	651784	1938.39	524.999	1696.37	2673.2	2634.49	2561.44	996.308	1724.13	2324.15	2865.78	2405.56	1483.05
1231	8.075	349.263	6604.99	8224.13	10582.8	13625.4	14518.9	21006.2	25433	28338.1	35736	41306.8	39621.5	45008.3	39770.7	39306	40030.1	80350.1	127420	59360.1	56511.8	36623.7	36655.3
1232	1.685	350.081	5426.42	6116.92	6305.74	5651.67	6945.04	7324.85	6006.92	20376.1	11005.2	11820.5	15823.2	8027.79	7263.71	7211.77	7204.6	4647.3	10014.4	5179.99	4897.59	5447.19	5293.22
1233	15.121	350.144	3951.15	2932.49	1516.25	389.38	2617.29	1943.45	1737.5	3629.02	2467.49	1690.86	1839.62	1108.02	2295.61	2515.76	295.475	34723.6	21476.8	2961.26	1164.88	396.554	213.142
1234	23.334	350.309	20589.9	17219.4	1003.69	1003.69	1003.69	1003.69	17247.5	16689.1	18144.5	20605.1	27158.8	18054.5	17895.1	15626.9	16872.6	16869	17005.9	23790.9	22211.6	30545.8	10036.9
1235	24.527	350.309	6523.87	5255.23	2744.88	3710.49	1487.08	3195.56	4911.57	5511.77	5720.31	13594.9	6596.04	5513.89	5760.24	5272.51	5638.03	15718.6	30128	63983.1	45744	27038.5	8614.78
1236	23.266	350.323	13532.8	14327.3	5771.99	7711.19	7412.58	6352.66	14438.4	13362.9	13776.9	30579.6	19266.2	15357.9	13988.5	12764.5	14217.2	77241.3	13331.1	14333.9	12783.5	13071.1	13755.2
1237	22.869	350.323	15097.5	14576.1	10245.4	10389.8	11921.6	9927.84	15132.4	700017	27569	17996.9	14710.1	14002.4	15081	14177.8	15244.9	23615.4	33760.9	80710.7	15638.3	15844.7	15564.2
1238	1.631	350.925	3136.22	3900.89	2895.04	2941.6	3437.09	3627.66	3625.31	3669.38	4805.63	4961.77	2133.73	3277.94	3451.62	3451.62	3030.91	3275.76	3884.28	2910.62	2501.82	2737.59	2155.66
1239	22.602	351.228	7642.58	7261.19	565.414	992.245	255.974	468.172	7882	58182.6	11902.6	5171.52	4475.1	5039.52	7943.95	7989.77	7730.93	11147.1	13865.9	8914.53	10217.9	11049.6	7513.84
1240	9.56	351.246	2733.22	2866.83	3339.22	3476.39	2138.33	3146.67	2289.8	2715.34	29205.1	5525.68	3205.69	3363.67	2903.51	3124.16	2674.03	2689.22	2450.4	3215.23	1859.03	1217.01	770.954
1241	9.092	351.247	4283.65	5469.24	7419.01	9526.59	12018.7	14458.5	18102.8	21871.1	25568.4	31165.4	29443	34086.7	31441.5	31199.5	31782.6	30213.3	28444.5	39882.6	42618.9	35383.3	56977
1242	17.845	351.25	3272.99	2783.43	1138.71	1317.8	1760.77	1487.6	5012.47	3779.16	2491.17	6528.02	3053.83	1634.58	2755.18	2064.33	2526.53	18161.6	2045.2	3595.2	4249.63	2219.64	4383.47
1243	1.549	351.986	2875.56	2296.62	1868.93	2448.93	2641.98	2649.61	2452.48	38738.5	7589.31	3500.98	3192.86	2595.71	2651.31	2656.39	2626.64	2830.28	2665.06	2457.01	2564.12	2248.36	1901.14
1244	5.482	352.099	3139.04	2994.29	1263.08	861.46	1175.35	900.562	2565.47	3026.12	3048.92	4243.64	4459.15	3677.04	2810.07	2784.99	2874.19	2152.27	2620.67	2359.8	3427.22	2982.52	3143.13
1245	2.798	352.115	711.96	4004.24	2738.9	2464.28	781.555	4723.29	11708.7	4142.18	15653.4	16956.8	2004.74	2543.28	7880.55	7338.4	7855.4	2923.3	3872.92	10096.2	4224.27	12102.9	34649.2
1246	1.576	352.121	2312.67	2856.14	2483.58	2752	2844.58	2847.45	2695.93	2740.99	5763.98	3486.21	2851.22	2343.58	2744.62	2734.09	2703.74	3100.51	2622.53	2787.67	2943.86	2322.79	2026.55
1247	20.861	352.338	16758	16896.5	22839.5	15778.2	14313.8	12504.7	16973.5	17036.5	26150.2	17324.3	15354.6	14750.4	16542	15922.4	16210.8	35962.4	38777.2	40708.2	47133.9	52483.6	33363
1248	23.784	352.346	29191.4	31967.9	68886.5	28116.6	28704	27240.2	60143.2	34106.2	24202.1	22533.7	25693.1	23912.8	27231.3	25543.2	26706.3	34795.9	38797.4	33959.7	40623	34577.6	21647.4
1249	5.353	353.039	5260.94	6231.2	274.916	295.034	112.939	248.504	6081.27	5817.4	5805.06	10932.4	6812.14	6558.85	5649.92	6111.38	5696.42	6628.45	6392.14	5689.97	5433.77	6527.61	20157.4
1250	10.491	353.231	483.856	421.642	460.322	747.293	827.774	1600.15	1642.78	2016.56	3520.87	6605.32	6775.46	3378.57	4381.42	4215.9	4577.42	4580.15	2836.37	4487.73	4803.57	21433.9	5464.79
1251	23.571	353.264	42.8473	18.7583	0.144921	14.7863	0.925025	3.02449	4246.44	274.796	1042.48	7517.72	32355	28467.9	50529.9	10150.1	127204	76421.4	55430.8	166846	93577.4	903757	55828.1
1252	23.132	353.264	39580.9	24504.2	15091.3	195212	11188.9	15281.5	48822.8	24070.2	25003	371384	29355.2	24067.3	29902.7	23456.7	61796.3	633576	25462.3	55777.1	46570.1	74070.6	33659.1
1253	23.127	353.328	11744	9775.55	200.929	200.929	200.929	2009.29	9009.38	9229.44	9693.72	26076.9	8072.77	7685.68	9498.98	11382.4	5391.94	15737.9	12809.6	13980.8	14187.2	12841.8	12428.9
1254	1.593	353.882	2229.33	2100.89	2089.44	2067.09	2549.02	2185.77	2760.09	2316.09	9167.73	2442.42	1829.81	2342.95	2618.31	2643.28	2510.3	2556.47	2418.91	2523.43	2127.7	2347.37	1718.79
1255	23.685	354.281	361.307	295.484	9.22286	63.0844	4.89664	43.2926	0.489664	4793.51	14688.9	14574.3	13791.9	16240.2	18713.7	15705.7	23056.4	23384.9	24688.8	30361.6	19769.3	63851	18178.6
1256	24.382	354.37	50497.3	65592.6	949.832	949.832	949.832	949.832	52766.7	37265.2	94637.2	46856.6	46838.3	65686.9	56804.6	59260.6	57241.3	10882.3	9498.32	60237	43266.4	89934.9	80263.3
1257	23.739	355.068	7133.18	7448.92	980.33	954.278	667.473	1050.65	7081.31	8085.26	7512.76	16308.7	9217.9	7199.89	7555.7	7407.07	7591.24	23514.8	8401.6	7258.74	7901.2	8263.11	8042.51
1258	20.638	355.225	7986.19	6917.93	175.027	271.888	186.46	17.5027	13225.4	7792.67	7963.32	9814.25	17621	11501.1	9784.59	6063.6	10303	9944.1	10547	11077.2	9213.65	16517.7	9920.04
1259	23.235	355.28	21792.7	21838.1	7196.82	30169.8	10347.4	8828.24	21892.3	21768.1	504222	32270.9	23691.9	20323.5	22139.9	21531.8	22074.1	199505	21667.2	21993.6	21300.6	20822.3	125505
1260	22.882	355.28	8549.73	8821.15	7430.79	9979.79	12504.3	12194.4	16005.2	16098.4	17133	17612.4	17989.2	18877	20617	19613.3	21328	31184.3	27980	40082	85901.8	21717.1	22400.4
1261	1.717	356.036	2324.6	2847.12	6667.87	4474.47	3549.65	2161.67	2461.12	1035.93	1594.79	2042.34	2862.77	2685.94	2495.84	2309.8	2576.36	3503.02	4360.26	4067.05	10892.6	2995.22	3160.2
1262	15.276	356.243	3355.25	3927.44	151.248	1162.76	1255.03	1479.9	2979.66	3288.26	33024.4	5472.14	3440.13	3183.54	3400.94	3427.86	3421.79	73142.7	3340.72	3639.07	3623.76	3298.76	2944.88
1263	19.207	356.276	19348.6	20683.4	3031.62	4531.91	3512.1	3699.18	20475.2	21819.7	20773	37146.7	20944.5	20325	20141.9	19162.8	20534.2	20544	19702.8	31026.7	33823.8	20907.5	19694.8
1264	23.425	356.309	7110.71	6353.56	2182.85	2619.14	1762.88	842.709	6455.16	6510.81	7014.68	34857.6	7979.82	6593.09	6658.21	6468.75	6602.81	7629.94	7653.68	7455.67	7517.74	7543.17	6755.23
1265	1.93	357.148	2888.23	2688.01	2337.61	2269.42	2430.05	2532.39	2273.23	2425.9	20687.6	3308.66	3683.03	2911.28	2536.85	2279.33	2511.79	2112.28	2239.3	2637.01	2928.26	5341.72	1930.03
1266	23.401	357.352	17760.4	16915.2	31738.6	13846.5	14606.7	14724.3	79169.5	29327.8	22825.3	17756.8	16537.3	16904.7	17483.4	17331	17620.9	43182.5	46168	52759.3	58732.9	69407.7	46835.9
1267	1.668	357.972	387.293	370.406	709.217	819.387	853.114	1381.09	1617.28	4461.48	4201.35	2034.85	1216.1	1633.24	2165.45	2488.6	2093.04	2668.03	2467.2	2725.33	1009.92	1595.24	652.519
1268	1.63	358.183	1738.65	1970.95	1028.03	1662.15	1711.95	1469.13	1715.67	1583.99	1672205	3189.72	2165.52	2104.36	1994.74	1903.36	1892.69	2885.41	3110.97	1405.93	655.088	434.676	175.235
1269	23.862	358.27	34337.9	19297.1	24.6017	24.6017	301.246	246.017	24068.2	24726	22795.3	29820.5	39117.3	24787.5	24902.8	18107.4	23102.7	20352.9	24080.3	47656.8	33901.5	23999.4	536726
1270	22.706	358.274	5558.7	3831.58	12.1071	12.1071	476.502	121.071	5910.06	5124.39	4595.32	18422.1	5831.3	4702.59	5393.21	4437.67	5393.42	7264.06	5586.85	7866.15	6770.9	5388.05	6528.65
1271	17.97	358.366	15920.7	13580	3543.91	2813.82	3263.51	2854.38	10280	8191.16	7586.97	17189.3	8655.52	11113.2	10373.6	8136.53	6405.7	9268.9	7015.82	28324.6	1844.54	521.758	276.504
1272	1.551	358.833	13509.8	18520.3	17859.3	79287.1	34014.8	27542.7	20021	15978.2	17693.2	16007	17185.3	16823	17216.6	17276	17065.8	20989.5	19736.1	17933.4	17476.2	18236.8	16286.6
1273	1.532	358.998	17813.5	13607.1	11446.4	90617.3	45018.4	29318.9	23722.2	21937.7	21330.4	19498.3	15888.8	16229	13855.4	14418.9	13703.7	10247.3	16387.4	11437	9139.96	8189.96	7588.73
1274	6.172	359.101	1929.89	4816.05	851.74	2531.79	2608.36	1563.16	25450.4	5413.64	4854.88	3487.85	8199.77	4874.68	3535.66	3841.39	3543.01	2991.61	2112.73	1937.08	3430.47	1923.86	10207.4
1275	2.691	359.164	137.419	586.013	206.692	390.585	326.613	457.781	1765.99	2712.22	3892.55	2806.86	3869.69	3099.79	3243.48	3723.12	3244.99	3191.37	3859.23	3573.19	3279.26	3569.82	3701.24
1276	1.973	359.165	16749	15001.1	5304.25	6338.07	8191.35	5313.88	13646.5	13821.3	17466.4	23676	19035.4	15948.2	15882.9	15823.7	15707	246742	16797.7	16970.5	14879.7	63132.2	17437.1
1277	23.363	359.186	29649.9	27560.8	13930	16554.4	10799.2	18513.9	25063.3	26016.2	31953	112605	33084.8	31271.1	29189.9	28306.1	28927.1	118070	1729148	50742.9	47995.9	31826.6	28661.8
1278	23.543	359.187	44419.4	44196	1572.83	1187.89	1296.85	1881.77	46233	47352.9	48840.4	43363500	71847.1	53281.6	44076.3	42347	44595.6	55481.7	51648.9	64939.1	65820.4	46491.7	42913.1
1279	9.092	359.231	51928.2	55249.9	1025405	167010	96488.6	78814.1	65412.2	57794.1	55390.4	56675.7	52783.7	54889.4	54276.4	53629.9	54289.9	55676.6	50758.9	67684.3	71881.8	53238.2	65251.3
1280	9.094	359.401	197.706	252.315	192.147	233.322	432.79	489.993	537.809	846.619	761.051	1042.84	1136.14	1784.15	2010.12	1789.55	2051.49	1402.26	1660.51	367.008	647.516	2963.21	6245.11
1281	8.067	360.254	396.393	422.226	339.467	570.539	824.93	1012.12	1331.67	1986.69	2715.41	2000.52	2340.41	2765.52	2056.69	2379.23	2014.26	1932.71	1859.88	2368.5	2139.03	1269.93	1114.7
1282	19.019	360.293	4063.83	2956.7	400.902	218.676	21.8676	719.932	3671.39	2733.28	3162.43	7625.42	2039.34	1618.81	2777.53	2129.76	2497.04	4855.67	3043.54	4696.07	4300.02	3394.67	3509.75
1283	24.91	360.321	17130.7	10303.6	936.165	1922.95	1285.83	767.653	8854.43	9640.86	16958.8	41044.2	12768.3	12480.9	16752.8	15223.6	17033.2	18985.9	18993.2	20190.9	18082.1	20621.8	16729.7
1284	23.05	360.321	27211.5	20850.6	4392.54	9747.2	4261.68	4972.64	21826.2	20077	30661.2	11093.9	8448.96	13072	24171.7	25249.3	21783.3	17653.3	27510.9	32822.1	27333.5	31005.1	54974
1285	23.414	360.322	160542	124416	83.6959	2815.74	836.959	1074.92	114698	130536	3900130	113150	71501	106411	153447	144732	152030	142982	184100	172956	146372	177740	165629
1286	24.696	360.322	18466.2	14052.6	1347.74	2048.16	1472.16	908.047	9817.69	11289.3	18357	53747.1	13835.2	12988.2	16808.5	15762.8	16468.8	16093	18212.5	17615.4	16903.5	18887.2	30461
1287	21.928	360.324	24400.9	24513.9	519.043	1524.86	1435.24	1534.61	13176.9	21064.7	19774.5	15439.6	16201.6	12371.5	18516.8	17678	18550.9	3567.47	21458.4	17445.9	31333.7	30177.4	19400.3
1288	1.551	360.833	854.159	1466.39	1611.24	1708.92	2117.26	2802.86	2991.05	3444.96	4226.22	4476.49	5399.97	5690.52	5331.78	5637.31	5211.17	6441.79	6188.08	5016.04	4062.76	2936.47	2138.32
1289	1.544	360.996	539.812	619.383	808.258	948.849	1241.09	1276.37	1309.7	1940.56	2439.34	2383.68	2117.41	2576.72	2493.13	2366.24	2572.11	1847.12	2771.02	2331.66	3819.24	1946.32	2004.83
1290	9.437	361.136	2910.64	2373.22	1110.32	1515.49	1246.26	1054.68	3670.16	6573.07	7647.36	5711.25	2930.4	3410.87	4213.12	3949.05	4330.06	3980.12	4133.84	4417.9	3284.77	4349.21	3993.81
1291	1.919	361.164	3529.66	3779.1	3322.69	4185.23	4522.52	4584.32	4572.58	5433.56	12950.6	6494.62	4401.55	5035.14	4774.17	4654.04	4719.58	5426	6091.58	4426.44	5169.38	7805.1	6033.11
1292	23.02	361.166	5358.78	4517.42	388.706	388.706	388.706	388.706	4502.65	4274.94	4534.39	6490.71	3887.06	3993.52	4870.57	5056.1	4740.73	5292.84	6735.79	5996.01	5472.22	5683.92	6361.86
1293	19.208	361.233	20683.1	21462.9	38.8442	455.883	38.8442	388.442	21895.8	23277.3	22222.4	70019.3	24191.5	20476.5	22699.2	20930.7	22455.4	28508.9	22998.7	34099.8	38086.8	23021.9	23605.2
1294	18.415	361.272	21455	26135.1	12520.5	18544.2	23537	14157.2	16878.8	13897.2	25117.8	15087.3	11922.3	14790.1	16047	16030.7	15472.3	4735.9	7627.48	7321.77	7974.85	9530.21	7115.73
1295	18.469	361.272	15915.9	19267.4	8691.53	28520.7	30451.9	20799.2	20977.1	313344	17016.8	11381.3	9580.22	12713.5	15039.3	16698.7	11424.2	8106.89	8742.86	5232.43	3843.06	2602.59	952.633
1296	16.259	361.273	3165.79	2592.38	1920.25	3234.23	3047.23	4061.62	2913.34	3405.7	4167.42	3199.18	2383.14	3257.61	3625.31	3354.62	3734.62	4587.52	4925.77	5794.47	4784.65	4200.33	3464.32
1297	16.556	361.275	2864.68	2458.57	1159.23	2468.02	1977.41	3004.02	2099.36	13225.5	4283.54	2391.23	1759.67	2153.86	2649.97	2388.64	2720.8	2641.88	3559.79	4734.28	56792.8	2666.14	2846.18
1298	24.834	362.303	42759.5	31037.8	1570.64	1634.65	1852.21	2073.32	35138.8	30160.3	32666.2	38913.4	43038.6	33695.2	35976.4	23924.9	34241.2	31446.3	30707.2	53157	47950.8	31636.8	44278.4
1299	12.564	362.324	4114.58	6513.48	4265.17	5266.99	8974.4	11524.8	30838.1	25956.9	34212.8	33766.1	33607.9	29254.3	22512.5	28871.9	21633.8	48852.6	103988	269918	38788.5	30144.2	26488.3
1300	9.018	363.279	9439.29	9440.99	9654.93	11377.3	8946.15	9658.58	9094.73	35449.2	18267.4	12814.8	9646.74	11728.1	10662.1	9234.42	10835	10225.6	9764.37	16837.9	21390.6	60043.9	9473.1
1301	21.438	363.307	5969.33	5505.44	3272.58	2800.15	3203.21	3190.02	6187.53	5416.59	13353.7	6721.51	5240	4885.07	5641.38	5402.26	5686.85	18127.8	28803.6	16764200	6244.24	6084.74	5900.24
1302	21.409	363.307	5969.33	5758.57	2824.47	2974.46	3144.12	2961.51	6187.53	5416.59	14773.4	6855.69	5260.89	4885.01	5641.26	5402.1	5683.59	21697.7	45316.4	6032.49	6244.24	6084.74	5900.24
1303	21.846	363.308	9987.54	6908.45	2412.35	2754.24	2912.46	2933.04	10184	6905.94	6578.49	14628.7	7760.31	6475.73	7303.28	6840.52	7149.08	71866.3	7881	8669.31	8045.73	39213.1	10310
1304	23.569	364.306	8042.13	7609.57	508.109	508.109	508.109	508.109	7212.09	7124.71	7490.41	14365.1	7345.12	6601.7	7396.22	7636.39	7063.99	7177.98	7733.66	7412.02	7452.1	21280.6	5081.09
1305	23.933	364.319	127191	102028	71.1097	908.349	1413.93	4126.52	97200.7	92350.9	101576	108866	126944	89091.5	91921.4	70914.8	83514.9	100481	88481.6	149445	143977	139055	45086.2
1306	24.482	364.338	15536.4	13417.1	2942.7	3629.26	3043.13	2603.4	14789.8	14811.5	40853.3	18282.6	14264.2	12316.7	13267.1	13963.3	12999.7	93570.4	12590.9	13696.6	13114.7	99669.6	26632.8
1307	1.617	364.903	1512.65	2239.12	2157.82	3204.88	4252.8	5305.47	8042.4	7924.52	11303.2	8842.99	9365.27	11799.8	12065.1	11766.4	12349.6	13062.2	15334.2	15134.6	16367.5	22473.5	42281.4
1308	24.688	365.283	7523.27	6104.54	434.185	617.881	452.575	408.242	5402.8	5612.27	7490.12	10460.4	5468.19	5836.06	7146.96	7107.52	7069.85	26074	7758.8	7386.35	7624.04	8213.56	20491.4
1309	23.414	365.283	8581.31	7307.33	41.1828	931.154	41.1828	411.828	7652.97	8774.11	9440.52	10589.8	6573.9	8132.05	9334.88	9041.93	9413.13	35950.1	10150	9917.51	10218.9	10088.3	10053.9
1310	23.037	365.283	699.929	679.741	804.838	725.372	746.223	1120.07	2155.7	2243.19	2982.76	2848.16	2740.52	3134.8	4265.67	4550.41	4273.63	120157	5644.16	5202.13	4993.79	5096.73	4205.8
1311	1.654	366.078	2460.18	2937.76	2529.31	2539.37	2810.64	2409.89	61888.1	6241.74	4026.78	6121.8	6818	3357.33	3246.74	3190	3275.32	2251.19	4703.97	2764.27	3411.5	8659.82	2986.72
1312	10.246	366.19	3225.34	2372.86	914.009	17.0259	1622.6	1353.46	1487.16	3116.8	2545.94	2442.7	1056.18	692.926	1717.92	2112.95	1.70259	2100.29	27782.7	1435.06	613.871	221.292	111.279
1313	19.12	366.297	4517.22	2741.35	509.664	798.696	658.579	1157.47	2122.07	3943.38	4036.4	3541.5	3122.87	2292.39	2630.11	3018.69	2577.71	3468.82	3963.04	2884.78	2837.28	1812.8	3893.92
1314	17.028	366.335	4648.72	3400.75	808.374	1341.58	980.173	1185.26	2803.95	4139.61	3454.97	8099.65	2989.5	3490.35	3553.45	3389.68	3551.21	2129.1	2808.43	2017.75	2712.23	4041.95	6301.22
1315	1.623	366.903	3110.54	4020.84	2170.94	3954.69	3967.84	4351.31	3748.52	3476.07	53267	4836.94	3452.82	3923.34	4037.08	3606.09	3773.43	4695.68	5459	3657.52	2787.04	1366.34	1208.04
1316	3.045	367.016	770.944	4436.35	27.7256	826.008	277.256	594.211	3973.28	2695.99	4202.68	17766	4935.77	2179.59	4153.99	3999.08	4144.15	551.156	4664.59	4987	4732.12	3839.92	7393.77
1317	5.864	367.148	10231.6	10132.6	798.348	966.274	930.995	920.98	9634.7	11188.4	12636.9	22031.7	13296.3	10054.7	9686.5	9986.3	9791.02	9157.3	11020.5	9034.41	9474.94	9091.34	8572.71
1318	22.596	367.204	3784.95	3399.95	395.703	22.7934	375.062	227.934	3609.13	52233050	6158.19	2529.96	2226.73	2392.16	3611.85	3808.35	3404.68	4466.47	6552.42	4326.98	4254.21	5724.4	6283.39
1319	9.092	367.217	228.428	310.039	472.642	565.63	705.355	1090.62	1532.41	2091.03	3171.35	4097.48	4852.67	6095.53	5729.89	5866.51	5828.78	6649.8	5857.66	7634.49	7128.91	4211.69	3821.28
1320	6.528	367.652	2049	1602.74	335.695	242.028	327.355	510.718	2631.51	4847.3	4033.52	1526.11	1355.19	1298.54	2346.13	2420.18	2381.36	2739	3543.36	3694.14	2253.43	3407.72	2199.62
1321	1.55	367.964	4580.53	3468.51	3404.31	4039.85	3863.39	4344.48	3867.85	10460.3	6895.32	4855.37	4555	4386.58	4471.31	4738.49	4187.08	6137.76	6480.71	4746.93	2848.39	1743.07	970.098
1322	1.706	368.039	1122.56	1471.76	1706.35	2073.1	3723.89	3821.94	4483.36	5390.84	5511.96	10650.9	18744	8774.31	7322.99	7481.67	7422.48	4782.46	7816.44	5782.54	6871.63	7940.3	15587.7
1323	18.356	368.35	4886.74	3839.6	1070.28	1695.96	1600.76	1414.27	3408.78	45391.7	7075.88	4234.3	2775.44	3467.64	3928.24	3460.04	4233.98	2402.41	2781.81	2524.44	2973.72	3776.67	1921.57
1324	5.354	369.011	2350.4	2744.14	224.686	510.082	504.693	496.205	2356.52	2502.01	172459	3542.12	2308.42	2520.69	2486.59	2416.65	2493.24	1103.91	2273.57	2027.51	2608.61	2488.33	2778.77
1325	5.489	369.09	8449.99	8127.23	5949.59	3183.07	3116.72	3715.48	7958.82	7984.73	70834.8	9237.34	10198.2	9222.93	8313.98	8406.76	8360.09	7349.85	7722.3	5948.63	8033.85	7419.89	23060.4
1326	23.572	369.239	20.52	21.1207	2.052	2.052	2.052	2.052	902.651	286.888	2.052	2849.51	10332.9	9833.83	19267.6	4783.3	25709.7	2.052	10831.6	16287.1	13340	69482.3	11594.9
1327	17.85	369.26	2329.51	2283.94	207.087	301.642	209.98	340.637	3631.28	2716.57	2037.42	7530.21	2437.19	1166.16	2016.86	1383.35	1891.88	3290.53	1246.64	2482.66	3020.41	1944.42	3284.94
1328	24.112	369.294	3032.4	3459.74	530.018	5890.86	5752.97	6883.55	11446.5	14089.7	15954.6	17029.2	16923.5	16799.2	16950.2	16832.8	17544	14364	8535.84	12365	9256.39	7432.11	5486.8
1329	24.477	369.294	22338.3	20042	199.052	1990.52	199.052	199.052	21060	19137.3	19283.4	61818.5	22585.2	18978.4	19133.2	18818	19191.6	21251.3	18839.3	19242.2	19622.7	18948.8	18505.1
1330	23.027	369.351	32775.1	35883.1	43342.8	22457	23110.6	24185.5	46730.8	61456.1	73525.7	66812.3	63980.5	71882.4	72023.7	74445.3	72922.4	155530	192598	231131	614738	101684	69663.2
1331	22.59	369.351	55229.6	58440.5	65995.7	38526.5	31590.8	29856.2	284990	110783	82909.2	66783.7	62583.8	60705.7	64538.3	65729.9	64822.7	193578	257629	465616	87989	90667.5	65256.8
1332	20.849	369.351	26952.7	27679.2	34548.2	36696.8	78316.4	31926.9	30596.4	27660.3	25669.3	26117.7	24942.2	24846.3	28451.6	29524.5	28006.8	89185.5	118713	136372	131669	106186	44029.6
1333	20.076	369.352	13719.6	14172.1	15541.3	21624.2	20056.4	14216.3	15675.5	16112.5	17156.6	17999	17955.8	18411.4	20635.6	20413.7	20960.8	55756.9	77010.6	115067	535276	34142.3	19506.7
1334	23.403	369.352	61017.2	58487.9	73136.6	986056	106258	67976.4	69309.8	77220.8	82925.2	62776.4	59510.5	67283.4	68141.9	70186.1	68722.3	241760	307944	429206	641109	929954	593154
1335	17.63	370.292	6760.82	5589.22	10.9059	109.059	449.693	10.9059	9019.31	3935.82	3378.62	13805.9	4010.82	4146.32	5827.38	3409.97	6053.66	5755.18	4376.14	6364.63	6211.62	3409.6	4845.25
1336	24.28	370.337	3044.35	79.6308	79.6308	11771.3	2545.82	10561.5	796.308	13354.5	15974.4	5921.33	12548.3	12083.1	13888	10418.9	14569.2	36859.6	56136.6	20618.9	18450.3	811.43	839.02
1337	1.563	371.027	339.378	346.488	329.828	677.026	922.161	1091.71	1798.74	2612.02	4085.81	4001.67	4575.09	5118.28	4442.18	4356.09	4689.27	3260.94	4300.27	5168.37	7224.36	3892.97	3573.04
1338	24.269	371.097	6109.39	6400.24	10668.3	5104.01	4784.84	5446.55	6203.34	23683.8	7554.26	5155.86	5602.62	5285.04	6170.61	6157.57	6015.38	8852.61	7538.52	9383.07	17368.5	11328	25813.6
1339	21.912	371.099	10831.7	10788.3	3431.17	1462.78	1332.3	1947.6	10640.6	11258.1	10746.1	18972.7	11945.1	11254.2	11306.3	10787.1	11553.3	44723.6	13071	11704.6	11447.6	11679.5	12078.5
1340	23.74	371.1	111588	109479	6321.15	6366.37	5392.27	6042.83	105476	125581	113616	197082	120350	108308	109189	113647	107728	394917	129309	113010	111870	119506	207042
1341	19.582	371.1	3981.38	4010.48	821.166	587.381	795.143	560.92	4124.27	3868.62	42307.8	6298.34	5167.24	4385.59	4108.06	4041.36	4238.68	15507	4616.09	4595.65	4307.78	4434.07	3853.01
1342	10.248	371.143	14785.1	12011.9	3380.93	401.693	9193.8	6539.15	7050.07	14582.4	10014	6991.62	6360.43	4152.44	8321.38	11576.5	349.835	10879.5	69776.3	5867.87	2448.35	954.927	462.011
1343	10.656	371.145	19040.7	13641.4	5885.91	314.128	10544.6	8981.55	7955.77	17360.9	11878.5	7239.69	6755.19	4220.77	8947.3	11633.1	496.689	13213.6	42887.1	5668.06	2328.84	1080.04	479.306
1344	21.35	371.259	2068.32	2416.27	437.254	495.157	1087.12	355.064	2727.77	2755.66	2640.18	4748.58	3089.89	2438.76	2577.74	2667.73	2553.42	4667.42	2550.64	2491.08	2326.54	2564.96	12954.2
1345	24.059	371.328	15432.8	17006	180.387	9983.88	180.387	1803.87	15412.2	16495.1	388537	19817.4	14253.4	13659.1	14906.4	15146.9	14809	16706.6	5125.76	17142.4	4680.2	16218.3	188392
1346	18.093	372.178	24067.1	7957.61	31.6114	691.275	514.882	694.739	9507.3	5772.05	6002.98	20281.1	5610.06	4946.86	7902.58	8176.37	7837.54	7015.85	3855.87	2481.2	4121.71	3294.25	5769.95
1347	20.47	372.289	3027.69	3056.23	272.693	272.693	272.693	272.693	2726.93	2968.84	3442.61	12435.1	4111.88	3446.27	3257.37	3102.9	3252.16	3987.19	4281.77	3140.09	3075.43	3412.66	4010.02
1348	15.197	372.308	4524.44	4083.57	2953.06	1455.24	923.787	1875.66	4962.93	6503.47	23202.7	18826.6	5223.53	7306.54	14264.3	13880.5	14318.7	26033.8	39011.4	16878.2	16265.3	70330.2	20956.9
1349	1.524	372.877	161.451	193.585	196.636	319.933	571.278	699.28	791.034	1069.19	1097.08	1079.62	1841.29	2128.79	2171.27	2162.26	2217.67	2386.1	2663.18	2791.73	3011.5	4515.73	19181.9
1350	13.591	373.272	945.433	3882.28	992.217	790.302	1356.92	613.523	1756.58	2148.22	7294.2	5107.75	2147.27	2405.42	2586.78	2426.78	2554.16	4562.25	4269.2	6424.72	26420.5	6453.77	8164.15
1351	6.692	373.964	116.488	285.279	22.4413	100.583	226.443	271.997	2074.44	3510.96	1142.88	2676.68	5140.99	2507.01	2053.21	2136.62	2219.91	1625.64	1672.81	1900.3	1692.37	3051.59	1495.12
1352	6.693	374.215	1651.63	3090.52	308.954	282.283	784.51	634.877	3285.74	4172.94	1081.02	12653.5	4356.51	2818.21	1776.74	1642.66	1861.31	1502.98	1965.48	2294.68	1593.68	2536.33	1183.88
1353	23.411	374.253	2928.48	2172.44	10.157	10.157	101.57	10.157	2079.46	1567.21	1307.89	2190.5	1488.49	1234.1	2361.54	2345.51	2277.67	4036.62	3166.36	3424.93	3585.08	3378.52	4622.75
1354	1.536	374.972	27597.4	17057.3	11428.6	11139.1	10679	9468.27	9096.77	8229.29	8833.73	11057.1	9045.46	8574.97	8288.34	8228.6	8294.25	6296.56	10397.2	6826.66	6301.83	5865.26	6185.6
1355	1.918	375.16	30198.5	29654.7	24329.4	22577.5	167097	60226.7	41949.1	32290.6	35970.2	27114.3	35012.3	31459.5	29176.5	28663.2	29447.4	47378.3	51810.8	53525.3	60756.1	64688	70404
1356	2.689	375.162	124.201	397.799	86.1474	189.443	149.167	384.496	1721.78	2111.46	3554.86	3383.9	4741.98	4059.95	3447.92	3200.17	3839.74	3524.25	4824.18	3542.2	4097.91	3942.46	2863.71
1357	9.091	375.237	215.499	273.496	281.094	386.837	479.816	786.698	1054.39	1183.44	1858.76	2073.15	1954.92	2462.39	3328.86	3242.79	3305.77	3296.63	2995.07	2804.74	2082.63	840.193	535.094
1358	23.12	375.248	14377.4	6472.4	893.947	1547.14	1406.27	1846.86	8386.72	6936.62	7929.91	43619.4	6988.94	6821.22	9369.59	6635.52	9003.53	11470.7	10194.2	21535.2	17422.6	11247.1	11154.7
1359	1.658	376.048	3371.62	4554.39	5087	4820.57	4889.86	5661.91	8433.21	5318.24	6634.49	7060.12	6177.07	8574.93	8074.52	7374.39	8403.85	9258.47	11297.2	10909.2	18764.3	7522	10077.6
1360	23.416	376.297	15543.7	12118.7	453.231	22.6317	226.317	470.153	9829.81	11576.4	79380.8	11881.9	7986.19	11889.2	14229.3	13682.2	14571.9	9959.95	13174.8	13144.2	12491.9	14050.7	13498
1361	19.962	376.32	97.5439	75.5565	26.5325	58.7864	59.8927	85.3464	556.659	2.65325	698.942	1050.64	1115.81	1616.33	3071.84	2274.38	4226.26	9898.76	14568.6	5279.37	5399.01	4052.08	4066.09
1362	1.543	376.973	106.727	142.244	155.519	220.95	322.642	379.942	632.042	735.845	1550.67	1881.85	2013.09	2452.8	2053.95	2124.85	2125.73	1559.4	2826.17	2288.59	2378.08	3850.58	11849.1
1363	7.666	377.144	18540	19417.7	7515.66	7189.3	7057.52	7327.94	15477.7	19897.1	96632.2	30115	27069.9	23313	18340	19782.6	18447.4	16600.6	24107.3	19600.1	19071.6	85071.5	20204.9
1364	10.707	377.193	44384.4	31165.6	14485.5	1324.07	24675.6	22461.6	18429.3	39237.5	27856.8	29102.6	14371.7	10410.1	21215.2	26877.2	1368.6	33640.5	127672	13602.9	5755.6	2799.36	1080.21
1365	19.207	377.209	2644.83	2381.41	358.832	331.541	367.6	174.478	2945.43	2794.94	2709	4597.18	2221.4	2567.25	2582.28	2633.86	2532.18	3282.86	2778.31	4199.6	3990.71	3014.79	12936.5
1366	22.304	377.264	5139.89	2417.78	115.085	115.085	115.085	115.085	5336.32	4921.19	8033.58	2228.77	1150.85	1643.91	4308.38	4634.61	3338.6	10787.5	11753	14077.8	8519.26	13045.5	6719.51
1367	22.805	377.324	23030	21834.1	12009.9	12680.5	11581.9	12815.9	22645.8	21986.8	50552	27127.6	21535.3	21304.1	22418.5	21995.2	22442	79924.4	112268	249489	604877	399573	126949
1368	9.644	377.952	11629.9	10869.2	12210.2	13687.2	71916.4	21868.2	15966.3	11881.3	12338.2	12895	11525.3	11936.7	10917.7	12023.1	10337.7	11108.2	8604.4	11268	8759.3	5406.05	4017.74
1369	1.708	378.068	2732.55	3118.33	1747.24	13741.8	4666.82	1530.89	1936.26	1117.29	773.408	1758.94	2980.71	2752.21	2719.57	2256.38	2836.44	6735.86	4231.6	5991.03	15551.6	3878.01	2267.65
1370	9.646	378.288	9118.46	8158.2	8187.69	9858.38	7002.57	6888.82	6993.44	6810.44	8029.06	13325.4	6846.45	6958.94	8102.21	8134.82	7223.69	8977.02	5623.06	9059.38	7277.5	4827.26	3107.42
1371	23.401	378.298	12013.7	11291.9	692.467	692.467	692.467	692.467	11949	6924.66	12812.4	53552.2	15321.1	11470.6	11277.1	10337.7	11506.8	11222.8	13577.3	11152.4	10908	96971.8	8590.32
1372	24.609	378.334	131580	98433.7	5759.83	6364.76	6674.94	6181.32	108329	101391	106891	126612	147285	100605	102894	75701.4	93921.2	107902	93933.9	166549	151373	108238	106251
1373	9.645	378.62	3300.9	3505.19	3425.5	3488.52	2886.53	2470.7	8456.06	4084.57	3103.96	3074.23	2473.89	2673.16	3128.88	2874.18	3058.65	3407.29	3043.62	3535.95	3075.8	2414.94	1602.05
1374	1.54	378.898	8600.9	5986.97	5897.96	8091.04	9032.67	7550.38	7996.17	13755.6	290280	8431.16	6024.47	7629.89	8054.03	8073.33	7342.44	5747.81	6178.4	5988.47	4522.94	3916.6	2291.78
1375	23.891	379.28	9593.53	4213.09	20.6647	732.21	206.647	20.6647	5703.03	4309.85	4616.75	15528.2	4517.78	4035.31	6716.32	6427.31	6719.43	6567.23	8680.74	11393.8	7840.76	13495.7	6115.77
1376	1.689	380.094	4674.44	4005.11	4329.01	3111.54	4711.38	3944.24	3947.64	18161.2	6348.93	8187.14	10676.2	5066.56	4307.5	4313.33	4210.2	2927.3	5368.95	2916.17	2680.93	2434.62	3222.64
1377	5.255	380.11	791.667	1014.87	845.963	608.351	234.985	5443.12	4622.6	22918.7	7389.36	2392.81	8704.61	9280.83	8534.34	8289.6	8558.85	12013.1	50567.2	3606.76	1936.3	4888.27	12073.4
1378	3.169	380.127	2.52545	196.23	75.0238	57.8957	74.9952	152.913	1038.55	1823.41	3350.39	3338.01	4449.27	562.771	3739.27	4149.89	3980.62	4307.54	4336.85	4515.86	5234.84	3920.91	4690.92
1379	2.72	380.128	10451.5	2664	4390.21	4026.28	4125.13	3868.2	2156.84	1532.87	32853	5142.75	3072.98	5052.4	3767.1	3478.06	3519.76	2349.52	3188.32	3645.42	2558.96	997.806	705.051
1380	21.845	380.333	11530	7887.06	3057.35	3043.65	3225.54	3662.64	11275.5	7813.14	7258.93	12780	8756.57	7712.84	8318.47	8165.96	8317.03	117840	7843.03	8636.8	8602.39	8225.16	20783.3
1381	21.44	380.334	7114.65	6341.93	3913.77	3325.64	3344.6	2966.45	6649.61	6344.96	6036.99	11792.6	6560.75	6065.45	6708.6	6364.52	6626.14	22460.5	47130.8	88735	49027.2	17281.8	7421.7
1382	1.756	381.077	1620.89	1710.29	1810.28	984.846	2283.6	2202.3	2600.88	913.448	3880.68	2207.32	55599.2	2052.95	4870.35	4409.05	4785.68	5773.39	2350.6	1792.32	1000.23	511.687	513.851
1383	23.038	381.281	2647.56	2287.2	867.556	991.42	242.145	10.5205	1060.97	4796.23	2950.52	1848.93	893.719	1620.82	1330.54	1115.35	766.988	7440.58	2927.84	1086.95	293.972	111.713	105.205
1384	23.418	381.3	3682.87	1552.77	31.7002	317.002	31.7002	31.7002	2381.22	5738.38	3091.63	2140.21	2766.22	2611.46	3329.78	4110.76	1766.65	31.7002	3548.59	3529.5	2121.92	568.011	550.367
1385	23.862	381.345	15683.6	8675.54	2387.23	624.644	2357.05	1188.29	11823.9	11419.5	10701.7	13796.6	13191.1	9893.42	10759.8	8574.88	9833.73	9880.1	10351.4	19350.5	15566.3	17484.3	6659.1
1386	5.359	382.143	6876.23	6630.49	3810.68	4529.36	4232.17	3583.95	5430.89	5813.89	5315.98	15926.6	7545.36	6656.61	5491.54	5007.81	5531	5557.49	12127.8	25633	5291.39	5177.77	5292.46
1387	11.649	382.152	14225.9	9827.54	4697.72	4828.99	3762.27	11734.3	8690.5	9822.51	324132	21364.7	13150.2	13159.4	15138.5	15297.8	14938.8	166761	21393.8	17300.4	566583	49775.6	18038.3
1388	1.913	383.103	13726.6	5835.91	2638.79	3009.25	4812.29	4604.55	5169.42	7057.64	2011.58	2081.36	4077.42	3179.88	4187.4	3776.15	4156.15	3972.27	3135.96	3440.56	3688.6	2488.97	4586.45
1389	24.518	383.277	5410.69	5512.77	54.1579	1086.85	541.579	54.1579	5244.62	5169.67	5441.52	14126.6	5709.08	5090.79	4774.46	4730.3	4577.59	5781.75	5392.99	5617.62	5463.98	14596	3115.81
1390	21.724	383.277	9234.36	7481.68	1015.91	879.409	448.919	485.149	9958.46	8643.27	6921.32	9791.99	14460.8	10707	8779.98	5853.64	8615.97	9698.66	10214.4	12248.4	13253.2	8172.24	10196.1
1391	19.161	383.278	6566.14	6741.45	1372.02	1800.76	1327.43	1551.49	7390.28	7270.17	7103.12	16358.3	8606.34	7349.11	6847.47	7049.21	6819.97	8941.26	7155.33	9858.21	10991.2	225706	8692.24
1392	1.552	383.936	2099.3	2156.36	1812.01	10091.8	3200.76	3382.9	2359.22	1443.86	2313.86	2468	2128.32	2074.16	2379.52	2299.49	2383.9	4042.48	4843.56	5184	4013.35	2985.95	2553.8
1393	8.749	383.955	8999.26	7696.01	9924.79	10840	8064.69	8845.77	7603.48	7167.81	50421	14649.2	8890.95	10637.4	9458.32	9399.81	8964.9	8597.74	8083	12467.3	9500.35	6663.48	5909.88
1394	6.161	384.113	12711.7	38127.8	4737.32	5419.77	4782.18	5609.63	26254.2	37914.4	30331.5	41088.5	19754.8	23799.7	25869.6	25825.8	25451.9	18086.6	29275.4	25368.4	13835.5	32236.8	42345.6
1395	21.337	384.249	1942.41	2277.83	8.83832	168.676	8.83832	285.896	1671.31	2368.02	2417.02	16595.1	3733.13	2763.46	2051.93	1997.1	2108.91	2416.56	1753.84	3101.04	2976.71	2157.21	2639.51
1396	24.876	384.286	22680.3	13945.6	900.161	900.161	900.161	900.161	15517.1	15351.2	17981.7	19836.6	19826	14608.8	15772.6	11668.5	14155.3	16129.5	15540.3	29620.4	24562	35625.4	9001.61
1397	8.75	384.291	6134.52	6068.24	6954.54	8388	5709.36	7073.39	6040.69	31859.1	10738.9	8789.33	7166.63	8267.11	7688.64	7068.8	7464.19	6793.63	5392.72	8280.3	5203.7	3011.49	2537.8
1398	19.2	384.324	11094.5	15150.7	84.8894	84.8894	84.8894	84.8894	13222.5	14981	35266.4	20994.1	17432	15916.8	14632.9	14148.9	15447	15599.6	15455.4	17664.8	17986.6	15358.9	15759.6
1399	17.651	384.345	11013.3	11738	1799.41	1955.52	2075.51	1657	12136.8	11687.5	49668.3	13735.9	10868.4	9282	10973.1	11658.3	10488.6	11466.9	11468.5	11388.6	11710.6	22010.4	7016.83
1400	24.635	384.345	11232.3	11710.8	14381.6	11537.3	12901.2	12650.3	10918.3	11221.2	10992.6	11146.9	10842.9	11115.2	12051.5	11794.3	11994.9	10864.6	10695.6	10257.5	9453.01	9356.25	9264.29
1401	23.744	384.347	18181.2	18782.7	15200.6	12763	14086.4	14495.3	17539.9	17952.8	32673.8	20040	17105.3	16158.2	16903.2	17013.6	16203.1	18118	21450.8	17404	15513.9	12239.3	9210.13
1402	8.752	384.624	2790.98	2285.97	2813.4	3036.57	2650.41	2771.41	2438.55	7679.29	5504.43	3770.39	3270.94	3214.46	2655.93	2780.74	2625.29	2275.35	1787.55	3021.55	2236.98	1997.86	2773.87
1403	12.084	385.089	2294.57	2385.79	479.159	714.693	830.024	800.149	1939.77	1987.59	7068.06	3893.2	2760.46	2309.09	2058.72	2212.05	2105.98	4388.66	2475.28	2494.86	2543.31	2176.47	7321.07
1404	22.6	385.166	4163.46	4174.4	629.504	219.817	367.36	237.1	3560.04	3603.21	4283.46	5522.42	3522.73	3409.87	4070.56	3935.76	4009.98	4728.46	5201.1	4475.76	4946.63	4396.15	9508.2
1405	16.205	385.273	898.113	845.627	651.762	1415.51	1500.17	3190.61	2349.26	3038.26	7139.14	5038.46	5412.9	8089.5	6549.96	6496.79	6763.38	7071.05	7611.43	5610.08	7897.1	9032.32	8609.27
1406	16.461	385.275	700.479	703.7	562.539	1493.95	1363.46	2871.25	2165.41	3230.63	6547.7	4622.89	4776.73	6361.36	5200.62	5044.96	5380.75	6147.69	7286.35	5453.48	6105.01	5879.48	3826.56
1407	21.418	385.289	879.59	1078.99	491.957	335.855	1403.77	1275.94	11063	22943.7	29571.8	28967.8	22507.8	12852	6424.51	7253.37	6821.82	7367.09	7007.49	7528.45	6992.46	6386.39	11803.7
1408	21.846	385.289	14074.1	4896.37	27.0989	270.989	1210.63	393.927	16667.7	9791.58	9380.78	17130.3	10438	8769.85	10937.6	10326.8	10823.2	11975.5	8124.02	12419.7	11793	10001.6	10311.8
1409	1.701	386.051	429.002	571.585	911.732	882.21	1399.71	1847.31	2027.38	2446.55	3226.76	6624.92	11746.7	5909.12	5231.2	5080.66	5538.6	4547.92	7695.76	6110.46	9742.54	26351	5641.44
1410	1.564	387.004	1730.55	1775.01	1750.01	2870.99	3567.52	3724.82	4487.15	4783.97	5482.52	6039.45	6013.89	6465.5	7280.5	7123.68	7308.24	6016.32	8896.99	6573.31	5957.81	5946.76	4577.18
1411	10.254	387.12	2519.72	2128.1	746.256	63.2312	1157.47	1263.51	1425.98	2683.86	2368.81	785.96	1036.39	746.915	1323.74	1792.76	6.32312	2031.81	7413.53	753.628	371.38	163.114	68.015
1412	14.21	387.178	1396.67	2057.57	779.509	1234.62	1703.57	2430.19	12472.7	12838.9	29440.2	37027.6	39141.2	31710.6	29500.3	29851.2	32335.5	26990.9	29624.9	49075.9	47661.9	26572.6	29988.1
1413	13.203	388.302	1357.06	1128.27	523.544	714.506	461.178	649.458	9826.04	1642.87	4875.32	2589.27	2734.61	2671.93	2434.51	2469.95	2465.59	5259.96	31000.7	98196.8	3370.5	7086.54	2124.57
1414	1.53	388.854	910.014	1011.6	720.269	1010.9	1164.7	1213.03	1353.53	1074.97	1200.52	1145.43	1704.15	1959.71	2078.86	2311.82	1987.74	2302.27	2530.88	2143.31	2137.8	1962.41	1670.11
1415	19.585	389.111	4431.08	4509.73	728.056	631.971	308.932	301.842	5036.81	4828.96	4479.81	7345.25	5040.81	4154.34	4579.18	4327.19	4617.98	20263.1	5353.83	4779.2	4715.34	5089.16	4696.96
1416	1.543	390.946	144.8	200.154	204.235	271.724	380.649	613.74	799.059	999.421	1660.1	2938.79	3261.5	2966.66	2330.93	2343.74	2420.36	1756.8	2903.82	1794.58	1971.29	1585.48	2182.01
1417	14.463	391.178	1831.93	1992.49	441.399	779.139	627.734	687.896	2084.73	1721.21	1998.89	2130.52	5101.98	2667.78	2128.29	2077.71	2167.86	3007.83	1632.27	2164.83	2370.7	1958.53	4595.22
1418	23.876	391.283	16417.1	46666	106.528	106.528	1065.28	106.528	18507	19923.5	18164.8	35934.6	19948.1	16808.8	16232.1	17234.3	15964.1	15972.4	20674.9	17929.6	18863.2	567256	16835.7
1419	1.647	392.975	97.8439	108.698	147.54	228.219	303.537	429.482	607.474	1500.41	2255.93	1811.56	3281.48	4259.9	3447.88	3447.88	4184.98	2684.79	3029.33	3058.25	1955.08	2273.6	1649.06
1420	4.066	393.032	1239.58	3651.15	140.94	106.832	61.4691	162.335	4274.15	6990.43	3376.58	9143.61	529.282	1725.82	2635.4	2462	2701.1	204.084	3162.48	1826.43	692.99	2498.76	1702.23
1421	24.063	393.295	16638	17124.7	2252.18	2685.82	1968.26	1535.18	15507	16739.4	15979	36246.1	17082	14261.9	16312.1	15719.8	16272	16696.4	18779.8	17026.5	16391.6	17755.6	17108.6
1422	1.671	394.072	5060.55	6253.27	6283.46	5850.56	6525.53	6553.32	5497.51	5204.9	11649.3	12938.7	15095.6	6441.47	6942.43	6750.43	6675.11	5416.52	7622.88	5574.17	5280.75	5403.37	4936.18
1423	10.704	394.22	39655.8	26918.4	10466.3	1529.72	28333.6	18917.4	15795.6	34376.1	23880.4	24735	10586.9	7308.83	17713.6	21329.8	707.474	23238.2	135442	11948.1	5381.75	2573.06	941.501
1424	23.874	394.343	28329.7	19214.3	6149.33	8065.73	8257.77	7554.52	22972.2	23262.8	22459.8	116388	22394.8	19651.7	21435.5	18082.7	20109.1	21787.3	20758	31658.8	27886.8	70343.9	20744.3
1425	23.202	394.35	15203.6	14485	8151.39	9124.15	9294.07	8357.17	15660	16065.5	60955.7	22155.5	17000.2	16024.8	15273.2	15236.5	15288.8	41861.7	74322.7	123021	89101.3	42902.2	21775.8
1426	22.826	394.35	29773.6	27508.4	12907.2	12186.3	14533.9	12268.9	29557.5	28025	59976.3	38395.8	30117.3	27407.1	28421.3	27915	28880.5	119552	785364	28583.5	29212.9	28637.9	28415.7
1427	1.545	394.872	3418.62	3569.86	4314.72	6594.22	8976.15	11882.1	14706.7	24418.8	29353	19164.7	21279.5	25029.9	23189.9	23189.9	24073.4	21104.2	20173.1	24827.2	24578.9	39619.7	55835.7
1428	24.68	395.227	2830.38	2051.06	605.499	164.934	16.4934	171.166	2522.45	2268.68	4659.83	2401.08	2052.11	2248.33	2230.31	2451.32	2156.22	3907.96	3774.14	3314.04	3017.92	8853.55	1743.17
1429	5.152	396.072	2165.86	2150.09	1068.13	637.386	586.757	447.998	2236.26	2622.71	3313.55	4506.52	2306.55	2118.46	2257.37	2203.97	2235.34	24324.3	2896.35	2599.01	1939.65	2622.01	2414.06
1430	19.284	396.287	4247.89	3590.62	1903.86	1774.18	1448.77	1109.89	4388.53	2402.08	2711.19	3751.63	2184.9	1964.49	2262.67	2141.52	2189.85	19181.6	28658.6	3883.76	3656.32	4123.67	2697.89
1431	14.709	396.307	835.286	838.026	641.06	378.097	109.842	575.863	1616.77	1916.26	6853.97	2598.12	836.238	1626	4269.35	4144.62	4247.92	165384	11146.2	6408.95	4118.53	17712.9	21818.2
1432	9.021	396.801	2721.24	3046.82	3091.38	2886	2724.12	2736.59	2652.19	24730.5	4534.24	3254.32	2536.36	2575.19	3156.51	2834.27	3204.01	9315.68	2842.32	3990.19	6978.15	2597.44	2557.88
1433	1.546	396.871	544.635	574.677	600.342	1111.3	1496.93	1810.4	2246.88	3829.04	4540.55	2981.11	3715.79	4170.12	3839.26	4085.72	3882.97	3077.97	3535.9	3599.03	3755.34	6083.81	7511.84
1434	1.663	397.106	2200.25	2943.15	1452.06	2047.07	1831.46	2501.92	2243.2	1747.64	5121.97	2968.58	1655.94	2228.87	2331.15	2179.28	2295.94	3020.26	2454.71	3026.87	5106.11	6485.3	2392.35
1435	15.667	397.199	2337.22	2489.01	502.837	856.519	689.454	415.764	1917.76	1663.32	2476.53	1770.31	6624.25	2997.91	1921.28	1301.1	2167.97	1138.16	1708.18	3286.15	2973.97	2420.54	2343.55
1436	1.652	398.031	50861.9	48391.8	42726.5	52571	48574.5	157121	111502	69993.3	62058.3	43801	41823	58385.3	52037.7	50861.9	52072.7	52137.3	62511.8	61966.8	61949	50745.9	54623.2
1437	18.942	398.268	2690.1	2240.94	577.364	282.555	1779.18	808.604	2002.22	1804.42	2368.21	2474.41	4029.93	2186.59	2140.54	1921.44	1902.41	2843.14	2666.27	2961.46	2767.49	2185.62	1466.4
1438	23.791	398.303	127536	147937	6065.32	7314.76	4893.23	5372.26	101269	83904.3	101362	98213.7	151868	100522	71501.9	63208.3	72351.2	104147	102188	120606	134049	90975.5	88637.1
1439	7.378	398.322	2371.59	2391.34	2114.32	2287.05	1805.03	2651.57	2705.03	3093.43	3434.34	4997.76	2779.44	3184.9	3191.57	3008.04	3009.18	2671.53	2947.14	4998.33	5367.04	4731.63	42885.7
1440	15.742	398.324	2858.85	2754.68	4281.19	2525.35	1082.84	3839.44	5212.62	8351.73	167342	7684.5	1805.09	3548.44	9929.89	9889.24	9711.58	71194.9	185489	382129	184844	137421	28183.5
1441	23.95	398.366	651.206	764.261	140.007	203.719	456.224	781.899	2601.79	3736.11	4350.91	5492.06	5316.75	5481.24	6492.91	6594.88	6813.31	7609.46	7381.7	5612.31	6210.76	8067.25	7306.06
1442	23.434	398.372	11736	10685.2	1789.56	3469.71	2260.44	2679.48	13541.5	82401.3	12226.8	8076.21	7245.63	7827.26	11901.2	10933	12068.3	13755.8	15410.9	11427.4	11237.4	12033.8	13825
1443	1.642	399.14	7376.14	8160.51	1660.17	5827.29	9955.54	32674.4	12491.6	4834.42	4185.64	2788.41	6216.7	6920.59	5807.35	6516.47	5295.33	6322.89	10859	6915.6	5234.18	2996.39	1100.62
1444	10.707	399.175	43533.5	30580.1	10249.8	947.668	22495.2	22424.2	16344.1	39046.9	25703	11937.4	14108.8	9316.74	20124.9	22715.1	695.629	29417.3	3204821	18077.4	7065.67	3328.1	1184.83
1445	22.825	399.306	23632.5	22108.1	9481.19	9638	9739.38	10029.6	24065.8	22777.9	46271.3	27475.7	24040.4	21553.5	23062.1	23009.2	23326.6	114735	654674	22043.2	22441.8	21787.6	22791.6
1446	23.206	399.307	13001.1	12892	5623.97	6387.01	7242.46	5314.97	13754.4	13272.1	13551.2	26628.8	15436.3	12969.2	13729.9	13572.1	13549.2	79844.8	315381	13738.8	180502	36623.9	15048.2
1447	1.654	400.027	8877.78	7326.87	6905.01	8617.19	7948.86	7722.47	10367.6	8010.39	17611.1	8684.14	6496.03	9508.82	8683.38	8177.5	8637.56	9011.04	10114.3	11815.9	14476.3	21625.8	9548.79
1448	5.354	400.155	12432.3	14987.9	2730.87	2563.22	1958.58	2764.04	13204.7	12716.2	64601.7	16794.8	13123.3	12689.8	13598.3	13341.5	13705.5	14564.3	17327.2	13480.7	14387.9	14579.9	12357.9
1449	19.159	400.302	10437.1	10612.4	2757.6	2777.96	2567.73	2197.18	10627.4	11310.9	10445.9	18163.6	10930	9321.45	10838.8	10453.1	10903	10604.2	11162	15894.8	16847.9	11017.9	10109.9
1450	24.664	400.316	16992.8	10996.2	1535.52	1514.93	1577.09	1687.14	10070.3	10017.2	14266.7	13054.9	8378.18	7312.12	9823.5	7692.88	8481.71	11813.5	11969.5	23052.5	61727.9	9688.92	3941.86
1451	17.1	400.34	44652	36108.1	23213.6	12776.2	10008.2	14529.8	47225.9	61536.8	188995	106718	39304	59446.6	127545	125016	128102	170656	308375	140059	124425	543261	151048
1452	24.698	401.139	2514.2	2037.63	60.1502	77.2474	76.4014	104.931	1375.11	1925.27	2472.88	3001.72	1494.76	1606.06	2344	2453.13	2103.2	3058.7	2925.53	3036.5	2724.67	4391.27	1182.48
1453	17.527	402.391	125.768	63.7442	8.31958	20.0279	8.89641	8.21599	349.72	168.19	667.482	1126.76	1822.29	1567.72	1458.76	0.821599	2461.48	6561.95	0.821599	4964.46	8975.78	14352.5	3258.6
1454	1.565	402.978	4445.96	4709.04	4109.79	4640.1	4399.69	4738.72	17985.3	6263.16	5591.16	5601.89	5236.36	5140.39	4654.33	4903.15	4519.45	4317.29	6418.66	4634.37	4421.52	4183.21	3993.41
1455	12.076	403.103	2534.49	2258.95	753.05	687.437	560.424	567.886	2176.76	2335.01	2103.23	50495.7	3250.78	2345.79	2087.92	1927.19	2067.07	1360784	2407.98	2370.68	2469.16	10432.3	2307.53
1456	1.804	404.084	3706.43	3544.96	3424.61	4098.1	3936.69	4451.31	43614.5	6316.4	4617.7	2043.94	2159.02	3202.05	3751.76	3435.96	3680.38	5678.34	8641.61	7541.03	7098.4	4055.1	2747.43
1457	14.209	404.205	508.601	676.108	353.18	436.149	614.123	920.43	4713.39	5347.87	12053.2	17040.7	18287.8	13674.9	11438.6	11919	12538.6	10892.8	11112.1	17643	18440.7	9937.74	12624.2
1458	2.701	405.207	451.223	1787.05	351.971	555.978	198.661	540.868	1309.76	1675.33	2349.67	5701.26	2278.78	1402.47	2071.39	1928.92	2026.96	458.536	2817.22	2242.46	2138.1	2293.34	1708.07
1459	24.248	405.243	5200.02	44.4372	174.309	51.8682	59.5861	3.80045	3.80045	1031.91	6394.81	36872.7	3825.27	5104.83	3334.17	6942.31	3.80045	1880.03	198.462	20164.5	3005.94	38.0045	257.627
1460	19.16	405.258	20765	22190.3	2908.64	4628.4	3283.73	3632.4	22628	22342.3	289743	36478.5	25520.4	21890.8	22310.3	21859.1	22675.6	26851.2	23589.7	33173.7	38334.6	24119.5	23254.2
1461	24.24	406.25	90243	7395.26	520.676	6.49915	5313.36	982.288	1781.92	16232.7	136594	265820	118634	108769	44192.2	92049.2	2573.56	14442.2	1697.52	179433	26453.8	64.9915	2465.49
1462	24.913	406.326	275.31	324.629	1756.26	3202.35	4266.56	6560.4	1795.53	3092.91	6628.15	10915.5	21141.4	31449.2	32330.9	31078.1	32466.9	5914.49	5218.05	4457.63	4146.19	3792.86	4072.78
1463	24.711	406.326	29821	27230	23778.6	13716.9	20895.7	16830.8	22372.3	24024.9	134595	37343.9	28241.1	27060.8	27586.2	27170.7	27488.6	45447.8	53939.5	60137.7	55034.2	51016	33679.8
1464	23.467	406.327	17068.6	14714.8	2277.01	4384.37	2744.73	3311.4	16021.4	17031.5	16882.4	26246.2	16231.8	16175.1	16178.6	16490.7	15840.5	16732.2	16816	17572.9	16959.3	16058.5	16778.7
1465	23.035	406.328	12706.2	11114.2	4088.43	5889.53	5063.21	4960.22	11480.6	11360.6	34147.9	14954.1	10957.7	11628.3	12470.6	12431.1	12483.1	61579.7	518951	13588.4	13138.7	202715	33654.9
1466	23.404	406.329	17068.6	16621.5	2484.6	7340.33	3320.2	4083.34	16021.4	17031.5	16882.4	30631.3	15536.3	15299.1	16815.5	16088	16500.7	15181.9	15339.4	15496.3	16242	198036	22805
1467	1.678	407.109	2486.74	3127.42	3716.09	2114.28	2734.68	2870.48	155941	4535.82	2911.47	5676.99	6176.26	3630.54	2722.33	2722.33	3063.16	4157.82	3824.57	3784.48	9422.44	1933.81	2739.63
1468	2.019	407.238	1601.08	4792.68	2250.79	1845.72	401.489	2175.11	7339.09	8163.39	6645.81	6203.47	5445.98	2630.57	4494.52	4311.56	4435.53	103990	5453.65	3128.93	3433.82	6237.85	3762.12
1469	1.711	408.087	5825.93	6364.29	7651.4	7731.23	12122.7	12722.5	14875.9	13543.5	17649.5	35587.9	68851.8	30768.1	22707.8	21898.3	23568.2	25837.9	33081.9	24864.1	32701.4	35781.1	86976.9
1470	23.437	408.333	7724.36	7472.24	651.873	651.873	651.873	651.873	8121.74	7984.76	7921.94	16942.8	7730.29	6518.73	7615.96	7489.76	7466.57	7612.26	7422.7	7151.73	7865.05	7322.77	15834.5
1471	24.069	408.364	24036.9	24186.3	11911.2	14264.7	16045.7	14537	24258	447965	45004.7	29696.2	25681	22936.9	24021.8	23588.3	24269.5	53344.7	76206.1	145060	1574354	24976.1	24704.7
1472	24.422	408.365	16639	15714.4	6162.96	7687.28	7239.77	7869.25	17383.9	13972.9	102537	23401.2	16533.3	14641.4	15435.7	15238.9	15438.4	60517.8	188525	15467.3	15072.1	110811	33547.4
1473	1.651	408.949	415.171	610.095	762.9	1016.73	1497.62	2072.29	2725.2	4630.15	6226.75	4644.8	5786.59	8269.36	7297.2	7515.85	7465.08	7816.76	7827.26	7643.91	7313.31	11340.8	10333.8
1474	3.043	409.015	204.997	3369.17	451.286	197.016	167.233	255.329	2515.92	1968.73	3279.26	5587.2	3064.45	1493.82	2827.78	2732.01	2814.14	642.809	2927.85	4609.75	4337.12	3059.5	2262.89
1475	14.211	409.16	681.663	972.152	321.034	596.047	820.623	950.098	5486.42	5483.6	10380.4	12492.7	12596.8	9318.23	8723.73	8868.7	9438.21	9073.88	8893.97	13967.8	13668.4	7979.21	9637.33
1476	6.876	409.184	5674.91	3448.54	16.9356	1.69356	28.3559	1.69356	4525.07	3459.02	6406.42	54162.2	5955.56	4202.02	3914.99	3792.65	3957.03	4342.7	7390.2	7222.17	5059.12	3370.89	2875.86
1477	23.891	409.371	10915	8283.94	3935.15	4183.61	4129.61	4049.31	9607.8	9150.31	9055.18	88935.7	11767.7	9689.78	9460	8725.45	9227.39	38699.2	547039	13096.6	11457.2	9162.08	10709.4
1478	1.803	410.14	5344.53	5809.99	4786.07	6338.82	5547.44	5863.16	134453	13688.2	13246.1	5709.12	5275.57	6758.62	6168.07	6334.76	5994.35	5676.52	8063.31	6149.31	5075.12	4235.27	2178.84
1479	5.262	410.165	2593.98	2406.46	332.651	300.014	178.511	519.606	2311.07	3154.6	5567.01	6550.35	2621.18	2509.52	3302.36	3065.8	3395.58	4583.29	3498.84	2335.92	2204.32	2448.82	3144.4
1480	1.547	410.846	99439.8	69270.2	51003.3	50945.8	47356	43691	38789.6	45735.9	45948.2	33944.9	35234.9	38362.1	38413.7	37398.8	38773.3	36201	37728.3	39495.5	42277.4	60051	87109.7
1481	1.535	411.01	181.612	157.715	200.006	359.154	503.8	621.498	1064.87	2100.99	3717.9	4084.19	4450.42	5691.62	3499.83	3499.83	3831.69	2456.12	4154.05	5233.83	16990.2	2952.34	2632.61
1482	5.352	411.079	2596.49	2548.17	88.2253	37.2752	127.677	1.52475	2968.88	2660.57	7999.03	3111.59	2464.31	2255.36	2449.52	2690.04	2393.02	3017.45	2915.98	2598.08	2448.37	3024.16	2707.04
1483	19.579	411.092	2636.66	3009.59	301.984	316.467	201.488	280.075	3927.02	3659.32	10905.6	2847.99	2354.84	2041.69	3115.6	3263.93	2859.99	17124.7	4611.11	3780.78	3795.45	63982.2	4053.45
1484	13.006	412.304	1376.52	1346.87	383.316	663.095	332.94	845.353	1597.46	873.23	70330.9	3276.54	1923.02	3158.22	4217.21	4049.41	4170.34	14409.1	55340.1	5281.66	7972.95	13934.9	4795.87
1485	24.181	412.319	42335.1	34975	938.418	2148.72	57.5651	575.651	33004.3	32302.3	35585.1	41135.2	46974.6	32771.8	32954.2	22063	29822.1	30122.5	27982.2	50571.1	43998.7	30619.9	1080186
1486	1.547	412.845	2964.84	3467.28	4038.72	4817.44	5904.56	6693.9	6367.67	8307.05	9562.02	6595.15	8337.01	9223.92	8999.44	8666.45	9203.6	8981.48	9584.99	11017.4	12600.2	16396.2	22663.5
1487	6.792	413.139	6189.96	5238.97	1572.01	2002.49	1225.8	1397.28	5789.41	5798.73	9898.48	8862.23	5778	6327.52	6489.21	6595.19	6320.84	7342.28	8496.9	6179.59	6875.65	22670.8	5341.66
1488	9.324	413.286	6024.82	6896.96	9764.25	11237.6	8597.5	12424.3	12769.6	13047	14533.7	15550.7	14706.8	15921.8	13137.7	12708.1	13302.7	11929.2	11273	14663.8	12046.5	8761.72	9564.86
1489	23.44	413.289	5512.59	6084.96	19.7309	956.855	1221.91	197.309	6219.61	6019.21	5416.28	11625.8	6629.59	5826.37	5537.3	5203.96	5757.38	6577.19	5907.15	5635.33	5832.71	5718.14	5920.92
1490	24.413	413.323	17712.9	16493.2	5681.17	6856.13	5928.77	6542.8	17287.1	15034.5	15501.4	37084.7	18821.6	16270.3	15773.1	15130	15749.9	123510	16181	15834.7	16332.2	462925	35258.4
1491	1.658	414.006	40598.3	46618.8	42862.2	394797	118992	79543.2	80349.9	48031.9	47880	43307	39386.3	52185.6	46703.9	47121	46678.2	58600.5	61722.8	58663.9	59594.6	46897.8	57548.5
1492	5.356	414.111	1588.39	2899.04	30.0929	55.3082	128.744	3.00929	2567.87	2431.41	2517.47	3197.55	1843.67	1747.68	2322.75	2185.15	2278.17	2627.06	2858.38	2159	2200.6	3107.93	2155.43
1493	19.884	414.355	5361.41	5788.98	2872.4	57555.6	9729.87	6302.62	8590.32	6852.38	6061.26	6075.21	5605.72	5259.13	6103.89	6195.74	6219.64	19692.9	39303.1	6103.66	6289.12	6083.5	6043.98
1494	18.076	414.356	2374.39	1324.16	731.422	718.217	317.997	285.834	2194.12	2129.62	3366033	4408.72	1774.61	2620	5254.68	5157.34	5285.18	5827.42	12875.6	5578.51	7266.59	18697.7	9287.97
1495	10.707	415.151	10616	7010.22	3320.01	499.169	5648.43	5909.23	4629.63	8648.77	5857.54	2755.07	3212.71	2761.28	4876.12	6814.58	351.593	6769.99	23934	2647.36	1197.59	594.828	242.639
1496	16.16	415.209	26590.9	16249.9	2486.69	1890.32	4491.92	4031.73	4406.06	20782.2	21173.6	15738	14235.6	12339.2	12820.5	13825.2	6388.69	13047.8	5811.03	81495.7	11274	748.508	1663.88
1497	15.675	415.209	6458.59	9996.71	1890.19	5518.72	6781.25	7832.24	61315.2	106160	333532	576475	409487	263159	120579	97826.2	140292	93362.2	123233	224523	209541	164392	158978
1498	14.878	415.209	4920.3	3402.99	213.756	413.271	955.992	653.181	1348.38	5718.38	4532.61	4483.45	2178.67	5278.83	1952.62	2798.57	1320.26	1987.92	2357.01	12902.8	1809.49	127.996	185.52
1499	1.656	416.001	10449.4	11792.7	10770	10427.6	10232.1	10163.8	12442.9	28205.3	16635.9	11376	10211.6	12822.5	10917.4	10697.3	10922.7	13300.6	14081	13818.3	15130.5	12766.9	15655.6
1500	14.94	416.334	4722.65	4848.84	2383.96	2533.51	1637.92	2562.32	4314.39	3351.4	14363.5	18455.4	10652	10460.6	9444.71	9172.57	9452.5	31861.7	895965	8563.74	12380.4	131344	10893.1
1501	24.052	416.372	3833.55	3743.59	612.419	953.148	414.662	1044.99	3832.11	3207.84	3430.97	9298.96	4017.96	3425.1	3490.48	3473.87	3462.37	3703.98	4287.18	4159.32	4237.17	3813.26	10134.4
1502	9.949	417.249	20773.9	10406.6	4365.26	60.7744	8302.4	8020.05	3679.81	11269.6	11522.1	4933.78	3412.32	5096.94	7080.37	10219.1	592.209	11998.5	19318.9	5354.24	2196.19	502.324	412.034
1503	1.651	419.086	1052.12	1236.04	1667.58	1757.93	2343.73	2985.35	2852.14	4455.23	4500.45	4774.37	3398.63	4648.32	4802.27	4832.98	4847.57	6516.39	4269.93	5214.27	5665.37	6915.39	9602.51
1504	11.538	419.19	2548.49	2437.82	322.488	27.7518	2229.94	2091.08	1956.96	4064.63	2800.57	416.508	714.409	615.71	1302.4	1302.4	2.77518	2095.16	2966.67	1620.2	23358.3	1211.22	281.122
1505	1.649	420.013	5297.56	4682.11	4436.93	7566.27	8559.49	8993.31	10649.2	14783.5	15453.4	8622.14	7906.69	12852.5	12537.7	12462.6	12610	10099.9	11759.9	14295.8	13373.7	20812.7	35458.7
1506	1.803	420.062	126.469	156.748	179.861	283.001	449.592	571.119	960.07	1479.81	2413.06	2790.03	3243.99	4980.44	3703.51	4539.01	3834.36	4103.54	4196.32	3993.67	5158.61	7849.96	3842.59
1507	5.497	420.104	3675.87	3099.21	911.091	387.031	246.479	473	3037.51	3724.91	6408.19	96087.6	9926.02	5905.95	4065.68	4031.39	4186.45	5213.33	4959.43	4011.77	4301.22	3626.5	5526.09
1508	8.926	420.235	27566	20431.1	8218.18	63.3219	13174	9147.11	8165.02	18561	16866.4	5807.22	3688.96	4452.37	9738.59	9738.59	462.276	17176.9	25905.2	5034.23	2538.74	851.819	518.259
1509	9.145	420.236	8883.38	5974.73	1776.98	102.049	2241.49	1797.84	2868.51	6415.95	5092.87	1704.63	1196.32	1375.03	3034.46	3034.46	102.049	5177.52	7853.18	2589.44	8606.36	2589.76	1020.49
1510	8.575	420.236	9405.25	7213.78	1762.38	63.0193	2837.45	1885.73	3395.36	7135.64	6360.87	1775.36	935.024	926.739	2715.55	2715.55	104.739	5634.27	9423.49	1199.67	632.454	298.377	152.487
1511	23.786	420.287	9138.62	9935.65	2.57959	25.7959	2.57959	2.57959	8395.23	5206.19	5479.52	7278.27	11304.2	6654.57	5157.92	3860.83	5715.05	4766.98	7150.35	9808.06	9983.12	8952.27	6225.27
1512	24.871	420.356	9118.6	6263.1	570.536	941.149	291.775	865.36	7773.31	8375.55	8144.22	10387.9	10841	7272.48	7198.94	5214.94	6522.35	5643.17	5758.41	10319.8	9234.42	7338.09	6938.21
1513	22.772	421.35	9136.5	7872.58	5562.93	6392.88	5913.27	6367.04	8643.44	8407.75	16984.5	9550.03	7416.74	7097.56	8079.51	8361.14	7632.54	19653.3	18484.3	15485.6	11033	6726.1	3785.98
1514	1.643	422.01	192.397	223.981	213.246	412.193	643.093	744.939	1050.68	1999.84	2148.28	1867.14	1609.78	2702.08	2610.81	2611.43	2709.78	1715.34	2364.9	2984.86	3767.01	12483	2379.06
1515	5.354	422.1	15882.8	20795.2	180.99	740.061	346.947	547.939	19067.1	18020.6	19491.2	32600.8	15658	18138.7	17839.2	17905.3	17400.3	19661.2	19962.7	14781.2	16865.2	21439.7	23180
1516	10.706	422.251	15818.2	12283.6	695.809	473.131	8352.53	8706.31	6364.82	13299.3	9316.12	10409.4	4948.27	3601.12	7670.99	9554.86	353.418	6004.44	64768.9	4559.79	2011.89	1041.06	398.545
1517	3.072	423.005	178.792	2756.91	390.118	327.181	243.747	115.234	2829.19	2214.95	2261.75	8283.71	3267.84	1279.4	2330.75	2483.66	2329.55	1826.89	2350.64	4359.2	4414.66	16836.7	1882.01
1518	1.667	424.007	1063.71	1429.03	2126.61	2201.67	3450.48	4119.64	4418.38	5145.93	7089.76	13450.6	23035.9	12118.2	10018.1	9788.15	10357.3	9183.91	12464.7	10430.4	13397.4	31974.3	9449.77
1519	16.939	424.281	5607.43	3457.37	2442.32	4161.04	1594.28	3310.15	2608.29	1738.15	23179	4647.93	2258.09	3888.91	4051.04	3827.25	4151.43	16313.7	5042.14	5405.92	4862.77	4664.04	3498.78
1520	17.134	424.338	2744.84	2731.66	1549.59	1049.61	812.246	790.655	2004.38	2133.79	3708.54	7077.17	5885.38	5210.19	3603.03	3345.26	3714.73	6709.12	5754.54	3909.76	6846.97	5442.65	2643.01
1521	16.332	424.34	34741.7	28350.3	8733.61	10877.9	8040.37	10891.4	38887.4	54877.9	45526.4	51673.8	23149.1	26559.8	45268.3	43603	45320	72813.9	65896.5	48924.8	36298.4	97740.9	50818.3
1522	21.773	424.362	11342.2	7839.69	3215.57	3603.18	3286.22	3347.82	11065.4	6440.85	6818.05	15181.1	9531.84	7454.03	7658.44	7817.21	7567.86	36451.3	95512.5	221833	51412.6	15145.5	6641.12
1523	21.361	424.362	9440.6	8902.02	3914.65	4073.85	4197.5	3936.47	9047.7	8522.1	32140.3	11869.9	8790.88	8101.9	8683.09	8498.38	8696.49	33035	127293	9232.52	9167.23	8653.74	7909.92
1524	1.678	424.924	74.229	111.61	176.071	188.221	244.649	342.231	464.19	571.921	1119.52	1332.63	1229.37	1740.96	1958.68	2424.96	1885.73	2914.05	2025.18	1449.82	945.608	778.293	517.655
1525	14.209	425.133	571.353	776.747	394.893	464.72	702.038	922.844	5111.68	4949.9	11516.3	14259.1	15319.6	11339.1	10527.1	10813.9	11429	10985.9	9996.15	16605	15384.9	8553.5	10667.3
1526	23.415	425.134	1639.49	1410.74	17.3738	17.3738	17.3738	17.3738	1508.06	2577.03	1518.87	852.744	754.546	924.442	1515.61	1825.47	1271.18	3514.4	3648.05	3467.66	2731.05	2851.73	6763.09
1527	1.8	426.112	6023.64	7632.34	6375.1	6587.75	6104.06	7362.94	7365.53	48564.7	16617	7520.56	6314.17	7602.65	7641.56	7377.26	7573.05	8845.47	11968.2	8769.72	10154.8	9618.87	7592.83
1528	15.063	426.256	2411.12	1712.45	2791.77	1834.67	4294.62	4536.39	2262.85	2045.9	2138.94	1701.12	1408.21	2518.69	2614.32	2434.23	2647.68	3309.15	4979.31	7160	4270.85	3198.24	1745.56
1529	17.556	426.355	44202.2	26563.8	18391.3	10694	9398.05	14632.9	39877	45722.8	190259	124900	44058.1	70395.3	156241	153221	155222	258788	461758	213315	189400	637879	386138
1530	18.639	426.356	2852.22	3258.47	624.069	701.189	684.792	810.41	2732.29	1883.11	6502.05	12393.7	10017.8	7311.7	4641.4	4443.83	4621.17	51489	8586.19	3622.89	6391.26	11106.5	7970.31
1531	1.55	426.821	66434.5	60148.5	46446.7	40206.7	35808.1	36513.6	33302	30617.1	34600.8	31784	33117.4	33373.8	34339.6	33941.4	34331.4	42396.7	47064.8	50438.4	58886.2	91382.3	325567
1532	1.533	426.983	1976.58	1781.06	2171.67	3169.93	3439.62	3589.04	4676.45	5729.76	5982.18	5553.19	5037.58	5048.68	5222.29	4863.86	5464.52	3629.11	5864.68	6073.17	15108.5	3803.11	3887.79
1533	1.852	427.092	39245.4	13163.6	4994.67	8947.76	14834.3	6224.64	11683	7407.88	6621.84	9844.48	11501.5	7355.16	9193.02	8364.86	9459.34	6698.97	4927.15	9781.12	50199.3	3671.09	5545.39
1534	19.955	427.249	3280.65	3532.99	173.522	375.129	754.304	752.645	3665.31	3848.41	4123.63	4248.74	6994.58	4836.7	3994.75	3219.78	4063.34	3727.14	3510.42	5854.7	6650.35	4142.48	3985.2
1535	10.37	427.3	3228.66	2426.91	2606.2	3111.48	2195.76	2603.28	2458.83	2462.15	7222.96	3745.67	3009.13	2670.99	2585.51	2773.37	2409.92	2151.89	2214.99	2862.4	3048.03	2942.41	5283.8
1536	2.537	428.036	5811.76	7211.6	4645.97	6027.85	44877.4	20407.2	12406.5	9096.58	10050.9	5982.19	7450.96	9307.98	6645.62	6724.21	6668.26	10278.2	10662.2	7858.35	11685	48302.9	4977.56
1537	19.078	428.371	64679.1	41017.2	22997.2	12558	8642.61	15098.1	57473.8	54363.5	315930	327400	97749.6	105126	143254	137416	143698	182148	328173	171747	224662	387376	3560221
1538	1.55	428.819	2930.34	4001.32	4237.12	4961.23	6271.02	7487.61	8111.86	8789.82	10269.5	10573.4	11178.5	11596	10535.5	10007.4	10908	12150.9	12813.1	13250.7	17964.5	33909.9	10420.7
1539	12.134	429.117	7944.25	7767.51	2519.24	2303.3	2511.18	2926.63	7814.93	7811.84	8159.76	18196.5	9849.99	8227.35	7692.04	7439.22	7777.9	21148.8	8014.77	8521.85	8186.07	7508.42	7558.4
1540	15.783	429.118	4069.54	3767.01	485.81	548.671	595.356	705.924	3889.87	3343.28	3047.89	8601.09	4540.56	3674.36	3417.69	3550.64	3377.87	6331.05	3650.33	4579.48	4127.81	20674.1	3051.48
1541	21.368	429.316	8103.04	7598.67	2755.37	793.064	2537.21	3298.51	8999.46	8077.35	30778.8	10599.2	7944.81	7826.56	8440.48	7804.04	8590.89	49986.2	8150.61	7857.41	8542.52	7847.31	8619.26
1542	21.776	429.319	10439.4	7750.86	933.571	93.3571	1491.21	1984.32	12111.8	7179.55	7412.32	12461.3	8052.4	7004.66	7964.85	7900.82	7750.91	164660	8167.06	8288.14	8421.39	30650.9	9141.63
1543	23.424	429.371	25514.3	17401.2	6103.14	5103.62	2705.05	4460.08	37848.8	28069.1	52193	44295.6	99171.6	42309.9	23258.3	17800.4	23148.7	355769	38931.2	21729.9	22545	21649.5	12612.3
1544	1.643	430.011	1127.31	1291.86	1541.31	2171.27	2940.39	3131.81	3346.36	4323.95	4851.82	5718.16	8017.97	5664.71	5199.61	5397.71	5199.32	4550.69	4771.28	4000.73	3579.38	3666.22	2955.9
1545	5.354	430.091	5128.99	6280.83	67.0212	96.6433	6.70212	6.70212	5279.92	5573.95	5713.97	17327.5	5272.74	6152.8	5369.83	5449.67	5324.13	2188.33	5182.98	4333.53	5095.23	6342.65	9788.2
1546	14.206	430.221	54.7646	78.8517	7.39975	32.6251	48.4136	93.2958	505.498	522.15	1240.49	1782.98	1999.94	1730.76	2087.07	2192.18	2286.22	2096.04	2386.57	3976.45	3109.58	1686.38	1993.09
1547	5.361	431.139	2962.89	1836.22	99.0236	464.368	3723.04	1296.16	398.048	217.532	482.928	6062.49	380919	8101.63	22392.1	21587.4	22406.9	509.805	2840.48	440.215	335.31	3295.12	1229.51
1548	14.209	432.235	3243.89	4299.37	830.77	2937.93	3963.93	5642.49	21328.6	22811.2	40527.6	46889.7	45724.7	37903.5	33080.4	32594.7	35949.3	24297.1	30342.5	44645.6	44442.8	29164	32298.3
1549	15.676	432.235	3769.4	5670.69	1345	3504.87	4198.57	5733.09	43078.6	73415.3	192649	174634	92146.6	68552.2	36178.8	29334.2	41347.2	30991.3	36665.7	63489.3	60229.8	48380.2	48207.4
1550	18.243	433.203	3049.57	2158.15	615.903	1039.84	189.44	1402.08	1788.67	1670.16	7193.2	2384.49	1283.54	1805.68	2177.38	1955.3	2240.29	1900.03	2367.26	2537.82	2378.04	2202.63	1512.16
1551	1.65	435.988	29400.6	28345.2	24194.2	29447.1	30504.5	298304	72628.8	49137.8	42392.2	24832.8	21360.9	30824.6	29575.3	28993.4	29577.9	29050.6	33088.7	33144	31397.4	37433.4	37745.4
1552	17.427	436.28	31115.7	19011.8	13347.2	15308.4	9141.65	17925.5	15683.5	17874.7	22654.4	36168.2	19255.2	24074.2	25685.3	24774.4	25451.3	58325.8	141707	38961.8	28294.1	32425.6	22036.6
1553	23.885	436.354	7756.08	11872.6	38.2336	38.2336	38.2336	38.2336	7484.08	5828.03	6083.15	9953.4	4625.6	4333.26	8119.28	6827.94	8027.58	382.336	4486.85	8029.99	5940.46	11036.9	7720.26
1554	15.675	437.191	2742.88	4190.21	891.211	2462.26	3464.02	3799.3	31590.8	53762.6	143503	150398	81319.6	55954	29218.1	24533.4	33216.1	23791.6	27867.2	45976.5	45557	36805	37504.4
1555	16.149	437.193	6750.11	4678.2	514.51	341.066	1563.92	861.99	883.588	6029.74	5329.07	5070.7	5672.89	3612.16	3353.12	3848.01	1463.88	3569.68	1119.42	12447.1	2121.1	123.015	341.122
1556	10.707	437.225	8172.15	5945.93	2085.15	271.796	4049.04	3836	4004.95	7408.95	5076.46	3029.16	2488.22	1696.13	4017.56	5092.85	194.773	6139.15	26470.1	3139	1245.31	573.647	217.965
1557	24.905	437.287	11710.3	7620.07	160.821	10.2265	234.136	193.612	6523.71	6863.84	11321.5	13438	7225.39	8581.11	11204.4	10519.6	11528.9	14024.6	13950	14753	12438.1	13884.2	11393.4
1558	1.649	437.987	3931.58	3921.56	3394.41	4656.43	5072.51	5362.82	5657.5	6756.34	7390.47	5095.37	4498.95	6643.48	7542.96	7314.67	7637.8	7240.9	9092.1	9449.61	9522.2	13931.2	20671.3
1559	1.711	438.098	678.145	929.91	830.937	1013.05	1473.63	1450.09	2096.3	1983.08	2442.44	4345.12	7429.71	3565.36	3320.47	3141.99	3423.22	4380.85	4353.22	3423.53	4616.81	6894.99	18897
1560	10.079	438.267	7744.11	7711.13	4085.43	3934.41	4371.11	4772.96	10311.1	8501.06	16507.5	4761.76	4528.77	4888.87	7881.99	6342.39	7813.67	61542	84146.4	6736.63	7409.86	6426.44	7778.75
1561	18.244	438.294	1074707	654658	251460	339922	210980	428870	452115	386379	484276	911652	428207	624947	691258	677800	690765	4751944	1033672	1111569	889044	6795468	778892
1562	22.769	438.376	38244.5	35854.6	13377	14442.5	15566	13992.7	39548.1	35444.9	178179	54073.9	40381.2	35301.2	36122.5	36235.1	36285	277264	34557.6	36406.7	36831.2	36611.4	146868
1563	7.065	439.101	1897.88	2562.34	2506.64	3028.15	2632.68	3962.32	4779.32	6044.87	6488.24	4966.46	4979.17	5884.49	5508.51	5367.4	5612.82	5946.53	6553.9	6588.09	6638.88	12491.7	5092.41
1564	9.835	439.262	12165.9	8956.72	4903.56	19.2171	7283.06	4932.22	2577.56	6092.01	7676.26	238.546	220.824	649.241	4085.5	1025.67	409.233	5237.81	11483.3	1068.79	723.211	330.972	175.279
1565	16.191	440.275	202.576	166.055	213.423	381.54	339.12	760.606	655.847	961.53	2647.29	2785.9	2547.84	4342.4	4360.49	4385.8	4524.24	4751.35	5941.34	8198.99	7163.42	9431.6	13630.9
1566	14.469	440.333	2878.99	2866.58	1010.19	1943.16	1167.27	1491.29	2551.84	2325.97	23518.7	5134.61	6806.94	6646.58	7208.77	7215.35	7234.18	27309.9	408406	9129.33	10551.9	31464.2	6049.22
1567	1.522	440.865	1883.29	1579.02	1103.63	1584.03	2937.59	2481.71	2113.89	2290.9	2107.74	1869.84	2284.38	2410.59	2249.89	2855.49	2040.44	2029.94	2393.73	2027.01	1322.72	978.234	480.478
1568	1.635	441.064	39.925	43.7675	27.7711	75.8973	124.194	195.107	178.764	634.004	916.409	1152.87	1378.64	2032.51	2050.85	1939.79	2364.65	1940.26	1605.42	2662.72	5965	2178.31	1545.51
1569	2.64	441.108	3328.76	3074.97	9620.77	4621.36	2824.12	3327.44	1915.88	2066.55	2417.12	1852.83	3018.14	2611.86	3022.28	3026.88	3127.49	40999.3	3380.03	2973.68	2745.6	1881.42	2484.78
1570	1.632	441.997	1198.91	826.561	745.708	1587.2	1552.87	1684.51	1686.64	3336.5	3084.32	1644.05	1668.17	2462.78	2813.05	3057.94	2697.76	1904.65	2503.18	2286.31	2499.83	4501.83	23775.7
1571	1.797	442.043	3410.23	2479.25	2266.54	3196.15	3669.84	3336.76	6097.95	3970.84	3922.06	1929.52	1813.62	2917.77	3235.04	3259.48	3104.45	2314.34	3340.49	2952.64	2105.83	1524.81	1229.25
1572	15.541	442.351	5669.02	5026.17	1562.85	1973.86	1325.44	2269.43	4747.62	3497.43	243920	14991	12625.4	14128.5	12217.5	12459.5	11941.7	262040	35424.4	12384.7	19876	358477	16023
1573	1.551	442.794	11067.5	16758.5	15505.1	11819.9	13086.1	14539.1	35003.1	13756.7	13151	14113	14095.3	12389.3	14145	13897	13969.6	20730.2	19360.8	16876.2	14778.8	11668.2	9036.63
1574	1.536	442.958	1502.21	1599.84	1934.85	2613.49	3304.55	4028.43	5318.77	5208.05	6186.88	6735.81	5405.75	5051.77	3939.76	4446.74	3984.8	3761.59	5622.44	3741.18	2938.3	2244.6	2017.88
1575	22.781	443.332	31918.2	28563.6	8385.28	9292.12	9813.96	9269.7	32745.8	29524.1	88182.5	36057.4	28339.5	26006.5	28053.8	28532.6	27868.8	696315	29225.6	28597	30270.4	28863.1	103060
1576	19.113	444.329	5343.93	5491.41	795.346	1325.12	791.917	874.482	4785.12	5152.5	96121.1	7438.19	5778.36	4879.99	4750.15	4544.48	4907.66	4957.94	5315.74	7918.1	8069.62	5629.75	4841.18
1577	16.846	444.365	9052.88	7305.18	2455.28	2219.47	1805.86	2152.03	7069.18	5796.56	19718.1	46539.4	35700.4	23200.9	12904	12354.7	12907	5356.18	18870.1	6938.05	15194.6	26427.9	31830.1
1578	1.551	444.796	4307.56	6523.54	6122.27	4719.04	5023.13	5850.92	4961.01	13771	6273.31	5374.89	5251.48	4380.45	5663.06	5121.09	5490.24	8392.48	7936.99	6340.46	5195.87	3425.98	2250.98
1579	23.738	445.118	3725.69	3967.75	2067.48	1838.06	1685.61	2154.3	3312.73	4175.67	59723	4701.46	3868.96	2866.57	3493.98	3583.81	3206.13	47482.8	79466.7	35289.6	8636.82	3586.1	1672.97
1580	21.914	445.118	12553.7	13054.1	1847.71	959.872	833.44	1208.54	13917.5	14191.3	13096.4	82062.9	17843.3	14786.6	13013.9	13219.4	12811.7	61502.3	15677.9	15450.2	14531.2	69868.6	10277.5
1581	1.635	445.987	555.59	641.978	749.254	1100.93	2049.11	2599.16	2417.65	4280.56	5804.05	9790.4	16919.7	9527.7	7845.65	7983.57	7989.68	4890.47	7160.89	6437.06	8272.27	24556.2	6769.99
1582	1.538	446.885	6692.9	4312.57	4383.74	6669.78	6706.13	50830.7	12428.2	14186.8	9565.77	3675.44	4737.24	5687.02	6153.43	6059.47	6081.16	3777.91	4305.92	5403.14	4518.02	7480	6580.77
1583	12.133	447.127	2654.51	2664.35	832.58	523.742	904.511	831.845	2349.72	2586.25	2424.68	6695.85	3595.05	3116.69	2559.41	2798.19	2598.9	6370.21	2700.45	2622.67	2596.49	13885.1	2679.38
1584	9.291	448.267	324905	248238	104918	1688.9	130327	118315	113378	230833	228931	62827	38329.9	41307.5	101273	101273	6540.39	200340	323042	42381.9	20455	8131.39	4412.81
1585	12.713	448.288	2512.47	2657.78	1731.31	23940.8	5146.11	5081.66	4701.67	3793.74	4170.3	3415.26	3315.9	2723.99	2825.3	2868.89	2873.33	5294.25	5473.66	10249.4	21997.9	3110.16	3034.4
1586	16.299	448.339	51525	43461.5	14565.2	13017.1	9667.4	14213.2	47850.2	51697.1	125741	134512	80319	61978.3	75165.7	74727.2	75734.5	116374	123343	78457.7	76691.5	118929	99951.1
1587	17.429	449.196	3227.15	1560.27	1801.57	1492.48	433.413	1477.28	1901.45	2036.86	3548.79	5426.23	1771.51	3219.66	3355.79	3203.97	3331.11	10070.9	17497.8	28609.6	17808.4	10869.8	4064.06
1588	19.109	449.284	695.879	1024.21	165.31	423.755	404.624	712.117	4866.83	6419.66	7627.99	9635.29	9256.04	7697.9	6003.78	6335	6436.14	7196.46	7655.6	9724.36	11240.1	7291.31	6825.3
1589	16.972	450.357	91.68	158.961	118.417	137.104	162.137	299.946	935.332	1378.65	3365.96	1953.09	927.009	1981.99	2830.03	2852.64	3043.07	13384.3	126986	2849.67	3688.97	8855.82	2805.24
1590	15.788	451.098	3554.2	3570.61	492.507	584.512	553.588	615.235	3726.89	3854.8	56706.1	4572.39	3754.1	3540.18	3338.1	3498.03	3195.92	6844.97	3995.14	3773.44	4433.42	12989.1	2437
1591	1.66	451.963	17270.8	21436	64978	36503.3	25947.9	23143.1	21372.8	17710.7	19099.7	14995.5	13827.7	18907.1	20081.5	19380.9	20217.3	24813	27950.2	24976.4	23550.5	21775.7	19925.4
1592	15.723	452.275	10057.4	8210.86	11297.8	9498.91	7223.79	12523.5	8157.87	10550.5	14583.8	7169.48	6673.84	11924	14317.4	14014.7	14426.5	17519.9	20688.5	33857.6	20832	21427.2	26006.8
1593	15.362	452.275	2017.7	1823.66	56250.5	4055.26	2244.78	2849.08	1474.31	1543.7	2209.24	1113.35	1167.94	1861.48	2414.55	2366.78	2379.76	3150.1	4336.35	5988.85	2891.31	2098.05	1597.58
1594	19.679	452.311	28704.8	19399.1	6058.91	6713.31	4220.45	7813.48	12635	10165.7	15648.7	40679	13885.3	17616.8	20872.2	19830	20915.1	15224.4	25377.2	26649.6	23831.4	27482.3	65016.6
1595	19.337	452.312	7741.64	5504.61	3437.09	2552.51	2002.08	2780.69	3678.27	2790.85	12449.4	5488.66	3219.8	4478.81	5642.2	5809.29	5608.45	16622.3	52317.2	8239.82	6569.73	8151.97	4799.55
1596	23.386	452.363	6268.04	4547.14	364.93	364.93	364.93	364.93	7353.85	6543.51	9705.15	8080.98	14834	9009.95	5769.91	4834.8	5922.6	5759.03	6358.64	4948.02	5727.63	5206.07	3649.3
1597	18.04	452.371	15453.5	3389.16	4869.98	2120.78	1197.07	3117.86	10205.6	6997.5	91928.8	28628.5	6588.12	19774.1	49805.9	47396.5	49946.6	73874.9	136684	59038.9	115619	238274	38611.7
1598	24.041	452.392	28987.5	26424.1	11102.9	12335	15030.3	13316.1	29055.9	276629	51241.1	34307.8	28649.2	26702.2	28426	28507.4	28780.1	100460	318675	27668.2	27454.8	27460.7	28419.3
1599	1.607	452.921	2327.35	1879.93	4.20549	2230.32	1488.89	2152.89	1380.74	3212.44	5379.44	1267.52	177.672	1884.52	2170.34	1733.96	2008.19	42.0549	2366.93	1361.68	982.111	785.016	371.628
1600	16.157	453.163	5696.72	3897.1	649.591	435.065	1169.1	953.404	1147.45	4648.7	4688.79	3920.38	4569.37	3533.01	2961.19	3539.35	1539.07	3484.99	1554.45	14121.2	2870.5	168.195	375.436
1601	15.674	453.165	4409.86	6793.61	1665.22	4140.82	5190.96	6972.28	61533.4	123008	302928	201107	94539.3	62357.7	33200.1	28523.3	37331.1	28582.6	33773.2	52844.5	50040	41142.6	40110.6
1602	2.651	453.17	2295.75	1979.01	1069.48	1840.36	956.878	769.259	2280.89	2284.52	40720	2581.42	1888.57	1648.99	2066.09	2200.99	2057.58	1819.54	2058.23	2664.47	1705.58	1473.13	1295.44
1603	8.501	453.341	170979	206554	238086	248818	273538	338880	345694	371854	393418	418435	389217	407510	380751	380734	380748	403292	395103	401518	291324	121804	77998.6
1604	9.417	453.342	261304	245000	258857	300556	222713	247562	242175	648871	370687	320738	272736	295647	275883	284003	263275	266817	238045	316776	223336	135213	103386
1605	1.656	453.96	5782.16	7004.33	5887.56	6098.05	5876.15	6528.58	6215.38	38099.2	11576.8	6199.37	3551.54	6383.01	6560.81	6266.45	6509.39	8096.75	9075.15	8499.72	8276	8425.71	8355.31
1606	17.428	454.29	1759847	1165158	653306	841722	448826	1060554	909504	1016385	68279540	1602128	1093078	1391725	1478658	1462823	1475199	4101557	10231520	2247786	1652047	1856375	1354622
1607	16.987	454.29	279135	180334	128343	135165	85012.2	233895	139601	155832	210165	271012	172698	218850	232517	230525	232452	638130	1691662	376966	270644	301684	211302
1608	19.384	454.386	51188.9	10692.5	17764.2	6145.08	2857.28	11383.2	29092	25225	205754	133396	20912.2	44500.8	84785.9	80143.2	85014.1	95099.1	181137	101852	178864	228072	76551.1
1609	1.563	454.989	2578.21	2567.41	2561.01	53038.5	5981.34	4016.36	3353.37	2407.72	2641.37	2501.42	1960.72	2467.99	2624.36	2733.72	2542.2	2496.14	3133.71	2357.6	2112.5	1882.92	1194.08
1610	2.645	455.185	3634.15	3801.7	5293.94	8802.19	5955.08	13863	12070.2	16965.8	39139	22347.7	33834.1	36714.1	33375.5	33643.3	32767.9	257068	33181.5	34464.8	28426.8	23635.3	33513.4
1611	1.972	455.186	30705.4	21265.7	7255.59	7636.61	6698.47	7093.42	21053.2	21308.1	38856.4	37616.6	32282.9	32380.8	27360.2	27547.9	27427.7	24989	25691.8	25892.2	21532.3	17358.5	87945.4
1612	23.791	456.356	3958.15	4410.39	165.166	72.2345	362.998	69.2036	3778.81	3256.38	3694.16	32034.2	3487.19	2738.19	2708.11	2463.46	2601.66	2820.54	3126.43	3590.67	4304.31	19432.4	2224.03
1613	21.129	456.402	48980	12105.8	10254.4	1414.59	141.459	141.459	28616.9	24073.7	76224.8	82877.1	18207.3	31890.4	37146.8	36980.7	37403.5	27078	40998.5	30976.3	74258.4	48713.4	28649.1
1614	1.527	456.839	129.736	134.193	125.211	225.862	439.658	550.142	858.952	1185.97	1723.46	2332.42	3291.36	3812.74	3311.76	3356.82	3531.69	3047.24	3919.14	5152.83	176717	3037.1	3271.6
1615	1.644	457.045	3171.94	2949.32	3111.96	2626.3	3667.19	3670.97	2543.21	133918	4906.24	2927.53	1775.61	2120.86	2759.84	2643.58	2676.61	3124.67	2593.26	3294.74	2425.89	2426.78	1308.48
1616	7.254	457.11	3653.52	5353.41	2042.81	2101.8	1411.12	2556.55	4610.23	5214.3	7589.76	17077	7547.79	6782.99	4922.21	4876.72	4992.36	64922.7	6618.89	5371.73	5497.63	5276.31	12417.8
1617	1.793	457.165	82.5719	101.135	117.782	130.352	152.932	368.852	468.18	470.542	1551.85	2009.85	3149.65	3323.74	2772.73	2910.5	2905.24	3805.12	3330.69	5616.65	3428.3	2980.16	3360.52
1618	18.243	457.271	6840.42	3917.66	765.569	1505.72	518.15	1936.22	2878.45	1981.52	2736.39	14819.5	2970.95	4240.34	4497.82	4554.11	4455.86	3323.64	6320.32	5772.28	5346.81	6249.15	2615.53
1619	24.05	457.347	25524.9	23930.4	8877.85	12164.2	12606.5	10241.9	24758.5	24048.6	817353	35014.8	24256.7	22744	23720.7	23205.8	23404.8	133802	1170297	23815.8	23574.6	24071.9	94264.9
1620	1.639	457.969	11773.5	8399.12	5830.58	7985.05	8871.41	7550.43	7003.08	10779.2	9715.42	5317.33	4764.75	8373.82	8363.44	8217.58	8351.19	6711.96	7662.43	8019.29	7315.89	8614.95	6468.53
1621	15.674	458.251	411.765	540.054	37.1675	371.675	396.189	410.303	2775.99	3437.19	5487.09	5822.87	5399.26	5691.79	4825.47	4603.45	5314.43	5099.59	7427.63	8970.03	8321.94	6947.93	7109.48
1622	1.554	458.771	1776.32	3791.59	3214.11	2023.5	2260.73	2577.68	34048.5	3519.2	3299.84	3945.74	3486.41	2737.84	2744.83	3040.8	2562.31	4557.32	3471.84	2774.7	2212.09	1695.27	979.09
1623	5.441	459.076	2493.56	2888.02	127.823	544.145	349.452	408.258	2612.92	2101.9	2679.82	6519.84	3142.52	2676.47	2497.04	2472	2495.91	2476.3	2599.82	2139.06	2681.7	2514.26	2369.13
1624	24.632	459.299	64070.3	65487.7	7344.38	9299.52	9717.83	9039.8	65052.4	63754.6	64163.8	137736	71437.5	63389.3	63886.2	64087.8	63810.1	64464.7	68051.4	61847.1	62917.9	62118.3	501889
1625	8.511	459.349	2230.45	2351.27	1971.16	2360.91	2371.29	2297.64	2160.14	2269.18	11847.6	2929.33	2177.09	2160.39	2302.76	2435.76	2054.42	2098.55	1880.23	1858.15	1201.89	641.236	424.974
1626	1.64	459.967	2446.38	1953.43	1808.7	2227.93	2289.88	17196.2	3656.55	3386.24	2581.43	1207.08	1045.16	1699.83	2217.65	2071.32	2205.27	1836.93	2853.52	2814.47	2263.15	2363.78	1612.94
1627	14.878	460.265	4566.14	3341.53	247.335	262.611	1284	576.077	1235.38	4984.41	4262.15	4199.57	1909.49	4507.46	1721.35	2535.23	988.773	1882.38	2068.43	5778.69	1222.47	108.666	153.712
1628	16.157	460.266	21123.4	14088.8	862.833	1989.38	4375.13	3962.28	4334.65	16539.8	16462.1	12575.9	12750.8	11569.8	10859.2	11743.5	6546.93	8219.07	6213.46	68969	9672.28	896.673	1446.51
1629	15.675	460.267	101644	106013	13734.2	53716.4	45243.8	35141.2	87734.9	83579.4	803760	237044	144410	123452	87031.6	81145.9	92880.8	578630	85959.5	109281	106985	98010.3	95232.6
1630	18.248	460.277	16467.3	12885.2	3469.08	6215.06	3030.77	6665.6	11695.5	9777.44	24507	16169.5	10921.7	12517.6	13735.8	14482.5	13611.8	153042	15836.5	15131.8	15215	47567.6	12017.4
1631	16.517	460.28	7647.26	5555.59	4791.31	5633.58	16821.8	11003.7	5950.73	7796.19	6451.34	4182.07	3992.97	6366.94	6931	6986.21	6842.77	7741.79	8539.31	14023.5	7335.19	5975.03	3507.09
1632	6.201	461.207	12653.5	11604.8	1258.54	1175.3	1114.42	1393	13167.8	12120	20489.8	24247.2	13277.9	13285.8	14031.5	13267.7	13913.2	12032.5	25372.5	15128.7	13612.8	13776.1	38633.5
1633	1.64	461.961	245.919	359.758	403.288	554.204	943.896	1268.46	1314.99	2086.01	3446.62	6577.09	11819.5	6732.77	5605.6	5691.26	5753.19	4201.56	6122.85	4856.84	5552.6	6416.98	8396.9
1634	18.1	462.293	10035	6733.81	4841.66	4733.65	2945.67	4888.65	4462.62	26621	10289.3	4622.95	3735.63	6952.28	8533.65	8599.83	8507.14	20141.8	35904.4	89248.1	141472	11555.4	8232.83
1635	17.207	462.295	158749	103454	73793.2	96157.3	48312.4	133824	58730.5	53270.6	462326	109393	51516.9	108665	112867	109964	112045	195406	391400	838413	128740	162293	89819.1
1636	8.454	462.347	14872	14937.8	15260.2	17985.4	14027.8	15963.4	13792.9	46076.9	25534.2	22129.2	16924.8	19735.1	16462.2	17103.1	15745.1	15959.3	14163	18723.4	13945.5	7221.16	5594.19
1637	1.542	462.86	8679.32	8119.61	8616.78	14797.1	17879.5	19220.3	19616	34313.2	31767.1	17564.5	19200.5	22137.3	19800.4	20342.2	19820.7	16194.8	16788.5	19874.8	17092.5	22036.5	18133.4
1638	6.888	463.101	2698.95	2491.8	119.772	44.3832	86.0951	206.787	2528.53	2490.34	2468.93	11229.9	3965.64	3612.09	2283.11	2610.26	2309.61	2865.32	3096.81	5128.34	4739.03	32368.8	1646.63
1639	21.91	463.128	4328.93	5011.64	306.179	243.919	189.304	361.181	4941.69	4720.21	170133	10223.3	6556.31	5474.99	4833.66	4882.61	5011.35	20831.6	5395.95	5534.22	5148.31	5716.15	4915.42
1640	20.246	464.31	73904.5	48077.3	12259	13192.9	8315.32	14065.9	36465.8	32950	41505.4	70640.4	39596.7	51942.2	54273.2	53757.6	54846.9	47973.2	61543.3	77011.4	65183	64062.4	45471.1
1641	18.906	464.311	588515	389606	169390	167954	124408	231352	255352	219325	327056	550245	257699	423937	442620	435729	444986	24726630	602448	693628	527921	625666	1134505
1642	9.418	464.332	17535.5	16592.5	16821.1	21929.3	14870.4	17775.8	16712.3	15463	33068.4	23381.5	18400.1	19861	19213.3	19183.8	18406.2	12849.5	14447.4	19763.2	15884.8	11122.1	10462.4
1643	14.761	464.335	1039.34	2927.08	587.353	1181.55	918.92	1212.65	1875.03	1255.74	2000.57	9296.05	6224.39	4417.84	2084.34	2170.05	2110.22	6308.31	2073.17	870.408	1448.99	666.335	686.969
1644	18.237	464.369	3249.01	1053.2	876.934	682.506	600.966	877.114	1491.08	791.576	5472.65	4110.28	563.307	1017.63	2665.33	2313.69	2712.79	2516.75	3658.69	2711.94	2495.18	3138.68	1530.02
1645	1.54	464.859	673.251	628.685	682.689	1384.31	1851.76	2035.07	2352.46	4435.29	4508.02	2707.31	3304.8	3563.58	3547.36	3572.82	3555.67	2485.09	2546.07	3003.3	2143.56	2828.94	2259.15
1646	1.661	465.098	2392.35	3449.38	4527.5	4406.91	3786.41	3967.23	6662.22	4391.12	5156.56	4621.8	3628.32	4381.64	3938.25	3701.35	4086.69	4994.61	7148.11	6208.5	11068.5	3777.14	4833.03
1647	17.417	465.278	3441.97	1679.12	996.508	2275.31	697.844	2548.72	4235.2	2232.17	3087.29	1679.22	1640.74	2341.01	2786.67	2644.46	2904.44	11391.3	3919.97	4347.28	3165.44	3834.09	2325.68
1648	22.691	465.376	7609.97	6665.67	3959.54	3347.2	3507.97	2998.33	7228.25	46072.8	11781.1	8038.9	7085.69	6446.3	6718.99	7120.35	6590.86	31061.2	43653.5	36754	18701.2	8650.39	4372.12
1649	16.884	466.291	3447.08	2226.12	2757.99	2407.65	1745.69	3063.41	1736.7	6520.77	4761.76	1924.43	1744.82	2665.47	3203.67	3091.05	3212.14	3255.51	3940.98	8234.79	5998.56	11769.3	4119.35
1650	21.307	466.327	195984	135639	28987	31277.7	22831.5	36900.7	92924.8	73116.7	94188.8	249002	105830	124677	144895	141058	145373	114074	159919	196059	157140	181016	115137
1651	24.927	467.241	81388.7	55917.8	4.31914	4.31914	43.1914	98.2507	53808	52960.4	66064.9	388132	84998.1	63290.3	70282.3	67410.1	71109.9	41368.5	82447.6	81988.5	116636	122922	76272.4
1652	17.605	467.272	623.667	1201.7	1.35745	741.628	821.745	756.4	5410.67	4757.23	5823.65	12561.2	11840.9	10449.5	12039	13365.6	12674.3	452.057	13863.1	19549.8	22402.5	18735.9	20272.7
1653	1.617	467.969	821.216	1067.25	1157.83	2106.95	3400.03	3475.71	3062.35	4672.85	5445.65	6005.13	7954.08	4956.26	3463.05	3779.17	3402.24	2627.89	3686.32	2972.3	1918.69	1512.17	946.83
1654	18.295	468.305	24346.9	13804.1	11156	9299.51	5522.15	8967.56	10088	10341.8	53143.7	15349.2	9666.99	14998.4	17356.7	17485.1	17270.1	47879.4	118873	270785	124386	54658.3	23839.3
1655	14.908	468.305	3971.99	2813.39	2658.84	3741.28	2587.54	4641.38	2727.13	2683.5	10836.1	4667.03	3137.08	5373.77	4109.38	3903.34	4068.6	6584.48	11605.8	10009.5	3906.41	2120.76	684.337
1656	18.771	468.306	143185	76627.2	32569.7	31727.5	19383.5	32917.9	51356.6	55557.8	75499.5	99035.6	51398.9	79947	94240.9	92628.6	94601.4	77436.8	100821	150137	108240	123009	461316
1657	15.281	468.306	26605.8	17178	15859.5	21485.2	79162.4	57162.7	24547.9	21805.7	19617.9	17018.4	14623.7	28360.2	24430.5	23792.3	24418.7	22406.2	35679.9	40610.2	30979.6	32600.1	19395.4
1658	16.073	468.366	2334.27	257.205	659.168	322.216	28.3081	626.353	1086.55	623.818	6268.07	5373.05	2722.79	4031.71	3844.71	3790.26	3821.48	31134.8	10420.6	4427.31	9251.79	76981.3	3587.98
1659	21.287	468.373	15820.7	13658.1	2749.93	5810.98	6247.65	5999.48	14536.5	12334.9	53159.6	20672.4	13925	14037.6	14007	13941	14247.1	93537.2	14015.5	13391	13778.5	14060.2	12820.9
1660	21.677	468.387	11204.9	8614.72	3782.8	4286.35	3914.47	2280.53	11941.8	7899.67	31784.5	9980.72	8149.41	7865.03	8536.41	8773.33	8272.47	33826.3	65296.1	78347	35714.2	13628.9	6224.74
1661	21.658	468.454	4771.71	5197.17	4903.15	5228.02	5957.41	5206.75	9068.57	9419.38	9318.62	10610.3	9709.98	9269.31	9059.33	9722.73	8935.77	25856.9	22909.3	15767.6	11598.6	7417.72	4342.4
1662	21.348	468.454	9966.7	9869.22	10101.2	9147.1	8646.76	8833.12	10614.3	50371.3	15541.3	10488.5	9787.15	9193.03	9977.1	9892.67	9830.52	18068	17823.1	13192.9	13157.5	12350.9	10998.2
1663	1.617	468.89	228.499	357.322	322.649	617.679	871.899	1259.24	1530.86	2759.3	3715.83	2000.24	2229.74	4089.66	3702.87	3835.37	3678.25	4099.47	4022.71	3911.68	2977.57	2303.04	1193.55
1664	12.133	469.108	2735.16	2463.93	459.934	712.797	632.074	809.314	2473.52	2436.55	2305.3	9317.23	3239.43	2664.21	2658.87	2284.1	2648.41	6942.06	2723.72	2601.11	2630.31	2216.99	2370.41
1665	2.643	469.167	4206.95	2611.22	2355.09	770.122	894.031	620.165	2377.57	2267.06	3246.99	3629.81	2281.49	2447.97	2784.74	2707.19	2708.29	2346.23	2996.18	3290.87	2483.13	8903.16	1387.61
1666	23.436	469.364	6735.45	6066.47	38.1502	38.1502	38.1502	487.587	6573.53	8178.62	9914.26	9475.14	3792.63	5015.08	9946.04	10855.6	8708.53	4457.58	8821.46	7576.69	6283.96	24457.5	4289.28
1667	17.289	470.381	5369.32	1401.06	501.219	842.21	523.11	1262.89	2576.91	2005.57	9953.2	12110.1	6364.07	8130.06	5742.4	5790.39	5633.53	2603.95	9674.24	4663.79	11487.6	44676.6	3259.72
1668	1.565	470.964	703.363	841.896	830.478	1366.41	1459.8	1888.07	1752.26	1740.56	2077.15	2390.27	2457.76	2527.93	2935.78	2686.71	3096.49	4082.01	10213.7	12445.5	28844.5	1633.27	2317.31
1669	2.642	471.181	95147.4	64389.2	52878.4	59130.9	70347.6	21996.4	52421.4	46610.8	436009	79261.4	78576.9	96636.5	67849.9	64268	69219.4	1363336	82427.8	80478.2	72414	58477.7	62164.1
1670	1.969	471.181	44087.8	34801.9	20140.6	20760.2	17646.9	24033.3	30566.6	28550.9	129129	48547.4	48659.1	43793.5	39638.2	40964.9	39998.3	191528	44327.6	43675.3	40991	30050.1	36106.2
1671	7.443	471.351	5374.58	5744.5	4384.03	5838.29	6086.56	2394.76	6082.04	6291.49	31427.7	8836.78	5999.27	7145.93	6666.07	6032.9	6947.76	25055.3	304089	10253.6	9844.84	5321.12	5069.18
1672	9.418	472.316	18960.5	17788.7	22495.6	22885.3	16347.9	19588.4	86725.9	30611.1	22909.6	21243.7	18778.5	21031.1	20464.4	21077	19520.5	17065.7	16763.2	20880.6	14782	9025.74	6565.17
1673	16.175	472.34	123.246	178.741	144.127	134.006	126.668	329.062	884.462	1702.58	6698.65	5037.56	5172.6	5193.18	2798.49	2754.18	3054.4	3003.99	3799.83	1760.4	1834.8	2699.72	1827.79
1674	18.778	472.395	3003.04	1616.33	469.416	683.225	642.339	447.624	1826.98	1060.02	59728.4	6246.42	3546.33	5437.35	2743.37	2883.01	2745.67	1108.84	3133.64	2123.2	4985.59	4442.04	4752.75
1675	1.532	472.814	479.311	746.468	558.069	770.32	1129.56	1273.56	1396.93	1325.56	1344.23	1802.48	2286.61	2119.19	2715.38	2984.46	2629.34	2514.95	2763.31	2546.84	2935.41	2854.74	3637.93
1676	16.521	473.195	2964.75	2241.08	2321.4	2497.31	1808.64	2198.36	1907.3	10323	3583.1	1607.07	1568.32	2786.94	2985.73	2986.77	2913.22	2837.49	2976.68	4222.55	2815.24	2999.44	2421.08
1677	15.675	473.262	291.672	406.017	309.453	413.019	506.668	661.693	2154.04	3015.84	4314.88	5075.48	4397.02	4262.13	2917.21	2673.73	3217.62	16153.8	2824.11	3449.86	3677.63	3153.63	3014.36
1678	17.428	473.266	22105.4	13477.5	8665.63	9525.59	3867.22	12492.6	9626.1	11538.9	69405.7	14232.2	11753.6	16948.8	19607.7	17598.8	19983.3	141408	24147.3	31655.3	21074.8	24294.3	16661.6
1679	21.276	473.343	4612.87	3884.79	1870.2	2056.57	2113.66	2020.72	4719.15	4376.56	16413.9	5640.26	4066.25	3815	4340.28	4042.66	4399.47	29761.2	4014.16	4068.8	4126.27	3898.41	4150.26
1680	1.642	473.944	9571.25	2173170	24219.6	17192.9	13324.9	10764.4	9200.38	11814.1	11458.7	6384.19	6442.35	8888.23	10089.2	9814.31	10099.7	8937.47	10859.9	11413.5	11760.8	16949.4	26621
1681	18.104	475.214	2743.33	1529.37	781.135	964.15	333.592	1042.39	1509.2	1833.43	2151.26	2109.24	1199.89	1906.01	2261.12	2471.56	2029.32	15389.5	81691.1	79849.7	9199.01	3476.44	1360.89
1682	8.502	475.323	217193	222820	211756	217703	212068	232530	748758	368850	285083	248721	225560	226574	221655	222292	217477	244077	245899	265198	229772	134835	100734
1683	9.418	475.324	11429.5	10350.1	10243	12829.8	9428.73	10962.4	184753	23955.8	17953.6	14041.3	12775.4	14630.6	12179.7	12325.8	11899.5	9834.46	11412.5	14090.6	10717.8	7480.89	6449.81
1684	1.639	475.948	2796.64	3396.66	2941.58	3431.13	3217.02	3126.09	25197	5216.6	4738.68	2255.5	1106.76	2764.14	3199.12	3617.24	2999.03	3002.92	3836.24	4200.36	4094.57	6085.28	9874.15
1685	18.243	476.252	4019.8	3338.76	512.332	1441.58	1007.77	1702.13	2782.57	2530.4	13273.8	4904.32	2539.14	3642.12	3574.27	3691.71	3569.36	3808.04	4387.1	4322.4	4418.57	4174.36	6591.76
1686	16.989	476.271	6396.9	5238.84	2293.48	5178.16	2872.26	4015.57	4313.88	4664.26	109372	7384.39	5007.25	5442.17	5891.06	5920.24	5741.81	18966.9	28210.2	22292	7452.73	4198.53	1852.39
1687	17.431	476.272	22861.1	19102.9	11957.3	17380.5	11662.2	16658	18466.7	66317.4	31414.1	20415.1	18344.8	20351.7	22161.2	21799.4	22214.1	40153.1	52399.4	73423.4	108938	415388	22553.5
1688	15.314	476.274	12867.8	7440.03	15187	7948.37	5318.15	69138.3	11228	9947.1	15081.7	5464.22	5010.95	14384.7	14966.7	13872	15191.5	20261	25868.9	40060.7	21141.9	26973	17134
1689	15.001	476.275	2243.27	1367.62	2467.82	1389.17	1002.04	2146.33	16200.5	4058.32	3247.61	1350.96	961.722	2302.65	2617.28	2709.27	2575.87	3805.6	4060.86	6187.44	3137.94	3505.61	1796.04
1690	24.633	476.325	33954.6	35555	4083.25	4774.32	4350.64	4654.03	33928.7	35042.2	34276.4	59782.4	39323.6	32765.2	33327.8	34356.2	33361.8	32216.9	34259.1	32185.8	32145.8	31658.1	654166
1691	17.67	476.37	1600.64	2209.08	845.232	745.972	343.493	529.359	4709.52	6622.74	3113.93	3505.49	1437.32	1563.74	3146.04	3259.79	2914.93	2924.23	3416.07	1654.09	1900.26	5550.55	1082.68
1692	23.573	477.287	4182.33	289.403	85.8396	7.02856	7.02856	301.467	7.02856	298.264	4865.39	10370.3	20006.1	5591.52	1246.44	3056.66	7.02856	7.02856	7.02856	3941.56	646.138	7.02856	70.2856
1693	6.65	478.109	3155.25	2726.54	546.929	579.043	515.568	657.37	2739.77	3492.34	4130.6	7028.24	3530.24	3337.39	3137.38	3025.61	3252.94	2566.77	3127.55	3320.21	2274.57	2760.68	2695.91
1694	10.71	478.137	3262.57	2237.91	593.939	54.8093	1751.56	1424.77	1563.95	2537.78	1832.03	1287.58	1132.33	978.014	1575.66	2428.16	5.48093	259724	7775.03	1141.33	433.893	192.774	81.105
1695	18.209	478.276	5909.71	3696.44	109.033	109.033	109.033	109.033	1911.15	1090.33	1172.88	5423.16	1779.71	2847.16	4796.42	4529.91	4570.19	5347.67	7358.6	10551.1	6914.09	31322.4	2943.24
1696	16.512	478.29	556473	374037	557005	611205	381691	777012	490148	730474	841115	405452	393548	999073	1093397	1078452	1102940	1244552	1352439	2266664	1365786	1697684	1377267
1697	16.162	478.291	203662	128774	144576	1360057	251911	278871	131625	157072	159116	77050.1	74571.1	172953	188868	183464	189688	227126	251276	445702	240382	275591	173691
1698	17.784	478.325	10401.1	8594.04	4937.8	4678.78	3874.1	5830.19	5993.02	6629.44	17574.5	7862.98	5725.09	9447.83	8242.49	8280.09	8247.14	19710	40568.4	80279.3	82058.1	78315.1	27039.7
1699	18.66	478.387	1963.33	1126.75	1032.94	12.7222	127.222	855.118	1317.22	896.142	7061.36	27622.2	2782.11	3243.7	2971.71	2724.7	3119.59	3919.66	5686.81	3284.23	9551.42	6620.67	2215.85
1700	1.547	478.833	38008.6	36005.9	30975.7	39558.9	40694.3	38970.1	38565.5	200939	80036.5	39174.7	35835.9	39217.2	39807.5	39202.2	39471.7	36018.8	38506.6	39508.1	36363.4	41171.4	31964.6
1701	1.531	478.993	1019.82	737.13	910.801	1901.26	2389.97	2526.34	3743.08	6529.45	6400.65	4631.86	3422.03	4385.83	3729.12	4061.62	3747.76	3045.03	4056.32	3478.67	2479.65	1988.02	1278.31
1702	6.891	479.067	1842.19	2266.97	266.609	314.902	140.64	205.439	2091.75	2102.29	2347.76	11357.7	3031.26	2584.91	2257.39	2421.05	2267.66	2132.08	2388	3712.91	3621.63	117103	1984.24
1703	1.619	479.95	3242.23	2483.65	1612.04	3371.97	3199.38	12073.7	5516.41	5175	4955.14	2265.36	1807.99	3128.76	3071.71	2614.36	3124.29	2232.19	2726.22	3380.87	2974.56	3093.2	3136.7
1704	18.099	480.305	1115470	587646	416227	351916	213546	383456	439732	501442	8581212	625066	405770	742204	956624	928325	961908	6087770	1272998	2052430	1259885	1337971	921629
1705	17.688	480.305	151251	86784.8	64088.5	56074.8	33205.3	56615.9	67867.6	75080.6	1038063	91813.5	61015.1	107542	130771	127382	131887	882806	177173	306731	176295	187342	523275
1706	18.733	480.342	187263	112970	48637.4	43277.7	34674.7	61961.1	79427.6	63824.1	9945441	148240	76642.4	123084	116186	115426	116844	925570	154034	141669	134026	158390	774684
1707	19.826	480.401	47038.4	8009.26	4874.53	4520.48	3027.6	7186.62	22474.5	14562.7	65489.2	71094	9246.11	29448.7	35124	34459.5	35301.2	40773.6	47220.3	44001.7	112619	50538.8	76372.1
1708	1.547	480.832	2083.53	2530.07	2553.28	4043.38	5254.74	6216.16	6286.88	9714.83	10726	7823.78	8369.05	9789.97	9760.14	9793.34	9852.34	8605.77	8086.11	8822.32	9167.6	13848.5	18427.6
1709	1.646	481.093	3185.46	2914.62	3150.88	3124.51	3129.13	2123.67	3075.34	21169.1	6604.89	4157.78	2809.6	3448.68	3021.08	2677.62	3137.91	3842.11	4900.58	6135.54	3177.65	3151.8	3272.74
1710	24.676	481.281	67026.7	63378.5	3920.81	4482.84	4241.94	4595.14	55672.8	61938.3	70619.3	137648	71991.9	64244.6	65686.1	64031.5	66751.4	66254.2	73915.8	66902.6	65855.6	68196	66551.5
1711	20.245	482.321	4796790	3215576	950972	834515	462375	953999	2370815	2162943	2746018	5182350	2643326	3398153	3609828	3526805	3622532	3202784	4078658	5042162	4285200	4214449	3042877
1712	19.725	482.321	1139371	626177	202076	176655	95132.5	194207	443273	403950	524422	1001951	485196	667692	733392	717013	736325	629981	921697	1234202	1002905	1004737	603507
1713	16.477	482.321	56847.6	37688.6	30976.5	34329.5	21430.8	50858.9	25873.4	29579.6	86935.1	35428.4	26532.4	51207.3	47264.2	45250.2	47660.4	76837.4	160343	277244	433730	1476527	50424.2
1714	16.068	482.322	8925.36	6139.42	4539.84	5256.04	3516.66	8167.1	4745.42	4403.06	6171.04	9715.4	5371.14	8170.74	6546.43	6530.98	6528.3	8052.93	14819.2	17983.9	13649.3	10629.6	6602.14
1715	22.7	482.402	45953.8	41435.4	13929.1	15393.3	16800.2	16196.8	47260.1	40850.3	185252	61157.5	45657.2	41370	42210.2	41970.6	42621.6	561163	41474.5	41067.6	41421.3	42565.3	42350.1
1716	21.308	482.415	29862.3	9283.44	5463.54	5537.42	4996.06	7120.37	22160.9	13234.3	35709.8	38794.9	11656.2	19801.2	21989.5	22123.2	22010.8	21676.8	23194	24721.6	46471.4	27738.8	33899.6
1717	1.674	482.987	495.055	502.242	956.877	1074.67	913.392	1325.92	1430.49	2997.68	2725.39	1497.59	519.531	1711.13	2756.93	2625.23	2819.17	2660.81	2578.02	3306.69	2685.73	9087.28	2612.46
1718	24.271	483.367	7166.94	6699.23	1393.56	194.626	19.4626	1101.46	6459.42	5703.48	72271.7	14179.9	10020.8	8550.59	6651.86	7002.42	6896.34	19.4626	6727.38	5169.83	9239.72	10057.8	6852.57
1719	24.305	483.371	7166.94	6699.23	1393.56	242.819	1835.91	1101.46	6459.42	7249.73	24913.1	9197.63	7591.13	7133.36	6818.97	6841.78	6972.73	16221.6	6727.38	6360.89	9239.72	10057.8	6852.57
1720	1.616	483.942	415.275	573.227	599.376	756.041	1600.43	1681.45	1638.6	2405.88	2898.01	4594.27	7201.03	3427.52	3314.01	3178.56	3476.7	2105.67	4078.46	3388.14	5466.86	2763.84	2817.64
1721	4.342	484.114	3167.16	4938.23	504.199	408.931	444.5	676.289	5660.03	5149.38	5546.72	13605.8	6640.74	3252.57	5888.98	6077.73	5927.06	1200.03	6631.49	5002.94	4932.48	5559.41	22537.1
1722	17.204	484.277	2270.74	1873.4	982.765	1829.19	850.994	2507.11	1736.62	1637.05	2445.74	2321	1511.65	3024.23	3510.6	3548.68	3602.86	14490.6	93703.2	4723.87	3956.23	4785.07	3077.6
1723	16.563	484.294	3413.17	2249.59	2219.11	2305.9	3149.39	4230.43	2987.22	3615.59	4536.74	15699.8	3249.99	3689.14	3917.72	3790.29	3880.66	4141.8	4987.98	5013.24	4826.9	15267.7	4166.28
1724	1.626	484.861	60.1374	102.2	136.397	130.715	400.957	483.677	547.022	944.041	1470.05	1015.88	1980.88	1037.47	2389.64	1969.21	2753.2	2411.34	2368.23	6542.19	2007.63	2539.53	1671
1725	1.67	485.068	2757.03	2305.2	1958.77	2142.28	2101.43	1788.73	3278.97	1473.77	6426.41	4196.2	4359.62	2630.14	2410.33	2508.72	2399.84	3209.49	4090	3136.2	2353.32	1395.53	2229.01
1726	21.912	485.11	6141.01	5697.72	280.709	329.959	260.09	300.56	6244.7	6609.62	182415	11560.1	6219.8	6048.66	5979.2	6273.06	5941.71	26134.5	7336.78	6772.42	6422.78	7135.02	19198.3
1727	2.68	485.194	2242.03	1754.91	1524.21	1872.74	2451.85	2202.95	1885.58	1874.28	3161.36	2611.26	1990.45	3696.43	2292.04	2111.91	2215.74	1904.78	3153.37	2851.03	2782.34	4129.97	14991
1728	21.642	485.287	18585.6	22017.6	1469.55	1954.74	1672.96	1837.9	27545.3	27804	21000.7	35853.9	25454	14260.2	39372.8	39607.8	39387.6	23222.9	27631.6	24841.1	25913.6	20657	27630.8
1729	18.912	486.291	16087.2	11758.8	2766.92	5650.15	3716.93	7043.67	8910.51	7948.37	18367.5	11017.5	7383.39	11546.6	12912.1	13273.3	12739.4	94855.7	15898.2	18290.4	15535	17065.8	11374.5
1730	18.219	486.291	1819.33	1362.36	429.43	878.549	382.478	1308.3	1946.66	1759.76	2098.03	2091.38	1523.71	2581.5	2713.44	3018.49	2735.45	2762.01	4523.46	3970	3595.2	4204.02	2481.46
1731	2.619	487.175	125301	97946.1	47958.6	45469.1	28262.5	43460	88458.4	88729.7	119718	160624	140256	128512	101684	103441	102025	1878633	123461	107355	108219	97907.5	91119.1
1732	1.915	487.175	43900.4	45158	53607.4	67117.4	76532.3	130628	100083	103950	183236	137501	186223	183029	152241	149180	154352	159012	173971	151708	155064	135614	142627
1733	22.711	487.358	15625.7	14098.1	4627.31	5600.71	5578.05	5765.37	15868.9	15047.6	13887.9	24352.9	15163.4	13152.2	14290.9	13775.7	14047	158994	13759.7	14098	13769.1	45942.3	15941.6
1734	5.525	488.231	2938.21	2667.28	894.903	814.229	631.946	478.824	3248.21	3770.08	26004.5	3524.59	3572.18	3550.84	3461.61	3251.88	3578.32	4649.44	3882.35	3769.1	3324.88	3845.88	2843.27
1735	21.346	488.308	4840.01	4251.29	627.828	1742.89	662.019	1274.69	4239.18	3268.17	12044.1	4721.77	3182.68	2938.2	4515.87	4479.4	4366.12	4304.42	4999.06	6791.73	5192.46	29562.2	6072.25
1736	19.039	488.356	86.4844	109.641	34.0106	25.57	46.6609	37.6449	546.012	812.303	1918.22	2479.57	2857.66	2322.95	2085.11	1935.26	2424.04	2133.36	2675.97	3533.93	3510.88	2872.21	2688.3
1737	1.651	489.921	733.413	1163.08	1091.11	1480.85	1788.79	2533.32	2685.45	3058.25	4349.53	3119.07	2696.48	3963.52	4251.23	4183.29	4308.68	4919.56	6324.93	5123.12	5348.89	6692.76	5791.34
1738	18.77	490.288	4468.47	2766.46	846.567	1007.12	486.532	1026.49	2394.1	2534.93	3023.24	3102	2253.18	2804.89	3373.31	3152.42	3371.25	3270.03	3312.45	5075.07	4097.55	4232.82	4484.16
1739	19.611	490.326	6667.84	4696.96	1660	1678.32	1545.14	2084.33	3108.45	3070.87	3748.74	8376.39	2728.67	4904.26	4848.72	4882.77	4873.58	4386.67	5937.67	7924.64	5905.6	232239	5647.68
1740	8.5	491.296	5281.58	5264.65	5374.39	5687.79	41689.2	13582.1	8543.47	7004.47	6738.61	6227.2	5811.2	6157.48	5495.41	5487.98	5457.96	5937.99	6346.68	6783.48	7207.6	4357.52	4113.45
1741	17.432	492.243	3639.88	2939.62	1391.81	2514.86	1747.39	3736.96	4367.42	4645.91	5697.48	4584.49	5095.85	5888.84	6256.36	6383.85	6381.14	15625	26552.5	69776.6	7052.4	6982.63	6425.66
1742	15.117	493.255	21070	17039.2	4634.24	809.498	11795.8	10578.7	8309.73	18593.3	13055.4	6045.53	5377.44	5213.2	9463.13	12885	793.722	527331	38134.7	6567.32	3079.93	1102.11	545.198
1743	17.394	494.289	11239.9	8290.92	3853.14	4834.75	2375.39	5792.43	5970.88	7245.86	17956.9	8156.51	6209.54	10189.3	9774.53	10026.4	9831.02	45672	340720	15004.1	10322.6	97583.5	15808.2
1744	15.959	494.321	54053.1	46998.8	14377850	179664	72882.6	96497.9	52933.7	47711.6	54348.9	30226.8	25830	62108.9	57483.9	55734.3	57683.9	80834.6	124904	186970	104706	84035.9	49974.7
1745	15.6	494.321	8548.15	7413.44	43791.9	16999.1	8563.65	12216.3	6736.33	6249.67	7199.61	4153.04	3762.44	8962.1	8801.31	9285.53	8435.5	15023.4	19874.1	22831.2	7783.83	4674.29	2066.83
1746	19.33	494.321	7363.85	3962.82	3386.29	3540.54	1309.19	2528.8	3480.62	3174.41	14529.3	4104.27	2119.01	4959.6	5913.71	5872.12	5840.14	13691.5	26873.4	51581.8	25111	14773.5	7449.84
1747	1.549	494.806	41836.7	46046.8	40002.2	42844.6	43569.5	191616	83884.4	60886.6	57687.3	43335.6	44816.1	47483.5	45694.7	45507.9	47361.1	49539.4	50213.6	50444.5	51910.8	62892.2	62161.4
1748	1.533	494.97	2563.63	2046.68	2087.33	3584.22	4344.7	4235.28	5309.54	6911.69	7708.45	6847.71	6112.32	6786.57	6749.48	6793.89	6826.38	5160.64	8018.24	7938.2	7147.4	9373.76	11981.7
1749	1.667	495.109	3892.31	2999.85	3608.1	47011.5	9002.43	6122.19	5170.21	3265.81	3377.61	3540.98	3232.15	4292.33	3491.51	3461.12	3486.22	3286.38	4736.69	4891.19	9614.6	2534.63	3479.72
1750	1.619	495.933	4292	3732.01	3220.2	4834.66	5477.3	4858.47	5311.09	6037.02	183778	5223.76	2978.02	4890	4623.44	4623.44	4409.75	3756.44	4783.76	4086.53	2541.24	1327.51	891.865
1751	21.375	496.336	23649.5	16603.1	6022.86	5870.47	3702.7	6563.38	10452.4	9167.6	14020.9	20822.4	12114	17061.3	17166.9	17107.2	17057.1	315358	17751	23951	20583.9	373633	32478
1752	17.348	496.336	1076874	742729	338947	352652	254473	502329	529451	549482	666834	956203	518131	991932	879959	849333	885554	4530026	1180063	1240866	969172	1116499	610883
1753	21.996	496.336	34866.8	19999.2	2837.3	5734.13	3701.61	5654.43	10723.3	10662.7	15805.4	31689.3	13370.9	20204.9	22989.3	21617.2	23031.6	16655.6	21439.3	29362.7	25895.2	29659.9	24803.3
1754	17.781	496.336	5583955	4419334	2023325	2534360	1829108	2856634	3285743	3341865	26921030	4946911	3239501	5109542	4583392	4485739	4592900	15919320	77785610	5919719	4922496	5402508	38696180
1755	23.994	496.417	31500.2	29483.5	11583.4	12442.3	13475.6	13237.5	31953	29532.2	236803	43352	31616.8	28730.4	29684.8	29438.6	29483.9	172202	21766720	29395.8	28853	174202	50016.8
1756	17.781	496.531	338428	247037	10685.9	13450.2	1068.59	42225.2	1068.59	88820.6	174374	1068.59	1068.59	305600	271172	263064	271717	182733	351796	358902	293201	324913	95037.5
1757	1.549	496.805	591.775	861.873	944.613	1370.15	2006.32	2788.71	4033.75	6133.89	9463.1	10862	13836.4	14887.6	14160.3	13988.2	15147.4	15495.7	16185.1	17811.4	20842.4	42329	14267
1758	24.674	497.256	4777.31	4420.61	34.1016	492.008	371.521	155.057	3850.69	3920.16	4450.56	6406.76	3907.56	3902.19	4372.51	4267.24	4400.27	4953.45	4962.21	4696.46	4458.14	4727.21	4597.48
1759	16.522	497.265	9100.14	5681.94	8598.3	6788.62	4203.56	7975.02	3056.25	6972.23	5947.51	2883.87	1504.79	6744.73	6913.7	7216.02	6934.53	8801.8	8257.12	20560.9	8253.34	10405.8	6791.52
1760	8.502	498.398	1136.04	1345.23	224.597	2517.25	3390.52	5789.15	6973.4	9104.82	12095.5	16001.9	16850	16868.3	13960.4	13902.1	14300.2	8390.82	11273.6	13366.9	13433.3	9631.84	9165.15
1761	18.108	499.285	8213.37	3416.3	1599.71	2578.11	607.776	1401.77	2075.36	2000.94	6553.93	3407.31	1412.39	6204.94	9610.48	8995.95	9636.42	11627	12277	24749.8	12184.7	15521.1	103656
1762	16.156	500.272	5878.64	3981.25	3615.67	4037.96	2872.78	4139.59	2863.3	3892.22	3977.9	2248.12	2070.91	4824.9	5219.25	5645.33	5046.78	6589.74	6507.71	9730.44	5420.08	5103.61	3062.12
1763	16.525	500.273	6301.93	5969.04	6231.66	7282.1	5895.79	7266.6	7880.89	8889.69	8236.14	5525.1	5589.03	10126.6	10828.6	10959.1	10817.4	11529.6	12090.6	18141.1	13064.6	14157.5	15044.3
1764	15.404	500.275	2188.9	2676.03	4356.78	3681.02	3562.89	6205.74	4192.44	5918.26	6598.5	3956.96	3106.64	6555.48	5837.88	5320.3	6071.37	6016.96	8355.28	10053.4	10072.6	14855	4969.35
1765	1.665	501.065	11643	14136	12403	953310	35962.4	20960.9	26861.1	11607.2	11994.8	12367	11304.8	16501.8	14851.4	14469.2	15027.1	15655.7	20641.4	19173.8	29199.7	39391.8	19137.4
1766	2.686	501.191	14817.7	3460.78	980.354	2164.62	4354.45	2215.17	2915.14	21896.8	5356.24	2602.02	2869.54	6229.06	3366.5	3101.24	3437.18	12537.5	4702.69	3914	3718.14	2714.13	2816.64
1767	2.638	501.192	560.522	171.333	136.161	199.725	579.154	589.416	605.72	778.852	3637.67	2802.08	6392.99	12023.8	3087.75	3363.31	3318.67	2546.45	8627.71	14139.4	3718.14	2061.88	2816.64
1768	20.239	501.295	2973.84	2730.45	525.367	598.068	446.686	1278.3	7504.61	6450.18	12959.1	13211.7	12229.1	18983.6	17620	16481.5	19465	15941.1	20291.5	23200.3	20096.5	20816.7	12095.9
1769	19.719	501.299	5538.48	2838.63	180.299	11.3956	222.706	323.671	1757.31	1175.72	19261.2	4442.51	2347.35	3880.38	3575.34	3319.78	3846.06	3129.2	4149.62	6873.65	4875.43	5403.87	2896.61
1770	24.007	501.373	13018.2	12522.9	4929.79	5243.52	6174.02	5678.73	13523.6	11906.4	12875.8	26626.4	14827.2	13351	12288.5	12327.8	12353.1	96656.4	12679.1	12504.3	11327.2	59432.3	17547.3
1771	18.104	502.286	19142.9	14921.5	7664.77	8369.13	6197.73	8752.38	12983.8	14327.5	37886.1	13979.7	11174.5	16462.8	18056.2	18139.1	17978.3	92340.8	310054	27240	530698	90675.3	29625.1
1772	17.662	502.288	4827.87	3375.91	1341.51	2222.19	899.548	1900.8	3171.05	3640.05	16000.2	4065.08	2828.81	4192.55	4656.14	4767.67	4597.66	30479.1	157260	8242.06	50759.9	12564	4830.92
1773	16.558	502.29	2965583	1510522	1021873	1e+06	659430	1022471	626133	690071	871098	526452	443794	622182	695348	689531	696446	723860	887806	922146	809593	696803	627711
1774	16.258	502.29	57026	51868.1	52123.9	74567.8	68113.3	104913	83767.4	101947	138776	108221	87120.3	122408	138333	134685	139670	241389	332935	897212	165454	150701	140268
1775	15.568	502.291	748.194	874.127	730.827	1706.52	1592.41	1815.41	2337.85	2830.06	3401.88	3475.72	4016.36	4056.94	5979.9	6457.66	5535.8	24104.6	7677.37	7561.91	6588.31	6898.36	7111.6
1776	21.642	502.313	7035.92	9913.81	412.991	1457.55	603.462	904.173	12596.2	13064.9	9363.9	16666.7	10504.7	6159.05	17393	17375	16973.9	10910.9	12317	10721.3	11758.5	9353.6	65565.6
1777	3.034	503.054	90.3208	4907.37	709.4	414.935	84.983	494.111	4311.76	1852.91	6408.36	22971.2	5610.7	1896.63	5010.93	4778.48	4969.13	205.68	6594.73	6196.79	5346.11	4343.4	5674.08
1778	1.679	503.058	112.065	176.009	191.593	348.64	383.527	537.108	1223.55	1012.52	1973.4	3030.81	4193.85	4790.05	3540.95	3532.86	3756.74	4103.92	5159.19	5064.33	10011.3	52069.8	4861.03
1779	24.31	503.105	3244.34	3313.95	1329.76	687.515	682.578	1180.55	3821.35	3164.45	6047.97	3710.07	3017.81	3514.2	3566.75	3363.07	3687.83	187154	3301.97	3129.4	11340.4	3869.64	3741.87
1780	16.435	503.185	2813.04	2240.12	558.612	2375.89	2196.92	2630.37	1923.7	1793.12	7997.31	2882.68	2894.51	2546.16	2297.41	2253.67	2279.88	2458.47	2700.65	1964.09	1642.95	1434.95	1008.51
1781	19.726	504.303	30559.9	21572.1	5303.01	6929.7	4150.39	8361.1	18648.9	16925	20444.9	27403.4	16845.1	20873	25419.1	25346.8	24924.8	26076	29707.2	31531.3	30013.4	225756	28820
1782	20.234	504.304	43190.7	42825.7	16176	21502.2	16844.8	22182.2	46691.6	45314.5	134090	60647.8	47173.8	44934.2	45359.1	45027	45426.3	274407	47518.2	46939.5	45739.5	44948.8	517186
1783	20.274	504.305	43190.7	42825.7	13925.3	19281.1	14490.3	19484.5	46691.6	45314.5	147140	61817.5	47405.6	44888	45141.2	45554.1	45210.8	757737	47543.2	45373	45230	45141.5	116145
1784	17.399	504.305	15038.5	11635.6	1198.77	14188.3	7120.32	18867.3	11651.3	11903	18613.9	17588.4	9502.92	14586.5	16165	15570.2	16347.2	473554	19051	24500.1	17436.6	17669	12477.2
1785	24.618	504.356	27095.6	27093	2957.87	3630.35	4031.31	3450.78	25758.6	26505.2	24733	71620.1	32521.3	26961.4	25319.4	25709	25319.6	23533.1	23990.2	23977.5	22647.9	24159.5	74814.2
1786	18.777	506.32	31158.8	20451.8	12395.7	10640.3	6077.67	13339.3	15545.8	17639.1	23358	35765.3	14241.5	26816.6	29199.8	27589.2	29205.9	465691	40730.3	51961.5	36758	43637.6	74023.7
1787	18.367	506.322	4864.82	3224.09	975.326	1889.59	1137.14	2051.73	3160.96	2904.8	39723.4	5281.68	2618.32	4344.49	4505.37	4001.01	4689.19	44238.2	6051.69	7777.34	6149.93	6969.92	3838.02
1788	19.441	506.357	27233.8	16933.2	8653.17	5606.29	4268.05	8661.8	11784.2	9050.66	81041	22771.3	13726	22463.4	17836.3	17983.1	18227.2	739040	22755.2	22212.1	20300.3	25706.8	11118.9
1789	21.07	506.359	10087.5	7746.31	3673.85	2767.81	2102.14	2647.2	5957.27	5349.99	6013.22	17848.5	7043.11	7791.23	7394.73	7602.7	7389.73	5664.8	8127.97	8501.32	7765.25	30985.1	4853.35
1790	1.798	507.119	444.193	619.602	835.266	1167.85	1247.93	1976.06	3389.68	2828.99	4192.8	4109.89	4924.11	6715.71	5900.32	6174.44	5894.07	5654.89	6618.02	4958.57	5889.3	4650.47	5766.53
1791	21.643	507.269	4663.07	5705.23	176.104	346.728	208.772	572.091	9703.45	9709.41	29081.4	7553.57	5355	3309.24	11338	11416.7	10927.9	12238.4	10012.5	8023.03	9361.22	7122.02	24469.7
1792	18.057	507.296	7173.43	4709.95	2735.26	3243.99	1947.11	4599.16	4574.98	4557.72	7178.6	4384.97	3982.96	8463.89	7678.73	8431.46	7641.18	92190.9	13552.4	15329.9	10889.5	121511	11459.5
1793	17.778	507.315	13276.4	10691.6	3685.5	5493.93	4131.82	7023.43	8359.07	8743.26	36661	10580.9	6850.73	11270.8	10959.9	10514.1	11069.4	46306.9	442072	15284.5	12442.8	13844.2	8935.68
1794	23.456	507.364	4398.7	7626.4	149.813	266.282	4.27191	42.7191	4008.55	4730.84	4026.02	6325.22	4730.25	3132.82	3753.46	4536.69	3395	6219.45	7970.2	3917.24	4165.47	23167.6	2422.14
1795	1.651	508.102	1507.57	1618.68	1348.12	1690.12	2002.51	2037.45	2441.34	1443.53	1751.54	2085.28	1825.63	2382.09	2736.46	3151.56	2598.37	4057.77	4198.67	2968.37	2774.23	1501.09	1353.07
1796	21.91	508.188	2310.05	2521.39	123.467	70.9176	39.8455	3.98455	2092.25	2231.91	62838.1	3242.76	2063.85	1984.42	2214.67	2209.1	2215.22	7644.65	2321.33	2446.49	2400.95	2234.79	2042.38
1797	9.894	508.272	3803.78	3828.44	843.788	4.669	1964.06	1977.59	1769.15	5054.41	4082.01	90.3116	130.035	452.827	1139.83	729.529	383.075	2725.51	24646.4	291.384	179.142	73.8717	46.69
1798	16.465	508.279	780.996	792.919	835.755	1479.72	1489.23	3375.78	2513.79	3878.69	7751.72	6155.69	7021.6	8938.78	8138.8	8363.91	8284.82	8762.17	11081.7	7245.74	9246.48	9378.4	6133.65
1799	20.766	508.336	41782.4	22340.8	4066.09	3930.24	3001.7	4353.1	16869.1	17534	26641.7	39568.9	16768.7	32051.1	30783.3	30133.8	30900.5	29285.4	35929.4	56649.9	39187.3	46085.3	29886.9
1800	17.178	508.338	7539.9	6188.21	5571	5895.69	3886.91	7805.37	11443.8	7037.81	6921.18	3834.84	3227.83	6793.85	7128.96	6593.82	7119.83	7651.8	12446.8	16223.9	9324.19	7143.84	4367.09
1801	20.263	508.339	5129.19	3451.23	470.854	312.513	491.297	863.367	2127.51	2874.24	16939.3	4185.06	2546.56	4206.83	4307.46	4378.52	4349.12	4119.1	5096.12	6693.4	5434.67	5852.65	3892.29
1802	19.421	508.373	14054.7	9715.16	3926.65	4983.08	4190.74	4488.11	7552.38	8437.06	7005.63	11904.7	5578.33	7690.79	8909.32	8702	8966.47	48719.7	9010.94	9029.85	7175.56	8670.69	75857.5
1803	1.652	509.088	7319.77	11229	10187.1	9326.86	8004.59	8597.51	11277.5	23943.5	14369.2	12541.4	9422.02	9998.66	9923.45	9993.36	9726.71	13681.5	15168.9	12366.5	11245.5	7555.35	6284.29
1804	2.61	509.155	560.286	1895.06	1730.98	1756.14	1737.74	266.726	2011.84	2952	2580.45	1729.74	6384.94	1924.26	2186.6	2085.34	2278.45	2620.77	1871.78	1893	2152.7	1964.53	1786.01
1805	16.547	509.265	707.081	681.527	808.323	1378.12	1262.45	2899.55	2754.7	4618.13	8004.92	4848.21	4579.63	9631.79	10210.1	9949.17	10599.8	12126.7	12525.6	16809.4	12660.8	13090.6	12006.8
1806	22.607	509.403	4307.82	4134.79	1848.7	1133.5	1792.25	2031.57	4265.08	3595.72	1534006	7607.85	4872.69	4163.56	3727.55	3544.21	3830.31	23849.7	4785.48	3945.34	4195.09	3994.72	3393.97
1807	20.246	510.283	405.819	366.781	90.2028	89.1056	16.7422	155.554	1447.42	814.982	3395.11	5057.75	5651.45	10174.6	11469.7	11288.8	12993.8	12490.9	15072.9	17453.9	14528.5	13395.2	6372.81
1808	19.276	510.352	172401	111428	34193.2	40306.8	26830.7	45243.5	70984.4	72698	96177.6	150024	68860.2	106534	113528	110338	113837	85082.2	125954	136805	115000	136148	604762
1809	18.78	510.353	31601.6	20308.6	12430	13413.4	8792.6	13281.4	13707.1	14582.8	118879	21475.9	13745.2	20760	22003.9	22234.6	22068.8	57756.8	191263	574528	296551	102788	33784.4
1810	1.551	510.783	23062.8	32569.2	28495.7	26443.4	25855.8	28945.3	28559.8	53367.6	32518.6	25914.6	26180.8	25494.2	28423.1	27814.4	27745.1	36536.3	36923.1	32871.8	30544.6	27796.1	24465.8
1811	1.535	510.945	13162.4	9294.75	6915.59	7879.98	7453.44	7005.13	6791.09	6868.8	7105.29	7628.41	6653.15	7277.86	7542.73	7093.52	7696.7	5602.83	8982.55	7025.55	6500.17	7277.3	8148.23
1812	1.661	511.07	201.489	278.745	470.238	341.961	745.274	1213.36	2296.91	1636.59	3880.64	6124.21	7513.01	4670.64	2682.61	3042.06	2771.49	3133.71	626.658	3395.41	2867.18	5431.73	23704.1
1813	1.624	511.9	104.281	127.219	91.0782	199.736	367.365	624.568	774.904	1150.13	2346.12	2762.28	3457.81	5351.35	3598.65	3664.64	3864.11	3218.95	3370.76	4190.28	4805.51	6220.44	9354.58
1814	21.173	512.415	11235.8	10292.2	4567.55	4819.19	5126.36	4854.87	12279.8	10937.4	51458.6	10905.6	11637.4	9993.34	10783.1	10900.3	10667.6	47958.7	141832	766560	116822	29761.8	12413.9
1815	21.591	512.415	8728.51	7487.26	3091.83	3319.61	3453.99	3290.92	9331.62	5913.62	15968.2	7576.81	6737.35	6186.09	7062.1	7168.7	6941.08	23245.9	38245.4	51464.8	29579.9	12143.9	6127.48
1816	1.551	512.781	1270.76	2275.04	2416.27	2985.57	3697.74	5492.95	6230.57	6596.26	9128.01	10719.4	12692.4	12369.1	11558.7	11511	11779.3	15336	15196.8	14877.3	15645.4	14980.6	15731.2
1817	1.542	512.943	3018.82	2154.61	1906.95	2519.84	2191.47	2113.03	2213.98	1916.04	2161.09	2189.72	2397.78	2425.62	2122.76	1906.68	2217.81	1744.38	2545.32	2301.81	2692.34	1764	1926.34
1818	1.797	513.171	2281.94	2892.37	3768.64	3097.29	155665	4655.29	3242.05	2013.7	2119.58	1800.78	1707.7	2314.41	2999.49	2532.72	3038.5	4016.06	4209.53	3463.87	4065.85	8003.22	3378.6
1819	16.501	513.281	166.559	162.983	251.94	346.596	316.955	745.949	595.564	1160.17	1968.73	869.47	1501.05	2403.83	2363.18	2468.63	2377.43	10840.2	358086	3018.71	2626.16	3099.68	2108.55
1820	1.553	514.776	51.0269	72.444	67.712	120.61	168.145	311.731	408.118	538.193	640.526	1575.11	2469.38	2712.75	1984.17	1845.63	2253.99	2832.28	3382.17	9692.68	2178.04	2300.84	1697.88
1821	9.418	514.803	15346.2	6571.78	5135.48	4962.67	3091.66	3793.76	3610.51	2859.83	3342.33	3262.44	3368.23	3728.29	3885.37	4388.14	3673.26	3535.16	2923.1	3694.29	3207.32	2168.49	1684.07
1822	1.541	514.87	3899.19	2347.35	1870.39	3841.53	3652.91	3060.45	3595.1	20416.2	7545.62	2269.25	2407.53	3579.03	3500.14	3573.48	3386.9	2520.08	2646.25	2469.27	2097.86	3058.41	2117.07
1823	17.327	515.31	6669.26	4732.83	896.45	1134.38	666.827	2901.06	3414.26	3506.54	4244.47	5938.76	2531.69	5970.48	5518.22	5431.86	5518.89	4820.11	6965.02	7112.13	5894.17	6394.89	10353.5
1824	17.787	515.312	79420.2	67127.9	24364.3	28199.9	23211.7	40859.9	48810.6	51177.7	57340.4	80006.7	47673.1	73893	66780.2	64329	66872.2	667331	83276.6	80149.1	67623.9	78501.8	168897
1825	16.531	516.245	3494.55	2760.78	1993.41	3568.62	14534.4	7207.67	5218.33	5229.81	3447.5	2535.01	2474.25	3716.75	4118.35	4364.98	4024.9	7361.91	7726.93	10475.5	5635.4	3592.38	2378.17
1826	1.658	517.073	2986.97	3262.35	3469.76	3552.14	2883.48	3116.14	3349.39	2528.82	12139	4660.97	3086.35	3306.62	3527.61	3291.76	3470.05	4757.94	4251.75	4647.71	6721.86	8717.87	3334.97
1827	17.792	518.318	93357.6	81212.5	46853.2	56395.8	52397.7	64760.3	73750.8	75316.2	199893	96640.3	72528.3	89226.5	82711.5	83107.4	82839.9	164050	271458	909919	86612.2	90482.5	74231.3
1828	17.335	518.319	21931.1	18809.6	6222.41	9635.02	8404.55	11477.2	15527.8	15225.3	415506	24866.7	14465.1	22781.8	20207.4	20363.5	20243.8	178152	24415.9	25364	20708.1	126928	22587.6
1829	15.522	518.321	37661.3	22410.3	20124.9	16051.6	10941.4	26512.6	9685.14	8616.98	14878.2	8621.57	6729.6	23529.2	21672.6	21501.5	21613.4	25192.1	40014.4	51979.4	31260.7	35204.5	15931.4
1830	15.207	518.322	430.631	361.65	600.757	690.171	594.562	2010.35	747.634	1153.32	2251.63	1103.91	1263.65	3584.96	3472.12	3310.45	3592.13	3670.34	5763.71	8853.6	7495.96	23663.1	3224.1
1831	24.609	518.356	8961.45	8882.11	95.4103	95.4103	954.103	95.4103	9176.2	8641.96	63661.9	13816.9	10070.8	8728.01	8278.97	8607.61	8373.72	10356.6	8685.14	7874.58	8190.54	7978.48	8692.7
1832	23.739	519.137	18643.5	18650.9	1362.12	1148.8	1004.54	1369.75	17783.7	21518.4	19866.4	31271.8	20218.5	18112.7	18611.3	19588.8	18170	68352.6	22251.2	19938.4	18386.6	199134	18641
1833	1.799	519.228	8701.86	14521	10347.3	10761.1	8788.19	11473.6	13694.8	9964.65	49499.9	14236	10089	14122.3	12485.2	11891.1	12182	17038.5	22331.1	15115.8	17898.7	18147.9	15161.4
1834	24.612	519.334	24701.8	26260.1	565.972	3996.01	3740.16	4473.46	30417.8	26617.2	49700.2	27321.6	22960.5	21868.8	25944.5	27148.1	25860.9	34807.3	34702	30130.9	28484.2	29908.5	29810
1835	1.553	519.912	2452.77	2108	1687.16	1778.17	2035.31	2331.59	2246.68	10273.6	4067.47	2603.63	2254.05	2060.36	2406.31	2421.19	2323.57	3121.3	3397.75	2809.86	1882.92	1135.7	844.885
1836	20.215	520.278	9241.98	9262.1	1246.83	4708.89	3584.12	4424.14	12034.7	11431	27008.8	11008.6	8568.38	8502.82	10747.8	11045.1	10131.3	174424	13025.7	11580.1	393885	26915.2	11593.2
1837	19.722	520.279	7221.89	5030.11	665.264	517.35	481.018	566.761	4111.81	3865.04	10274.8	5152.16	3439.04	4593.07	6037.35	6163.59	6093.76	5596.57	7741.53	9674.66	7904.72	7421.04	5816.09
1838	16.435	520.336	412075	293051	220890	291178	171002	385246	207129	220725	4267037	259700	188986	382471	381721	376570	380286	891948	1620554	964876	526528	607609	358482
1839	16.774	520.337	2078293	1558824	1359820	1621141	828003	2150911	1206395	1350449	5088870	1260253	984056	1981102	2048896	2019551	2040499	3950944	5326420	10888820	11977630	3071723	2029656
1840	23.054	520.503	265.801	271.335	183.351	308.251	77.6972	542.955	2017.3	2200.89	2561.4	843.362	409.032	939.778	4814.85	7102.64	2726.49	16528.9	11886	5893.29	2649.91	1761.58	1010.21
1841	23.416	520.504	5483.84	4979.89	1133.64	420.857	114.005	681.955	3031.26	3040.02	3441.68	782.271	358.256	1214.67	6047.16	8817.13	3592.77	27275	25363.2	44356.7	11675.9	6047.73	2686.59
1842	24.659	520.507	2596.8	2867.09	1579.34	1039.79	862.166	730.107	1717.1	1413.09	1669.29	488.061	306.418	808.858	3066.68	4391.68	1877.13	297356	1756038	38040.9	10600.5	5573.62	2900.05
1843	5.496	521.169	2353.94	1200.72	27.2532	1.58126	15.8126	1.58126	1074.52	1206.82	3152.66	3930.38	4343.88	4418	2075.45	2101.97	2048.21	2393.08	3529.25	1756.03	1980.66	2480.89	1889.48
1844	16.499	521.263	1399.2	1220.19	2646.07	4273.89	4839.14	21019.8	6230.59	13981	6975.11	8682.81	9607.57	14781.2	140367	3057.37	23960.4	1776.61	2420.03	122.019	5227.89	1250.16	2808.7
1845	16.547	521.265	17970.4	11287.3	7524.76	12092.4	5749.32	18142	8311.11	13981	15217.7	8682.81	22698.1	20835.4	12161.4	10329.5	12676.9	15117.6	32411.7	574.932	9268.13	8993.44	10576.4
1846	16.197	521.266	2522.4	1900.46	1630.95	1470.84	1155.71	2425.45	1214.1	1186.64	2297.11	1950.99	394.186	1421.17	2382.45	2790.18	1034.2	7231.61	6162.87	3734.39	1156.07	572.219	206.391
1847	1.662	522.118	5825.63	7918.3	7911.02	9685.18	10347	14429.1	17924.1	13218.5	14310.2	20472.9	13421.2	20078.1	19843.9	19315.7	20410.2	28394.5	20356.3	28720.5	43822.7	47000.3	21078.1
1848	18.462	522.352	1403242	963958	407812	459078	280862	504375	665220	702201	1100660	1106009	634957	1271059	1259194	1228468	1257443	16982290	1770845	2098385	1524542	21333900	1841833
1849	18.053	522.352	233436	151579	75736.6	74661.8	56472.6	89854.6	110539	107705	4013946	164587	118222	199658	182042	178812	182382	1317596	264483	341775	245374	5243657	345039
1850	23.657	522.357	2951.19	2016.66	86.7627	104.545	83.6123	137.09	2047.63	2939.48	1363.88	21815.2	2041.89	3178.76	1861.53	2028.38	1822.63	2161.99	3105.4	3744.95	3133.61	1727.93	3570.18
1851	17.784	522.793	4253.7	3053.68	288.007	1202.62	955.97	1411.71	2545.63	12730.2	4160.45	2812.35	2357.98	3859.55	3133.49	3430.47	3147.72	2529.4	3842.74	3861.24	3627.43	4072.69	86940
1852	1.561	522.976	1370.89	1167.49	1396.34	2504.54	2858.45	3103.72	3034.72	4394.76	4187.7	3878.18	3297.77	3001.34	2834.37	3124.23	2784.99	2408.6	3250.59	2653.53	1982.34	4079.62	6090.4
1853	1.641	523.05	28503	33736.5	23694.3	30839.8	33100.8	30741.2	39487	34802.8	208573	36966.8	27525.9	33949.9	29431.8	28776.7	28191.8	49590.2	53027.4	27698.3	12922.8	5215.22	3754.02
1854	1.666	523.066	11838.9	752.943	752.943	13041.4	8595.65	21649.7	14546.6	7529.43	17026	37122.2	752.943	16799.5	14089	13343.3	13870.9	752.943	752.943	752.943	16260.5	13343.7	18080.8
1855	21.644	523.243	6595.36	6243.81	154.156	221.984	504.123	307.82	11295.7	8950.05	13353.9	6226.26	5212.57	3494.63	12193	12299.5	11657.5	7378.41	9555.97	9335.92	9645.1	7827.2	23449.5
1856	24.923	523.358	36399.4	6687.56	274.011	10.9585	109.585	220.729	5941.13	4912.94	8127.64	23250.4	4477.89	5271.02	11343.3	11133.7	11526.4	20271.1	6758.71	6439.72	7261.08	6927.12	7448.07
1857	16.267	524.272	4508.93	3577.13	2275.86	3702.21	2548.65	3970.05	13468.8	6620.81	6104.26	4261.56	2682.61	3537.82	4296.34	4257.07	4287.35	5904.85	5219.1	4489.79	2151.33	1316.32	713.614
1858	16.571	524.272	9317.7	9396.27	5935.29	9652.88	8726.86	34071.6	16150.6	11994.4	10113.7	8857.65	7059.56	8177.46	9918.33	9736.53	9841.19	11845.6	12309.5	11048.2	11490.2	8892.32	7984.13
1859	15.609	524.273	244.129	226.396	487.192	396.254	427.167	762.04	715.565	1033.26	2284.52	1734.42	2278.13	2341.29	2625.95	2701.28	2648.29	3105.84	3216.97	1979.48	2886.83	2607.49	1957.86
1860	17.783	524.3	15629.2	12778.2	4941.98	1620.46	2583.53	15705.1	9898.95	10094.9	59196.6	13238.7	9225.37	13999.9	13396.4	13024.5	13669	14153.7	17960.8	17280.9	14761.9	16608.2	10424.8
1861	20.455	524.367	1323268	1047482	238667	230224	165474	269972	630916	584625	717654	1288019	633666	961588	1028889	1011238	1028114	704222	1164200	1214929	1085125	1162234	5465499
1862	19.717	524.367	2178.91	3800.03	1385.57	5574.19	6212.47	7959.28	13055.2	14821.5	16733.6	21852.6	18070.9	18025	19123.9	22410.2	18959.9	3222.5	20235	25424.7	19931	13051.3	8412.26
1863	21.074	524.367	5771559	4543079	1148360	1169884	898971	1328332	3114696	2876267	3307740	6501848	3268081	4139469	4192963	4117261	4191456	3479331	4779847	4798203	4428452	4641608	8888109
1864	23.388	524.368	27944.2	17200.9	4021.68	5839.46	3381.1	5244.47	10995.1	10008.5	134763	14173	9425.51	15753.8	16582.1	17355.9	16525.6	16695.3	25121.4	28580.9	22893	24113	12854.3
1865	19.688	524.369	1268.9	2222.85	693.438	3179.44	3703.55	4621.79	8643	10652.9	13445.7	19714.7	17614.2	17997.3	18997	22166.6	18900.5	3732.07	23947	28259.4	19745.3	11596.9	6900.74
1866	23.004	524.369	64202.1	41645.2	14591.5	13429	10215.7	15429	27538.8	23285.8	123172	34182.6	24560.9	36886.5	36926.7	37741.6	36957	820073	48179	49303.1	45490.7	45504.3	136164
1867	21.062	524.568	349439	265542	23746.3	23746.3	23746.3	23746.3	23746.3	23746.3	23746.3	23746.3	23746.3	239178	242982	237463	242852	23746.3	281235	281198	258170	272171	23746.3
1868	1.534	524.828	168.515	204.12	191.066	330.537	499.222	754.387	882.952	1218.23	1400.77	1258.83	2121.66	2048.15	2052.35	2718.89	1917.92	1713.83	2203.29	1840.82	1909.41	1959.51	1797.06
1869	1.645	525.044	1144.11	1498.43	1256.23	1739.75	2448.63	3243.76	5408.06	5225.47	5718.1	4463.27	5970.03	7017.49	7826.07	8619.51	7243.18	31516.9	10186.9	66516.6	10914.7	4372.32	2154.13
1870	1.804	525.281	2150.26	5110.07	3097.15	2333.88	1806.68	2835.07	3213.84	2697.98	6927.29	9705.11	3503.93	4176.64	3431.3	3400.95	3151.4	10135.8	13291.2	5679.14	2762.5	1956.16	783.238
1871	19.728	526.29	2946.61	2403.83	466.462	1103.05	502.787	1641.77	2671.83	2674.39	22777.7	3915.74	2984.68	3405.97	3116.76	3012	3206.91	3257.67	3720.84	3261.9	3728.72	3608.02	3145.72
1872	16.208	526.291	121061	106319	108099	154080	141924	265013	153664	198999	352604	227876	247611	342414	325209	319552	325392	533878	900659	2005484	343083	358986	220999
1873	16.462	526.291	1989816	1607310	1344886	1755161	1344071	2189141	1213194	1403505	2150161	1335701	1443499	1893957	1820964	1792435	1831877	1868208	2183924	1571603	1884971	2012925	1381831
1874	9.561	526.37	6481.03	6359.1	5923.05	7702.45	4504.68	6628.55	5722.89	6439.76	15034.3	7919.22	6451.53	7199.83	7031.4	7022.26	6673.14	4515.42	4950.24	6538.87	4507.92	2795.71	2228.17
1875	22.618	526.428	42545.6	36415.6	14459.9	15402	14883.7	14939.5	42830	36472.6	255638	54722	41470.7	37942.5	37785.6	38005.8	37782.1	408885	37152	37366.5	38321.3	36336.3	116501
1876	1.551	526.757	7552.69	12905.6	11406.4	8878.35	306861	24994.4	13432.4	6612.52	8782.41	10605.1	10905.1	9229.8	10544.2	9859.93	10644.4	17888.5	16553.3	15701.8	16142.5	14170	13322.3
1877	1.542	526.919	573.867	652.132	701.631	1040.18	1324.49	1782.17	2481.44	2367.42	3220.7	5569.01	4979.71	4974.33	4484.33	4448.14	4612.72	3719.78	4722.93	4532.27	5582.05	34673.9	3660.35
1878	24.262	527.395	4911.85	5091.19	107.874	107.874	107.874	107.874	4494.78	5134.56	4417.9	3397.75	3350.11	3435.47	4495.12	4934.22	3104.04	107.874	4784.34	4566.89	29392	3626.74	1078.74
1879	17.046	528.305	47464.7	38248.4	36845.6	47177.1	52221	128169	70442.4	106033	141694	107204	81810.6	154598	140828	136885	142762	199614	392067	840891	148910	149350	101411
1880	17.708	528.306	138370	75569	55195.5	61758.9	39494.2	65718.2	55265.4	70401.2	18341920	156693	108875	82295.6	107807	105972	107491	381935	805820	1850372	2940364	733828	262367
1881	17.425	528.307	28044.6	15009.2	12720.1	13321.8	9224.42	14854	11124	13978.3	134116	24323.5	18258	15425.8	19846	19591.9	19772.1	46278.1	86870.6	17456.5	25923.9	23361.6	21188.6
1882	1.552	528.754	3761.31	6308.74	5555.83	4244.29	4558.29	4877.95	4827.85	3351.3	7634.26	5927.22	5215.35	4884.16	5194.49	5215.37	4868.4	10050.8	9337.15	6455.43	4744.26	2772.69	1589.1
1883	16.742	529.309	467.985	400.488	465.016	618.848	936.255	2072.22	1617.47	3138.01	5152.6	5801.09	4830.56	8494.3	6915.53	6800.61	7272.2	10850.5	17889.5	22900.3	21169.7	17044.3	9322.59
1884	18.041	530.32	17960.4	9417.63	7034.14	6217.88	4913.06	8454.81	8494.72	10636.4	142865	21810.9	11083.9	14218.2	13163.6	13344.5	13212.1	61371.1	140496	608802	435404	87906.1	29151.4
1885	18.364	530.321	88729.4	49902	29209.7	33755.9	24633	40845.6	45376.1	63910.1	556993	90279.8	51997.1	67991.5	75895.4	73469.7	76334.2	391580	85967.3	98212.1	92648.1	91523.3	75160.4
1886	21.641	530.345	20907.8	24973.3	596.08	1736.22	1471.35	1883.79	34094.1	33102	25842.9	41765.8	27128.1	17680.3	43937.9	43722.9	43271.1	28871.9	31454.7	29370.1	30166.4	23704.2	268395
1887	1.542	530.845	10713.6	7966.26	6779.07	10475.6	11452.4	10433.5	9599.75	17426.3	31701	9004.41	8612.85	9785.08	10342.4	10213.4	10182.1	8040.76	9009.49	10397.3	8261.3	8969.76	6132.22
1888	22.94	531.272	23261.5	12108.1	1210.17	921.795	1359.44	886.562	9281.4	20854.7	22287.8	17066.9	17358.7	14323.8	13769.2	13562.1	10941	10957	6598.06	36897	27231.6	2248.63	2627.43
1889	20.415	531.305	157.051	179.659	13.0546	30.5456	23.7981	77.6733	459.078	305.017	1031.06	1217.91	1213.48	2116.8	2684.69	2820.55	2882.42	2975.74	3968.17	4041.62	3313.05	3641.88	797.971
1890	16.775	531.321	2475.59	1927.9	1370.4	2202.56	1404.12	2743.97	1999.9	2054.58	4227.61	1426.62	962.033	2549.5	3082.37	3082.37	2904.02	3389.77	3245.95	5811.38	2589.05	2726.94	1738.84
1891	22.619	531.383	8848.76	8070.74	3073.78	3520.55	3838.75	3785.14	9932.32	7349.77	8054.4	13973.4	8556.12	8025.02	8373.41	8130.25	8251.22	45871.9	242944	7445.74	219442	25348.4	10049.9
1892	19.28	532.334	8356.93	5163.78	1476.05	1989.22	1343.13	2186.83	3516.64	3376.18	4331.04	9743.7	3963.31	5526.69	5721.53	5342.07	5738.47	4098.96	5584.89	6378.98	5641.46	6251.26	53093.7
1893	20.084	532.337	4499.87	2353.85	60.8709	60.8709	60.8709	60.8709	2622.64	2583.16	3405.96	5074.14	2151.04	3242.81	3327.07	3431.78	3353.09	3195.31	3689.06	5668.89	4833.4	3929.63	3928.15
1894	24.633	532.389	7810.15	8680.71	1563.51	1772.49	2086.25	1836.88	8372.14	7881.11	7906.68	13845.7	8696.76	7415.18	7916.23	7859.7	7885.25	7843.67	8092.17	6921.06	7288.01	7678.59	24261.3
1895	1.672	533.047	2442.7	2314.22	2395.11	2238.83	2689.38	12576.3	3405.7	1883.2	2025.7	2603.27	3741.84	2522.88	2571.1	2291.22	2588.04	2205.61	3237.79	2472.71	3430.19	4449.14	13059.6
1896	16.538	533.263	9633.44	8160.29	6347.56	8257.47	6809.38	11678	71839.5	15501.9	14715	7744.92	7200.02	7421.78	8489.4	8544.05	8311.67	8688.1	9649.14	5979.15	7105.1	5462.01	3670.93
1897	18.462	533.336	2304.85	1350.47	268.934	502.648	154.418	827.23	2388.26	1430.85	1856.45	944.228	704.116	1785.52	2213.88	2305.43	2238.45	2697.56	3127.63	3757.86	3120.48	3148.42	2313.56
1898	17.838	534.293	21498.3	20931.4	11244.4	13216.5	11674	16293.6	23986.8	114554	31960.7	24153.6	20754.3	20317.9	22163.2	22680.9	21864.5	61963.1	80523.9	107989	117910	93493.1	57562.3
1899	17.372	534.295	9111.95	7931.69	2951.94	4012.18	2583.33	4837.55	5707.65	20211.9	10610.5	5728.8	5031.31	8315.64	8514.61	9024.22	8446.11	62616.7	11617.6	10877.9	9793.56	9862.69	6996.83
1900	1.795	535.151	106.509	168.872	176.751	302.059	407.401	430.392	807.006	965.387	1760.98	1168.26	1254.77	2184.47	2086.06	1847.36	2082.24	1349.48	2395	1517.58	1795.32	1732.82	1098.98
1901	19.873	536.365	8361.32	5827.97	2477.11	2485.75	1991.52	2948.91	4118.81	4261.65	23798.8	6234.69	3908.37	7080.98	7007.74	7023.82	7025.75	106067	8283.02	11157	7750.68	8841.26	6458.07
1902	23.74	537.147	6105.58	6324.15	157.218	84.1346	212.715	138.922	5494.29	349900	12936.2	8342.55	6060.25	5092.15	5113.23	5979.68	5015.15	16550.3	5670.32	5664.11	5498.19	5782.49	5923.96
1903	5.353	537.165	574768	820988	18661.5	29945.9	18362.8	23187.8	713515	694277	778762	1299716	783350	848495	686659	689232	690549	870656	866895	542656	641559	897696	637677
1904	10.839	537.267	10726.5	4933.29	2297.43	205.707	4302	3614.39	3262.24	8629.46	4447.85	7326.08	2571.19	1773.07	3472.61	4840.93	14.361	5830.7	140828	1650.01	932.809	537.565	143.61
1905	16.455	537.275	303.516	280.687	267.55	549.28	478.137	1267.36	1167.6	1635.15	3463.34	3070.1	3125.97	4033.54	2912.02	3019.1	2992.13	2826.47	3345.59	1681.76	3302.69	3862.43	7316.82
1906	24.631	537.531	804.063	1090.59	1566.2	2784.39	3245.65	4301.48	5551.07	6673.04	8587.63	9571.22	10086.1	12015.7	19584.1	22964.4	17846.3	18944.1	17468.1	14135.1	12130.6	9735.2	9747.04
1907	1.66	539.02	59173.9	69034.7	58421.2	62600.9	56659.2	633183	185235	67917.7	67143.9	61164.4	55652.7	75105	68793.8	67367.8	68866.5	84034.8	98242.9	93358.7	109171	91671.4	161223
1908	16.781	539.311	15948.5	12447.1	8722.09	13130	9058	16758	9503.54	34819.6	15959.8	6996.09	5925.16	17065	17304.2	17427.9	17339.8	38182.5	52060.7	122585	77687.3	129679	110178
1909	16.562	540.239	3961.05	3953.07	7348.67	7824.79	4439.43	4507.95	3920.51	4218.15	3986.44	3473.22	3274.49	3265.78	4350.33	4278.19	4375.9	4584.61	4289.81	4343.38	5371.31	5908.78	11918.3
1910	23.078	540.413	4335.06	4550.96	51.0467	666.638	510.467	51.0467	4406.51	4821.94	4454.87	13504	5769.95	4454.21	4607.68	4452.42	4578.9	4651.88	3708.2	4594.98	4221.47	3852.87	15643.6
1911	23.107	540.417	4641.16	4550.96	71.0004	827.856	710.004	71.0004	4406.51	4092.27	4454.87	18690.6	5920.41	4454.52	4606.73	4450.27	4561.94	4889.98	4201.32	4594.98	4221.47	4344.77	4447.53
1912	23.94	540.444	27657.2	25189.2	9929.46	12229.8	13290.6	11681.6	28240.5	25340	165728	37008	27886.7	24447.1	25756.5	24362.1	26189.7	162516	25125.2	24027.9	24603.5	24489.2	25345.2
1913	1.535	540.806	259.993	312.75	360.33	499.695	708.888	827.117	1059.23	1012.93	1246.13	1215.85	1659.97	1783.6	2178.99	2513.01	2082.49	2937.4	3403.47	2699.4	2060.27	1425.12	710.39
1914	1.662	541.014	17312	20576.8	17544.8	17771.4	16831.7	18392.8	215521	29145.2	22320.1	19189.4	17279.2	21864.1	21183.1	20194.3	21328.8	26608.2	30873.1	30952.5	42716.1	50126.6	433679
1915	18.468	541.327	10959.9	6450	2243.44	1597.15	1167.93	3005.96	4550.76	5580.44	7731.54	11035.8	4807.26	10210.6	9185.63	8324.34	9632.56	11909.4	15639	19630.7	13324	15733.5	7710.34
1916	16.42	542.312	11336	9327.99	3370.68	9441.42	48050.9	20904.5	10219	8406.9	7975.48	5555.35	5776.25	10220.3	11988.6	11163.1	12045.8	40565.9	83864.9	324566	218730	71085.9	20817
1917	16.783	542.319	36780.1	32253.1	26922.4	33588.2	23297.8	38899.7	30859.8	92416.5	44985	27816	25032	38356.3	38853.5	38316.4	39016.1	60441	67082.8	107826	82002.9	96614.1	82063.7
1918	15.588	542.321	7740.48	76357.8	21188.5	16476.5	11355.2	16624.4	7288.71	8920.93	12374.2	6410.38	4929.96	12098.7	9290.92	9226.38	9271.26	9629.78	14028.3	11873.3	9271.53	8266.31	4944.4
1919	1.556	542.732	1305.39	3177.78	2809.04	1744.55	1452.28	2315	1571.67	1236.9	4118.48	4063.59	2894.64	2542.26	2220.47	1397.47	2387.23	4031.4	3514.06	9629.42	2707.53	2058.86	2318
1920	5.503	543.15	6963.56	4257.12	34.8275	54.9304	18.467	154.909	2776.37	3180.52	7685.84	18818.6	9318.69	9462.85	5965.93	5710.57	5863.6	7894.43	10824	6447.03	6111.49	6284.02	6912.99
1921	21.64	543.341	3636.63	4627.2	109.494	224.25	142.82	310.897	5795.18	14845.1	5136.8	4036.16	3833.96	3067.16	6351.54	6772.4	6324.55	4520.19	5278.42	5253.13	5615.47	4684.51	5377.25
1922	21.036	543.341	12317.4	9407.96	1383.89	1644.3	897.235	1983.64	6966.53	5273.83	7294.18	19402.2	6547.51	8744	9968.63	9467.88	9836.95	7288.27	10468.7	10636.8	9826.46	10594.9	11741.1
1923	16.785	543.824	3622.61	2397.13	1435.86	2827.53	894.268	3110.93	2305.36	2006.72	34045.9	2964.87	1615.98	2927.34	3035.73	2943.01	2987.68	6750.3	10134.5	11905.7	8043.94	6382.08	2491.3
1924	1.66	544.102	6380.28	6193.69	5095.39	21953.7	12774.8	9860.59	7433.58	6665.4	6210.7	5100.76	3083.22	5885.23	5723.07	5725.41	5706.05	7749.46	5281.78	6395.91	6550.77	5307.93	4245.14
1925	18.466	544.334	45117.4	33506.4	15162.9	16282.2	12304.5	20905.1	27734.5	29270.7	387806	38922.7	25513.1	43067.5	43193.2	42880	43002.2	258587	3496220	62096.6	53364.2	1558296	115192
1926	18.036	544.336	9688.04	7460.32	5021.26	4676.7	4116.95	19762	9282.57	7266.02	9040.71	5480.56	5703.23	7975.23	7600.02	8104.49	7505.13	18955.6	31709.2	32992.2	29761.9	17392.8	8399.52
1927	16.775	544.337	2042808	1536219	1177402	1498735	1309812	1905141	1125567	1228292	9976715	1912250	1430652	1666442	1756193	1720192	1745881	3157894	4237259	3869322	5110424	5878004	4310181
1928	16.491	544.338	698354	443988	215682	291418	242999	327418	260921	241806	2324689	463578	362853	450953	414224	409850	412946	889563	1775561	39417920	522679	511222	325830
1929	1.65	545.028	1041.71	1155.12	1181.33	2381.71	3028.96	3761.18	5612.53	8354.62	9103.62	6052.5	5668.91	9070.69	8021.5	7962.92	8236.68	6202.55	7255.36	8587.44	9792.29	14987.1	50188.9
1930	16.205	545.265	61.3582	49.2489	48.1301	78.8027	31.3823	224.035	110.395	331.693	1013.73	953.298	1449.6	2393.04	2259.73	1983.48	2731.31	2229.46	2719.07	3838.8	2211.3	2432.57	1165.34
1931	23.942	545.396	6814.62	6314.18	677.435	3500.74	3991.11	3880.39	7484.98	6556.9	17443.8	8430.46	6464.1	6637.18	6780.07	6905.19	6697.2	23532	33968	39968.1	24488.6	12123.3	6214.86
1932	16.447	545.766	1185.16	1278.41	906.13	2334.76	2182.71	5537.08	3469.12	5886.08	11982.6	8286.41	11088.8	13878.9	12071	11931.8	12420.9	11529.6	15017.4	7626.34	12328.7	16601.5	17120.8
1933	18.362	546.349	5254.78	4012.53	2970.2	3997.92	2557.31	4221.4	3436.42	34575.6	11729.5	4882.32	3716.36	5290.89	4858.15	5360.29	4658.2	10496.6	14294.9	15801.1	7781.17	4103.17	2439.57
1934	21.07	546.349	135847	118439	32943.2	46853.2	38901.4	48750.9	113449	111461	1282544	160726	108428	113060	121726	121583	121165	115208	127052	128567	126292	128550	237496
1935	20.496	546.35	27364.8	25934.8	14495.6	11356	12938.1	16109.5	23318.7	23941.5	23748.9	31388.8	19953.7	24280.4	27654.3	27681.7	26675.9	56200.8	88428.6	74467.4	52507	33048.9	14954.4
1936	23.021	546.35	59579.9	33065.3	5525.46	2463.16	1829.99	3278.57	10722.5	9658.2	17895.7	12134.5	387372	47929.2	19354.9	17810.3	19770.2	2190.63	10530.6	14191	14377.6	15870.7	36988.5
1937	23.395	546.35	19317.6	11120	215.539	215.539	215.539	215.539	3401	4615.71	7659.14	3056.39	36132.2	15602.7	8064.84	7224.49	8284.95	2155.39	4694.9	7810.07	7052.12	8422.15	4928.77
1938	17.693	546.352	32532.2	29947.4	23738.2	21027.7	17202.8	30861.8	26692.9	25653.8	271684	33054.8	22345.1	37288.3	37839.4	37113.2	37975.4	132849	285414	777506	530205	203389	59352.4
1939	1.547	546.82	2862.89	3228.38	3603.94	6350.59	8783.51	10448	13706	23186.4	26472.6	18312.8	21440.1	23112.8	20487	20903.8	20804.8	18578	18422.5	20998.6	22111.4	32788.8	38952.1
1940	16.207	548.273	11213.9	8993.47	6320.57	281143	23444	20964.2	9300.68	9979.1	11552.1	7564.27	7537.29	9734.77	9000.95	9410.71	8889.17	10305	13437.4	9557.29	10865.6	10035.6	5916.89
1941	16.452	548.273	3270.11	3796.62	3102.56	6404.95	7669.27	11608.6	12212	15459.4	21002.7	20739.8	21628.5	21835	20380	19815.7	20994.1	23514.4	25423.4	20912.1	26692.8	31567.6	33162.9
1942	22.937	548.301	2992.4	457.114	86.4062	90.9185	2.76145	2.76145	610.195	2610.23	3276.19	2266.41	1337.52	1796.03	694.343	1031.99	284.757	660.681	2.76145	18093	814.285	27.6145	77.5887
1943	19.229	548.366	51339.9	40587.4	15793.8	15295.4	10913	18211.2	31521.9	31581.5	40184.2	67731.7	29750.8	52002.4	46726.9	46187.9	47074.2	46237.2	63432.9	68617.5	54547.3	67213.6	99920.5
1944	18.808	548.368	10594.4	8041.43	3059.99	2800	2259.97	3654.93	5712.69	4857.05	33719.5	9508.43	5717	9616.37	8332.58	8266.75	8494.87	7892.36	11160.2	11927.1	9825.83	11791	5425.2
1945	1.547	548.82	477.763	417.373	488.295	945.416	1316.12	1767.52	2400.48	3685.84	4340.93	3548.32	4010.34	5621.16	5185.63	5437.07	5205.19	4356.22	4615.04	4803.6	4142.6	5224.59	4268.23
1946	17.049	550.285	729.282	739.261	628.423	907.437	869.417	2585.11	1970.37	2603.63	3768.64	3080.31	2456.95	4071.81	3966.43	3694.57	4129.75	4067.96	5325.78	6601.65	8363.64	61551.2	3241.62
1947	17.686	550.291	192.101	171.109	97.0786	171.876	313.534	340.844	628.367	1166.66	2044.05	2192.13	2536.16	1859.71	2366.35	2566.1	2465.5	65720	2259.31	1806.2	3173.38	2656.51	3160.05
1948	21.069	550.384	6497.99	4842.74	3104.73	2438.25	2627.98	2727.54	19756.8	9326.48	8516.91	4619.87	4022.91	6827.27	4896.27	5408.38	4802.71	5397.99	6824.46	9260.99	8697.74	15101.1	21160
1949	21.795	550.384	34944.2	22731.2	4786.17	5098.17	3802.08	6253.45	17687.1	18281	25150	49901.8	18885.9	31702.9	27209.9	26345.1	26931.3	20786.8	31201.5	38869	28653.3	37434.8	28890.5
1950	1.807	551.131	7985.51	6917.82	4568.45	4747.04	3935.29	4503.79	4025.29	3437.58	4437.39	3288.24	3181.97	4288.75	4820.56	4750.56	4756.01	9642.75	28765.6	5069.15	5294.6	5148.68	4597.4
1951	2.688	551.171	996.305	2459.99	805.604	980.096	322.973	545.782	2394.05	1573.51	6898.51	2739.11	2312.27	5498.53	2931.84	2779.54	3065.6	2387.78	4586.12	4171.53	3481.13	3378.18	2198.81
1952	16.779	551.312	32092.3	23780.6	13650	25176.5	18840.3	30303.3	17140.8	19668	72939.6	20456.6	16579.4	29191.2	30379.5	29368.6	30356.8	65325.5	87640.1	121113	133702	173697	122419
1953	5.342	552.178	10795.6	12421.1	73.0306	627.776	154.212	247.911	12133.7	9732.1	15061.7	24786.5	10362.9	13330.5	12951.7	12546.4	12776.3	24470.7	17821.2	17511.8	16460.7	20034.3	61538.6
1954	18.355	552.305	220.521	197.066	172.551	288.084	323.631	819.263	876.822	1713.1	2560.6	2381.44	2032.25	2625.1	2224.56	2545.48	2190.82	8346.33	10036.8	5922.06	1890.39	1027.81	473.52
1955	21.073	552.331	17169.8	14226.4	1135.21	1208.46	1040.15	2208.15	10842.5	9270.47	38488.8	12527.1	7504.2	11440.3	14721.4	14283.9	14942.2	14298.9	21295.3	19038.4	17137	17105	9995.55
1956	22.972	553.252	10273.3	4681.57	51.5652	108.019	92.0418	124.125	3113.84	5352.44	6733.84	5547.48	5509.47	5295.53	4800.23	4745.54	3939.55	4676.36	2340.43	13367.7	10707	953.715	799.357
1957	23.741	554.174	29052.8	29901.7	868.646	1047.03	871.209	990.906	27326.7	33797.6	31123.7	44758.6	26780	24276.8	28883.6	29503.1	27863.1	97142.6	33478.5	29327.4	29145.9	926534	30542.8
1958	8.503	554.284	9857.7	8716.72	7174.02	7445.75	6371.9	6436.84	6060.79	5965.32	5725.89	5420.44	5350.26	5504.59	5135.49	5303.79	5088.06	5933.78	5641.99	5851.73	6593.48	6016.61	5921.4
1959	16.466	554.285	8303.41	6234.04	2330.33	6239.62	4479.25	6791.95	9113.55	4701.14	6993.65	4213.66	5262.8	5490.58	5680.88	5649.63	5409.81	9303.39	16277.3	103408	5682.67	5643.99	4031.68
1960	16.65	554.286	336.986	350.482	149.137	524.392	435.277	1574.46	974.649	1745.28	3722.61	2737.75	3031.81	4621.95	4605.48	4562.05	4723.72	7869.28	9557.76	6604.05	7271.03	5279.02	2660.7
1961	1.562	554.928	28.9464	42.2805	51.1161	73.7961	104.978	155.684	278.255	184.192	808.001	1742.06	3153.61	3160.11	2413.57	2413.57	2778.75	2094.67	3413.89	2413.69	2193.33	1740.12	1390.17
1962	1.647	555.026	28703.5	11340.5	7477.29	6683.78	6240.91	5533.62	4808.06	5081.74	4729.97	5323.99	6936.56	5644.84	5619.76	5378.11	5694.52	3962.38	4739.32	4754.86	5356.47	11584	4816.26
1963	17.45	555.232	2421.59	2344.11	1498.22	2390.57	1425.72	2041.82	2115.16	2388.51	5484.91	3247.2	2608.09	2438.68	2359.68	2349.65	2366.37	4486.71	4622.76	5883.55	6109.61	6363.56	5715.46
1964	16.765	555.318	3944.69	2992.53	1828.03	2978.17	2246.31	3552.52	269057	6155.53	6412.34	2853.11	2920.2	3154.39	3213.73	3161.47	3331.01	5821.94	8698.5	12543.2	3447.58	2967.82	2871.53
1965	12.347	555.521	3676.04	3548.72	482.823	1656.78	1683.49	2049.34	4598.33	3926.29	4525.43	8037.31	5102.17	4352.75	4525.27	3991.81	4683.51	74176.3	4507.4	6700.8	6989.53	4537.37	4132.24
1966	5.355	556.141	15813.2	19441.9	120.37	584.286	195.71	276.786	18287.7	17541.5	17312.9	34989.5	14514.6	19152.4	16791.7	16883.8	16961.7	18286.5	19597.3	13367.7	15171.5	20970.2	15483.4
1967	21.069	556.439	10021.9	8249.53	3676.1	3857.29	4003.85	3888.21	10056.2	7522.07	35426.8	11706.4	8976.55	7640.31	8173.47	8436.2	8120.44	49146.7	529097	7959.27	94253.4	18616	7637.71
1968	16.803	558.292	11110.5	11130.5	7172.92	8908.12	20282.4	15948.2	12521.7	10293.8	8370.88	7214.95	7027.93	10156.9	11002	11793.9	10663.6	13796.5	13970.1	17682.1	18589.2	33643.4	13088.2
1969	16.427	558.294	975.111	1097.38	619.285	1545.86	1493.21	2586.62	2549.09	2746.56	3614.43	3007.7	2988.66	5385.44	5555.35	5915.15	5460.35	17854	22714.5	23659.6	8653.47	4404.89	1971.39
1970	22.227	558.434	23244.2	25581.4	5668.42	6772.32	5256.25	6539.48	25891.2	26511.8	27478.1	81488.8	30821.4	26522.4	27208	25614.2	27486	24364.5	25537.5	32940.6	34690.3	26023.8	24370.8
1971	3.068	559.039	58.5256	3298.78	108.376	71.1448	5.85256	5.85256	3101.93	3030.72	3402.92	67289.9	4873.11	903.172	3138.14	3101.53	3090.71	600.084	3781.84	5255.71	5748.95	3330.42	33179.1
1972	23.74	559.13	10837.2	11302.3	111.624	180.56	213.535	190.571	9691.5	12856.1	11549.3	18872.5	11989.7	11207.2	11091.4	11746.3	10802.5	36312	11133.5	9706.62	10243.3	292940	11798
1973	5.391	559.147	75401.7	72844.9	5467.55	17637	10310.4	7993.83	73419.1	78533.6	69125.6	137355	70459.2	73188.7	72616.9	72217.2	73531.1	73685.4	69829.6	75663	74918.9	72990.1	74198.1
1974	24.704	559.513	34194.4	30603.8	8040.12	11174.6	10731.5	11889.9	125783	35722.4	31488.4	19069.4	17561.2	20675.2	32152.2	34731.9	30981.1	15578880	49371.3	48461.2	46883.4	47648.5	334009
1975	23.429	559.513	31560.8	32256.6	4227.44	14295.8	6004.66	7399.47	104202	36131.9	23874.3	19270.9	16662.2	19023.2	29559.2	33922.3	26617	46371.7	49290.6	44385.6	46545.5	44327.6	43541.5
1976	23.041	559.513	23097.3	22719.1	36392.3	19564.5	10613.5	8738.77	15044.2	13368.4	13599.1	12822.9	11538	13024.6	21601	25018.4	19231.4	60726.8	73743.5	64856.5	45072.3	28075.3	15549
1977	22.608	559.513	8924.34	9742.35	3731.08	32507.6	6831.95	3524.82	5636.68	5173.4	6514.4	5025.82	5006.48	5693.04	8932.02	9985.49	8188.86	29234.6	44093.7	50943.9	86287.6	120738	94590.5
1978	1.661	560.078	5297.25	5930.12	6323.29	4915.94	5412.18	5539.61	17756.5	6866.85	5526.14	4831.05	2985.66	4805.97	5304.91	4935.58	5395.25	9156.5	6872.4	9609.79	20280.8	5548.05	5154.35
1979	16.786	560.298	946.894	990.108	794.139	1673.41	1317.87	3126.96	2517.94	3103.49	4450.52	3180.22	3384.31	6387.4	5985.96	5897.37	5985.23	18906.6	63231.8	7532.31	7389.87	7539.77	6190.58
1980	18.463	560.308	17096.5	11415.7	3940.7	5400.4	3227.87	5928.83	8169.27	8501.46	13520.8	9519.74	5935.67	12569.7	14206.8	13947.9	13749.7	192773	21400.7	22602	284719	40498	10306.8
1981	24.606	560.401	4509.38	4651.04	476.712	407.362	105.435	634.68	5363.72	4126	3657.64	8777.24	5110.22	4764.9	4942.36	4912.37	4804	1125.82	3483.24	4243.24	4883.74	3783.72	8914
1982	1.654	561.002	16150.1	16257.6	1136247	49841.7	29254.2	21613.5	21743.4	17046.3	18172.8	12561.1	11110.9	16138.5	16979.2	15492.3	17340	16341.5	19403.6	22230.3	27368.5	46389.2	18094.2
1983	20.479	562.323	9022.47	9476.87	2306.84	3042.01	2748.78	3208.11	8104.67	8001.84	8622.54	12441.8	6960.21	8318.64	9941.24	9626.93	9767.6	244554	10137.3	10279.5	9845.87	217173	14108.4
1984	1.547	562.794	24529.1	25400	21955.6	309622	65656.8	42028.4	31494.3	31316	30552.8	21809.3	23992.3	25995.6	26374.1	25694.8	26411.8	25799.1	25977.6	26785.3	29009.5	39695.3	49757.7
1985	1.532	562.954	8128.12	5319.52	4195.56	6811.93	6110.65	5264.44	6291.84	8649.01	15302	6898.77	5258.94	6148.49	6183.43	5623.16	6015.3	4201.48	5836.67	4189.99	2572.42	2009.09	1400.46
1986	16.772	563.311	22245.5	16792.5	10584.2	16473.3	10307.1	17185.7	12036.1	13207.5	125457	21917.6	17046.9	18720.2	18373	18012.6	18269.8	37545.6	48013.3	35560.4	43427.4	39525.5	21285.5
1987	23.812	563.547	15242	7068.45	218.161	10.53	157.244	153.781	3909.67	6783.06	3948.73	13770.4	4636.26	27550.4	6388	6304.76	4476.89	4806.4	125.73	25054.8	1362.14	368.056	213.259
1988	5.353	564.127	4577.89	4976.6	15.4434	159.266	61.264	40.446	4528.07	4685.26	4705.5	9424.73	4128.09	5481.61	4561.63	4735.43	4462.35	1340.24	4503.34	3344.53	4512.13	51441.6	3565.66
1989	19.722	564.241	3467.49	2722.25	1025.06	1079.96	397.364	724.524	2495.36	2654.95	2760.74	2851.14	1862.36	2548.51	3350.62	3140.01	3241.43	3911.02	4777.04	4820.75	4181.7	4119.88	11736.7
1990	16.45	564.242	7300.28	7594.62	3569.65	7697.23	6988.36	7727.04	7535.04	35747.1	11631.3	7837.95	7777.27	7028.31	7926.41	7644.08	7828.4	9438.95	10347.8	7639.93	11551	12881.4	15569.8
1991	1.547	564.793	1972.8	2734.65	2903.33	4243.16	5295.27	6049.11	6524.65	8090.27	10536.1	8025.27	8364.59	8906.67	8656.62	8784.9	8716.79	9168.23	9553.76	9824.56	9284.23	8276.16	6404.35
1992	24.622	565.564	96.2459	132.205	174.547	361.087	611.454	704.486	940.489	1792.01	4454.1	16217	11620.1	11208.6	12450.9	12450.9	16499.2	5845.93	11242.3	10472.8	5607.46	2361.01	1767
1993	16.644	566.308	7570.1	4355.76	1335.94	6394.01	5510.8	8272.52	2446.07	3504.31	4929.2	3937.66	24343.3	8198.35	8043.5	7933.82	6712.44	1806.79	1993.77	1395.91	991.089	778.059	343.412
1994	16.478	566.318	9228.58	9318.35	3260.91	6736.41	10884.1	5292.6	8285.16	6705.1	24559.2	14399.8	10819	8566.27	7540.59	7512.28	7532.25	14822.1	19506.2	16748.3	27172.8	21599.1	15743.2
1995	16.784	566.319	36819.4	32153.3	284080	103280	52127.1	53890.9	39037.4	35594.7	44961.7	35613.7	35076.6	32406.2	32333.7	33067.1	32568.6	53087.3	65172.4	52370.1	69455.5	63169.3	47449.1
1996	9.645	566.426	19539.1	17467.1	16597.7	21201	15760.9	16743.2	16061.5	15890.9	64385	27077.1	17681.4	18843.9	19678.9	19810.4	18571.6	17553.4	15589.9	21708.4	18161.7	12478.5	9340.95
1997	13.728	567.29	5976.18	4124.69	4603.82	172.96	8111.69	4558.88	3111.11	4712.14	3650.14	1809.46	1893.44	1260.17	3038.26	4180.23	40.4041	3324.75	17646	1072.76	600.312	448.988	119.723
1998	21.736	567.576	9418.14	10307.1	505.435	50.1427	871.303	2604.08	4998.01	8297.63	6493.35	5440.16	8184.13	6274.69	6566.56	5564.17	7327.48	501.426	8870.76	6122.28	16131.6	12788.2	6316.25
[truncated: 459 more rows]

## Sheet: Negative ion mode (ESI-)
Alignment ID	Average Rt(min)	Average Mz	AEE-1	AEE-2	AEE-3	AEE-4	AEE-5	AEE-6	Model-1	Model-2	Model-3	Model-4	Model-5	Model-6	QC-1	QC-2	QC-3	Control-1	Control-2	Control-3	Control-4	Control-5	Control-6
0	5.225	61.9888	5532.97	6435.42	4555.68	82960.2	16336.9	9434.12	8141.52	6944.09	7053.51	5946.28	5409.84	6570.8	6082.88	5775.52	6064.11	5377.37	5587.31	4485.64	4229.14	4275.8	3076.89
1	1.78	88.0403	2447.22	3330.27	4018.66	4689.64	5126.82	6590.85	6935.08	8214.76	9801.69	8417.39	8364.54	8025.27	8241.35	7965.57	8531.1	9254.61	12538.3	13671.3	23412.8	135839	7928
2	2.597	89.0243	7812.97	8504.55	6384.21	262466	29663	15565.2	11323.1	9526.19	9237.79	7395.4	8750.77	9611.86	7455	7751.15	7452.59	8473.28	8334.73	6658.87	6686.13	5210.02	3996.78
3	1.667	96.9689	3428.13	4533.26	4252.06	5176.06	7381.56	7324.58	6611.85	6359.08	7601.65	8466.2	10702	9638.48	7858.17	8095.95	7845.02	7484.02	8318.1	7450.15	8640.14	9954.07	9988.18
4	1.577	104.034	270.327	400.121	381.904	533.522	836.533	997.86	1170.28	2212.68	2695.17	2388.58	2507.37	2141.93	2295.11	2323.97	2316.79	1929.18	3104.74	2058.43	1746.09	1649.34	1089.18
5	1.844	105.019	1130.06	29697.4	8147.71	2315.91	4052.78	2660.67	1320.89	3248.34	2553.52	2199.02	1370.72	1672.92	2031.46	1943.55	2064.94	1535.85	3415.15	3544.65	4606.27	2283.8	2441.18
6	6.773	111.008	412.302	559.13	712.275	837.082	977.313	1488.3	1751.69	2069.46	2514.16	2547.2	2190.38	2506.04	2297.49	2176.12	2430.58	2147.2	2912.69	6400.43	77559.2	1976.28	1862.13
7	2.816	111.008	678.382	941.829	868.251	1536.9	2185.25	3033.38	3731.65	1249.19	6378.88	6316.43	3522.72	7106.22	6277.01	6419.67	6352.52	5039.38	6460.24	7522.93	7905	5329.97	5048.22
8	2.584	111.019	2299.67	2684.96	3127.24	4114.95	4957.57	7306.78	7473.51	7339.93	11347.2	9001.17	9056.99	10093.6	8840.09	9212.42	8868.26	8726.05	9156.86	7921.78	6768.83	6045.79	5023.43
9	1.524	112.985	10985.4	12679.7	14588.4	18416.6	21713.6	24286.4	26839.4	31966.8	33267	30467.4	31173.8	32482.5	33071.2	33159.7	33154.5	32787.1	34591.9	34418.4	34699.7	36352.5	34413.3
10	24.926	112.985	228134	45267.2	28867.3	22367.5	18873.1	16784.2	16537.3	15516.9	15859.5	15629.1	17041.1	15933.9	17159.1	16949.8	17129.2	22673.4	21365.8	20398.6	19283.6	17870.3	15715
11	3.478	115.002	3422.8	2692.89	2600.42	2700.22	3018.14	13740.4	3503.7	4223.08	4386.72	2734.82	2754.78	3162.03	3274.22	3214.63	3201.46	2510.42	3833.03	3126.89	2509.6	2667.49	2150.12
12	1.957	115.003	1134.86	1113.59	1492.96	1530.4	2023.12	3079.16	2549.99	3972.87	4851.93	4319.6	4286.23	4548.35	4188.33	4115.56	4264.51	2412.17	4715.38	4362.39	3855.86	5923.51	7126.88
13	24.266	115.92	12316.7	13684.6	16755.1	18300.1	20359.4	23043.6	23711	26589	28152.2	27260.2	27882.7	27601.3	28173.9	28101.7	28263.7	23508.9	27274.5	27965.4	28411.7	28586.4	26906.8
14	23.104	115.92	9448.79	10902.6	13222.2	15776.2	17186.7	20201.8	24307.8	26499.7	29232.6	28398.8	31751.7	29316.9	33454.2	34188.8	33257.4	34442.8	36792.7	37490.8	35969.7	34986.4	29810
15	24.313	115.92	27891.5	26737.6	28343	97388.2	52482.2	40174.8	32995.7	31273.2	30338.7	28870.7	28143.8	28113.5	28292	27161.1	28524.8	23376.3	27112.5	28143.2	28068.6	26988.3	25114.3
16	22.743	115.92	9848.42	11264.2	13253	15465.2	17357.5	20050.6	22681.3	24489	27281.7	26417.2	29208.3	27365.6	29896.2	30137.9	29953	30809.5	35085.8	38524.9	44046.2	60656.9	118178
17	22.771	115.92	9848.42	11264.2	13253	15465.2	17357.5	20050.6	22681.3	24489	27281.7	26417.2	29208.3	27365.6	29896.2	30137.9	29953	30809.5	35085.8	38524.9	44046.2	60656.9	118178
18	3.811	117.019	23361.5	28553.5	26496.6	27141.6	975861	68038.9	45930.9	39934.6	30629.4	22542.2	11384.4	21569.2	25036	25120.2	24546.5	16179	27321.2	17928.4	11814.4	14308.6	9238.63
19	1.641	124.007	467666	358338	292852	263840	241963	229074	241766	209762	220603	189092	183560	221830	213528	211814	213280	170388	227459	218002	223330	192804	201328
20	1.641	126.004	9039.02	9356.16	8970.04	9096.93	9356.66	26699.2	14716.7	9851.18	9475.71	7968.25	8170.41	8776.82	9458.93	9094.8	9372.31	7459.28	9658.25	9273.27	9611.15	8664.22	8676.02
21	3.052	128.034	2015.05	2829.74	2110.94	4514.15	6380.44	10046.3	10559.6	4174.7	22572.1	18456.7	6553.34	18211	18143.2	18509.2	18407.9	15063	15477.3	16765.3	13169.8	19402.2	21756.3
22	1.53	128.959	8755.5	9550.99	8391.62	6732.51	6518.14	6669.24	5850.9	4755.92	5747.03	6380.45	6563.92	5917.86	6090.89	5972.02	6120.56	7132.64	6909.44	6434	6623.64	5935.39	5772.33
23	1.496	129.975	2033.91	1965.43	1970.04	2182.71	2148.51	5354	2813.61	2306.15	1987.29	2000.61	2069.02	2021.71	2112.46	2178.72	2041.79	1907.96	1771.85	1499.35	1372.48	1093.68	804.648
24	1.78	130.061	8298.24	9816.98	9557.54	8702.49	180963	22470.1	13254.5	11211.4	11972.6	9871.2	9454.61	9418.23	9428.96	9368.3	9411.73	10713.7	11715.7	9600.56	8863.58	8595.1	6432.75
25	4.005	130.086	5131.74	4288.83	3743.8	3899.51	11863	6778.57	4715.34	3437.25	4953.62	4098.86	4946.15	4238.6	4675.59	4767.82	4533.4	3672.49	5696.88	3846.72	2588.64	1933.93	1413.1
26	1.63	132.03	9059.78	14153.6	13684.5	15037.1	17923.2	21634.3	19487.9	26884.5	33732.1	26913.3	23965.8	22522.5	26345.2	26272.8	26437.8	23162	29477.8	28557.8	26203.6	34892.7	24593.9
27	24.303	132.921	44124.6	42547.6	44061.3	41873	138060	77442.4	56425.8	49234.4	46887.6	43602.2	43767	43808.2	43903.9	42011.3	43995.1	35520.4	41541.9	44411.3	46213.7	47026.7	45523.9
28	24.272	132.922	44124.6	42547.6	404402	114838	74514.7	60570.6	50726.4	47217.5	46330.7	43545.1	43615.5	43731.1	43575.5	43452.4	43543.4	34824.4	39021	38558.9	35674.9	31187.5	25789.3
29	23.101	132.923	14753.2	16697.8	21391	24586.3	27248.5	33879.5	38934.8	43150	47105.1	45352.1	49458.2	48132.3	53077.1	53248.7	53106.3	54065.5	58336.7	63325.7	66185.3	70584	74558.8
30	22.742	132.923	16018.5	18454	22501.5	25403.1	28364.1	33704.5	36732.6	38489	43445	42303.4	44328.1	43442.8	46183.8	46183.8	45356.6	45294.5	49563.6	49401	48411.7	45887.3	42894.1
31	22.769	132.923	16018.5	18454	22501.5	25403.1	28364.1	33704.5	36732.6	38489	43445	42303.4	44328.1	43442.8	46183.8	46183.8	45356.6	45294.5	49563.6	49401	48411.7	45887.3	40608.4
32	1.958	133.013	58965.6	45007	43604	34520.6	37553.9	45023.7	31022.8	37535.4	46055.7	39160.6	37845.1	40739.3	37693	37266.2	37735.8	24768.6	42574.1	36627.8	28669.5	36187.1	29626.6
33	22.355	134.894	15538.3	15516.3	15499.8	12926	22817.9	14855.2	13035.8	10468.6	13250.3	10852.9	22530.5	11674.9	15191.5	16061.4	14457	18405.7	28433.9	25966.7	23938.9	19581.7	10323.1
34	24.324	134.894	18649.5	21192.9	23610.8	26664.9	29142.2	32307.8	38078.3	40677.7	43028.8	42473.4	51935.3	43843.8	45842.2	47229	45836.3	41263.1	54090	58104.1	72106.1	89288.6	125226
35	22.768	134.894	43721.5	31634.5	24576	22538.2	21590.6	19437.1	26415	25477.6	24463.5	25268.9	41839.9	24834.7	30635.3	32728.5	29568.7	42064.8	53710.7	55873.4	51979	46333.9	38797.5
36	23.172	134.894	34552.9	32001.8	32244.2	29712.3	32400	33097.8	53020.2	35820.8	29669.5	27753.1	48965.5	27476.6	36045.8	40215.8	31855.2	47674.9	47570.6	33658.6	24436.8	11659.3	10726.8
37	22.804	134.894	52054.6	32956.6	25670.3	23143	21941.6	19622.8	26553.2	25541.2	24485.1	25270.7	41854.6	24830.1	30630.9	32725.5	29570.9	42143.5	54209.2	57303.1	54675.8	50320.5	38997.4
38	1.764	135.029	11593.6	5136.2	8337.71	7053.12	59905.3	9075.43	7876.35	8216.64	8606.33	5022.38	3414.83	4402.15	7176.89	6975.27	7074.18	5135.61	4645.42	5850.27	4726.88	4938.1	4171.7
39	5.226	135.03	661.337	1072.71	1065.04	1851.34	2907.88	3961.58	4397.75	5924.11	8205.16	7523.14	3254.57	7730.82	4661.25	4165.23	4896.35	923.354	1651.3	1672.66	2332.35	4759.19	27865.2
40	2.815	135.03	10577.2	14344.1	10552.6	22561.2	27188.3	39036	39482.2	9752.99	64680.7	44208	21056.9	59802.3	54571.3	54783.3	55177.5	45038.3	61283.9	57608	68706	318339	51302.7
41	23.17	136.891	11532	10892.2	11022.2	9905.18	11361.5	131496	16633.2	11878.1	9963.97	9583.17	16309.5	9690.18	12134.2	13411.8	10859.9	15501.6	15605.7	11244.5	7982.17	3839.76	3583.34
42	24.343	136.891	9083.18	9472.54	10195.5	11029	11752.9	12388.1	13460.8	13894.7	14785.6	14734.7	17424.5	14564.6	15185.8	15429.1	15139	13806.2	17066	18602.9	18517.3	19085	17107.7
43	22.773	136.891	3795.73	4145.89	4560.5	4808.65	5369.34	5626.99	7638.94	8076.99	8414.2	8470.49	13417.4	8491.16	10298.7	10943.8	10024.1	13250.1	16017	16265.1	16199.8	15477.5	12566
44	5.019	145.05	1380.42	1602.44	3990.29	2398.61	1933.99	5138.65	2595.05	4417.15	6405.95	6291.32	4285.16	4353.17	4652.03	4478.43	4739.96	8206.97	4813.37	4822.58	8241.41	9656.09	4466.52
45	1.619	145.061	16945.5	16515.1	15314.1	16008.5	18185.5	18822	14011.9	19817.1	19301.7	17253.3	12821.8	15120.6	16013.2	15890.6	16086.7	13759.4	14345	17061.3	16669.8	15887.8	12482.5
46	1.678	146.045	223095	81392.5	52592.5	42758.4	40622.7	32666.2	34832.8	36869.9	40041.1	32454.3	36643.7	35826.3	36348.2	35003.8	36586.6	39651.2	35753.9	40449.6	45395.2	48340.3	49867.8
47	24.15	146.965	8720.51	9195.3	9002.01	9235.07	150652	22130.7	15263.2	12029.6	10066.2	9690	11086.8	9389.55	9250.81	9370.61	9154.95	10801.8	11119	9393.44	8185.63	6602.1	4975.53
48	3.444	151.025	43773.5	46206.1	44033.3	44668.3	46823.3	731082	88217.3	25597.9	67963.1	40422.4	38332.6	44738	47338.3	47408	46067.4	29456.7	50416.7	35044.2	25144.8	20054.3	15135.1
49	1.566	154.061	354.754	360.95	458.467	597.888	843.48	1408.93	1439.58	1862.65	3179.48	3011.03	2759.02	2787.04	2813.03	2939.3	2803.75	2237.83	3300.07	2366.95	1705.79	1291.31	858.598
50	1.411	158.977	659.698	780.294	675.46	1112.82	2519.07	2883.38	3084.24	3355.99	3782.88	3830.02	4914.41	6155.09	4452.33	4188.02	4707.14	2661.42	5703.06	7399.81	3441.95	3702.47	3047.02
51	5.81	164.071	2884.24	2967.4	3335.94	4369.35	6560.75	8634.65	10597	12651.2	17837.8	14872	15179.2	15190.5	15445.3	15639.7	15553.7	11102	19807.3	15452	13547.7	12927.7	12742
52	7.891	165.017	2516.03	2690.85	2683.63	2458.2	6759.06	3694.74	3061.31	2689.51	2588.63	2454.75	2447.88	2522.77	2493.53	2581.09	2396.69	2543.47	2225.48	2094.78	1711.36	1398.16	1136.94
53	1.804	166.975	189.204	339.202	846.517	780.752	700.186	1478.39	1462.54	1743.07	4178.48	3025.54	1457.61	2120.49	2984.05	3004.94	2997.97	4465.78	6597.38	6546.51	6265.05	33421.1	6114.02
54	2.642	167.02	2625.93	3701.67	4489.91	4008.39	4720.15	6551.07	6365.07	1210.68	9336.82	10691.4	14363	6120.61	7226.6	7399.53	7198.65	6522.18	5016.84	3566.98	3076.22	2187.23	2769.52
55	1.668	168.989	3042.93	2536.87	2021.34	2453.56	2757.2	2121.23	8704.44	1861.05	1793.97	2140.84	3910.84	2878.08	2355.56	2284.75	2306.84	1968.65	3905.41	2914.62	3646.7	4003.27	4307.23
56	1.665	171.005	21184.4	18121.4	33766.6	23738.8	103211	49835.9	35341.6	39971.5	28838.5	18791.7	8394.08	14437.3	22894	22879.4	22737.2	24234.8	23583.4	23967	15633.7	21115.7	17760.7
57	2.723	173.007	1480.25	1630.13	2387.76	3172.25	3262.07	4282.62	5242.47	3289.8	7853.11	5785.15	6068.47	6033.24	6995.52	7290.3	7054.48	5023.48	6770.12	7338.52	8315.3	12919.5	48478.3
58	1.668	176.934	4183.5	5928.25	5010.23	34634.9	11004.6	8574.4	6080.57	4545.96	4460.23	3736.58	4081.7	4482.18	4585.4	4642.79	4526.33	5230.4	4007.78	3346.17	3346.37	2223.14	1698.93
59	3.81	180.066	6239.7	4968.57	3902.12	4653.71	5164.58	5445.12	14380.6	4102.91	7020.62	4920.69	5252.51	5389.02	5854.17	5771.47	5706.53	3989.69	7458.52	5344.15	3592.43	2305.94	1701.44
60	1.519	180.971	4281.85	3831.98	3982.37	4662.89	4931.1	4878.81	5002.74	5439.69	5684.07	4489.48	4963.36	5427.27	5083.62	4914.2	5147.48	5038.35	5470.28	5204.04	4911.95	4561.17	3842.35
61	1.695	184.984	8963.38	9569.7	11530.1	8296.34	5798.98	7656.5	7450.23	5617.15	12670.5	9939.31	6150.62	7769.81	10133.8	10261.5	10073.3	14335.8	21205.9	14830.4	8148.25	10693.6	11974.4
62	1.778	185.019	50086.8	13195.8	6176.1	6007.31	5272.38	4198.61	3563.7	3317.11	4533.84	3695.6	4172.72	4456.57	4273.16	4363.01	4203.12	3005.38	4845.43	3861.55	3159.82	2519.64	1965.69
63	2.608	186.044	2822.06	2770.13	2099.27	2686.79	30844.6	6771.01	4639.5	2951.89	3283.51	2523.29	2883.26	3392.12	2506.54	2692.85	2503.41	2132.56	2896.21	2303.48	2671.88	2032.83	1473.96
64	2.606	187.041	2469.4	3219.35	2770.61	4599.38	6355.84	6754.42	7879.41	7434.55	9889.68	8631.09	10980.8	11978.7	10170.6	10083.1	10273.9	7112.73	11096.9	10194.3	11885.3	13971.7	17505.2
65	2.813	191.019	179185	150408	88852.2	114786	105316	108039	102972	22953.7	109646	94334.2	50917	104132	98803.3	98310.8	98635.3	83006.1	101152	122737	135594	87731.7	84180.7
66	1.578	191.993	357.999	416.622	543.311	732.5	947.013	1064.1	1665.33	1940.46	2081.18	2007.74	2360.64	2329.67	2498.32	2372.08	2593.46	2270.54	2801.09	3647.56	6061.1	64189.5	2517.33
67	1.671	194.945	1624.6	2750.12	2977.16	3639.88	4019.66	5400.31	5259.26	4667.49	5443.61	5149	5397.73	6233.88	6122.29	6182.26	6142.31	7402.02	5754.45	5256.05	5935.64	5755.68	5060.22
68	1.693	195.05	4707.06	3868.15	16312.4	7796.1	7806.83	5036.11	3942.04	5761.78	5817.82	6186.02	6126.92	6032.75	5407.59	5144.85	5456.42	3339.24	7345.32	6441.1	4764.83	6619.44	6448.42
69	1.525	196.946	619.706	950.632	1158.19	1259.83	1644.89	2005.42	2329.66	2442.67	3002.6	3049.32	3144.61	2852.89	3026.53	3154.42	3040.2	3357.96	3240.75	3492.19	4310.99	7130.93	43229.9
70	2.608	201.036	5190.62	4245.3	3566.5	4300.57	68161.4	12455	7060.88	4719.08	5154.41	4375.28	4111.09	4590.12	4445.03	4256.23	4438.49	3178.22	3856.84	3944.55	3595.43	3454.77	2922.11
71	6.738	203.082	6250.7	5449.69	6186.12	6765.89	7909.05	8031.08	8637.23	7466.25	11589.3	8073.28	8767.47	8632.69	9332.46	9408.8	9291.59	8500.98	14379.2	14177.7	11520.1	13816.2	21859.8
72	8.484	209.045	10112.3	9532.11	10133.9	9667.38	9676.6	9973.7	27204.2	12850.2	10092.3	9424.68	9810.43	9371.15	9844.73	9806.43	9580.82	13009.2	9131.32	8420.84	6990.23	5591.25	4593.86
73	1.493	213.084	4970.91	3109.74	13255.5	8327.35	6134.83	4155.92	4008.03	3795.66	4115.61	3833.47	3603.11	3425.91	3464.57	3415.02	3442.46	1966.89	5039.87	5821.49	20679.7	2244.74	2386.53
74	1.694	215.031	18120.5	16188.4	49955.3	31130.5	60433.1	19863.2	9676.95	11326.2	13147.4	17865.7	55323.2	29410	17277.7	16988.8	17287.4	5044.7	16385	9069.2	7427.05	10829.9	8516.96
75	1.693	217.029	6328.94	5611.88	156549	14554.2	23326	7546.4	3724.49	4069.64	4907.67	6132.94	18458.2	10506.3	5920.75	5981.18	5870.47	1742.13	5369.28	2581.66	2002.61	2736.7	1900.18
76	2.632	217.081	389.192	516.523	1103.38	824.967	971.378	2445.73	1627.92	997.542	2754.82	1982.73	1292.24	1865.1	2296.86	2118.2	2388.68	2142.47	2371.09	2935.57	3139.45	6863.54	1889.23
77	6.119	218.102	24612.5	23741.3	23622.8	329719	57164	45689	32572.8	27142.6	35209.9	21569.3	24379.8	27519	25880.6	25576.8	25707.6	19976.5	37146.5	25307.9	23288.5	20060.8	15466.9
78	6.775	219.05	26875.9	26833.7	28151.8	24135.2	23412.1	91355	46942	35325.8	32713.5	30481.8	28455.2	28134.2	26294.1	26624.1	25746.5	26790.1	26916.5	30503.4	21592	8705.99	5977.6
79	1.647	221.984	6745.19	9007.36	9069.77	10258.1	10625.1	12680.3	13815.5	10668	11513.2	10176.6	9614.29	12806.4	11885.7	12404.4	11740.1	16648.5	12642.3	11430.5	11543.4	8761.15	8204.65
80	1.671	229.01	14676.8	17727.3	8183.94	11737.8	13677.3	32798.2	19111.2	11130.3	12051.6	13145.1	21104.9	17418.7	13938.6	14207.3	13660.5	14726.8	16308.5	11310.3	12525.3	12020	7136.54
81	15.367	239.129	4004.55	4016.77	4162.04	4140.02	4079.71	32421.5	7560.25	4893.06	4157	3751.5	4150.24	3971.26	4264.24	4009.62	4226.98	5055.57	4131.97	4476.6	4353.24	3685.74	3293.34
82	1.887	242.076	1178.96	1340.28	1876.12	2159.55	2443.42	3969.87	3555.19	3204.39	5258.77	4888.65	4866	5402.77	4432.8	4894.3	4372.54	4140.66	4442.23	3549.34	2885.17	1697.69	1297.48
83	2.564	243.061	1115.79	1080.31	1398.94	1591.76	1503.41	2452.98	1851.61	1477.73	3318.08	2026.22	1371.56	2433.83	2037.34	1949.57	2070.06	1531.59	1910.86	1606.84	1347.99	1129.56	1072.03
84	1.641	243.964	7333.02	6563.71	6300.71	44741.8	15944	10936.5	7772.56	9219.2	8039.13	5424.05	5370.38	6173.48	6737.24	6778.54	6641.91	4813.28	5270.64	5410.76	4421.4	4806.35	3000.53
85	1.698	245.041	1893.5	2570.89	2538.21	3456.39	4562.46	4412.38	5354.66	5251.65	4547.74	5555.72	6618.89	5502.02	4575.8	4644.26	4602.79	2092.55	3911.41	2872.35	3639.22	3627.36	3586.93
86	1.641	249.022	25341.6	25123.2	25220.3	24334.6	23481.3	93629.2	51767.7	27770.8	26304.3	21823.6	21096.6	27384.4	25924.7	25666.7	25656.3	24976.3	29364	24611.8	22138.5	13897	13259.7
87	1.636	251.019	141.929	203.334	267.071	401.517	514.753	707.745	1385.05	1631.39	2053.74	2398.36	2183.45	3142.52	2771.56	2636.74	2993.47	2397.12	4185.5	10984.5	3462.82	2492.9	3021.47
88	1.648	259.021	30691.7	31964.3	256878	76185.4	65359.3	47482.8	32443.8	28323.8	28846.9	54866.1	89262.2	42112.1	34252	34316.7	34152	18292.2	34572.4	24673.6	24532.9	23055.5	25753.1
89	1.651	259.938	4711.56	5225.7	5017.99	4851.87	4630.26	4888.81	4288.01	5172.07	5040.73	3884.89	3819.91	4025.81	4287.59	4199.37	4324.16	3511.27	4041.99	4477.26	4438.91	5279.53	4579.83
90	1.524	264.933	10797.9	10559	10600.2	10591.2	81556.2	23795.3	14257	12772.6	12069.9	9862.48	11058.5	10502.9	10920.6	10775.8	10799.1	11187.8	11141	10862.6	9581.83	8176.45	6507.24
91	21.647	265.145	8931.93	9369.63	8706.09	8769.38	8534.34	8270.9	294663	14668	9949.21	8692.05	12949.6	8288.95	9900.39	9060.64	9878.4	21321.5	22173.8	39185.6	10870.5	11110.5	10199.4
92	21.565	265.147	9617.95	9304.54	9200.2	9181.95	27693.6	13381	11453.7	9118.85	8414.43	7937.8	10084.8	8522.65	9502.36	10222.7	8939.07	11705.1	9236.18	5555.3	5647	4220.47	3145.59
93	5.225	267.072	93551.4	129861	103413	153169	178302	184920	223901	232939	257915	228988	223431	256782	231996	230389	233351	208272	239838	192370	207500	230043	179412
94	1.67	268.981	1345.15	1638.83	3375.76	2772.07	1914.7	3441.22	4032.86	4660.84	4029.66	2724.06	1366.03	2407.53	3407	3576.12	3390.78	5239.38	3770.24	3597.81	2055.75	2209.5	1604.58
95	1.63	271.002	27363.9	18243	15977.2	16259.9	15310.5	13851.1	14238.5	16361.4	15948.6	11089.8	9612.35	13030.8	13886.3	13050.4	14088.2	7600.14	12659	15682.4	19376.1	34505.9	2835315
96	1.696	277.032	338.313	517.028	268.344	582.975	2188.7	1210.81	929.734	824.839	1357.7	2260.82	7173.61	4236.07	2225.84	2162.28	2303.93	816.224	2334.17	1737.71	2664.52	1228.73	1187.09
97	1.88	278.053	946.972	1037.51	1465.48	1738.78	2283.93	3432.04	3104.94	4090.04	5836.15	3881.71	4180.06	4689.9	4187.01	4233.93	4233.94	3610.75	4481.91	4741.51	5574.54	6989.98	11368.6
98	23.109	279.232	4749.37	2830.76	9459.13	5516.37	5043.92	17639.2	8879.07	14336.1	32280.8	12232.7	9572.83	21230.8	31648.1	32280.2	32064.3	46873.7	54072.6	98422.5	48685.7	58730.6	23304.7
99	1.528	280.907	2484.96	3626.6	4210.9	4117.83	4624.04	5421.53	5510.83	5207.01	5600.73	6400.73	5973.98	5978.3	5955.22	5743.01	6094.67	6369.55	6705.22	7624.76	11874.1	47770.1	6036.28
100	24.514	281.247	2120.38	1389.28	2320.24	2076.05	2449.34	3716.09	2748.39	2522.82	4527.12	2404.69	1900.85	2542.45	3052.51	3134.6	3075.72	6181.29	5104.85	9764.45	4205.75	4820.39	1424.29
101	5.202	282.083	258.308	313.208	342.753	492.579	697.64	1199.56	1543.26	1749.32	3253.28	3285.67	2407.12	3552.48	3018.74	3018.74	3122.12	3506.75	3347.67	4409.5	5017.22	6273.93	14357.2
102	5.594	283.067	3672.05	4783.18	4550.01	5408.09	6484.19	6241.56	5445.27	8497.51	9909.03	6780.16	8768.61	7415.29	8280.16	7941.08	8347.52	6440.68	9025.96	5724.06	5635.66	7091.35	4995.76
103	1.627	286.976	3905.57	4717.46	5856.16	6318.1	7389.18	8521.86	9760.74	10888.8	11264.5	9816.96	9877.07	10479	11066	11118	11080.3	7615.95	9877.63	7453.55	5185.07	3451	2250.83
104	1.652	289.031	4221.08	5317.3	4359.04	4137.16	5276.5	4947.44	13171.8	7032.15	4453.13	7524.49	12135.7	5719.72	5295.31	5196.8	5220.65	3783.58	4898.18	3611.29	3491.9	3310.83	3089.26
105	1.769	293.066	1989.48	1539.4	1657.79	1990.06	2188.11	2036.66	2723.28	2166.16	2951.59	1629.19	532.916	1774.32	2074.66	2380.29	1975.99	1860.12	1327.82	1187.17	1137.22	622.215	404.848
106	14.33	293.173	5846.81	8766.81	12722	19316.9	30988.4	53717.8	88182.6	92309.3	83957.7	57599.1	20081.3	40413.6	26517.9	28111.8	27213.5	21514.3	14960.2	23788	26264.2	29545.4	41771.6
107	1.659	296.018	3820.92	3817.16	8305.01	6473.36	4444.98	7877.92	9885.28	11993	10446.1	7203.04	3028.92	6019.41	9167.59	9346.59	9102.76	9837.08	10199	9717.3	6281.06	6295.62	5447.92
108	5.016	298.068	23676.4	26781.7	179367	56451.2	31438.4	33086.8	25513.8	27313.2	41470.5	25799.7	25542.1	29694.5	28397.7	27148.4	28364.8	32556.2	31601.4	29096	24597.5	22697.9	20989.7
109	1.716	300.045	2340.62	2533.19	2134.78	2501.63	8777.98	3402.84	2841.21	1997.53	2004.5	2231.04	2465.27	2067.34	2225.72	2149.38	2204.53	1392.28	1831.38	1600.49	1397.45	1317.52	963.592
110	19.721	301.163	2052.42	2048.7	2159.32	2022.49	2026.11	2060.74	71720.9	4498.76	3026.7	2582.7	1953.5	2284.79	2297.98	2250.01	2242.18	1960.7	1692.23	2038.93	1704.68	841.242	603.982
111	21.574	301.213	3331.28	2425.33	3257.94	2679.45	2388.85	4883.94	7573.11	4437.81	3436.04	2253.8	1637.44	3486.13	2901.92	2748.49	2919.72	2269.91	4083.45	4592.12	5206.56	17361.7	1709.62
112	5.227	303.049	18107.3	20690.3	14836.4	18234.1	48251.8	26578.3	23130.1	20447.8	19414.8	17871.5	19638.5	19356	19204.5	19392.5	18885.9	20341.8	22999.1	18132	17147.2	16722.9	11427.7
113	22.753	303.23	343609	178893	208086	140914	97310.5	160963	73610.5	70349.5	105340	75759.7	57398.8	95942.2	98327.9	97788.8	98351.1	66452	125265	108548	103136	109724	63754.1
114	5.227	305.047	643.765	942.48	898.799	1447.3	1946.51	2460.76	3566.97	4719.87	5626.45	5694.92	6067.16	6450.25	6339	6469.22	6391.58	6575.52	7661.33	6461.89	7073.49	8346.19	7305.54
115	2.251	306.075	6268.28	14018.5	11356.8	276745	35511.7	15538.7	17709.5	12739.9	19028.2	13450	10972.7	14538.6	13767.9	13765.7	13713.2	12283.6	18795.8	18832.7	18576.8	21477.2	15648.2
116	2.617	306.076	35494	80116.1	71018.7	93464.7	81142.7	287970	162911	113115	131376	76366.8	69617.6	97176.1	79422.9	82650.7	79422.9	71211.9	124789	108289	103297	109516	74684.6
117	1.777	308.097	9210.7	10455.6	9724.81	10256	12221.2	14738.2	12216.1	14643.6	17380.3	13258.8	14802.9	16061.1	15390.9	15088.5	15478.5	11479.1	17425.1	13830	15142.2	13907.5	11413.3
118	14.813	309.169	4443.53	4522.16	4399.72	4512.62	4538.78	4537.32	4210.29	4580.17	4319.58	4491	4283.44	4236.44	4308.86	4214.42	4351.56	5068.47	4344.83	4194.93	4430.98	4608.09	4536.87
119	23.101	315.209	2180.5	1343.38	2249.17	1185.46	1165.29	8073.46	1582.97	1680.72	2145.4	1017.58	897.61	1554.97	2157.73	2309.51	2044.89	2408.38	2576.99	2816.58	2309.02	2323.66	1783.9
120	1.512	316.946	4282.39	3306.02	3016.3	4104.72	25150.4	9123.22	6491.82	8356.3	6291.11	3658.45	3095.66	4180.95	3719.52	3875.29	3719.52	2255.61	2845.69	3166.58	2828.84	2976.47	2424.83
121	18.904	319.226	3716.03	1807.33	1511.26	1292.9	3084.51	2275.24	1463.23	1094.26	4410.97	3288.18	2714.16	2157.74	3476.88	3524.27	3476.11	4881.01	6390.42	3804.09	3345.14	2505.96	5678
122	1.671	326.986	2462.56	3563.96	1668.53	51790.8	7069.9	3854.77	3015.77	1759.38	1959.07	2288.96	3579.41	3186.32	2473.13	2648.13	2392.92	2879.95	2568.13	1799.61	2015.8	1754.68	1102.64
123	22.346	327.229	52182	51078.5	53739.2	45393.9	9655922	194944	71225.6	51747	72403.1	47433.5	46064.4	52663.5	46302.2	46238.6	46288.2	35614.1	41353.5	28900.6	28945.6	24946.5	11390.8
124	2.625	328.057	166.597	309.264	377.662	642.6	865.068	973.001	1627.5	837.611	3412.29	2810.06	2030.35	3502.95	2857.05	2869.84	2943.45	2288.64	3323.75	3423.74	3398.86	4313.83	3509.7
125	23.077	329.244	371.917	255.94	668.71	368.67	555.151	2425.33	1101.68	2042.08	5884.15	3267.57	2905.5	5344.68	5663.05	5909.16	5843.08	4089.23	7516.74	10190.9	15765.7	7124.04	2959.15
126	5.225	330.066	5996.59	8640.1	6483.59	9671.34	10752.1	11327.1	13307.1	13349.9	14986.1	13163.4	13108.1	14951.1	13505.8	13349.1	13586.3	13355.4	14240.5	11135	12381.3	13145.8	10591.5
127	2.568	332.108	3256.57	3083.75	2972.89	3209.91	2876.16	3674.95	11795.3	4935.86	5555.86	3356.97	3407.06	4310.28	3129.16	3360.6	3130.11	2695.83	3119.3	2687.89	2666.44	1937.64	1751.51
128	1.516	332.919	6903.78	6412.96	6030.9	7146.31	110422	18137.1	10948.4	10446.5	9164.42	6493.1	6423.96	7450.54	7012.76	7214.65	6857.18	5649.35	6002.44	5640.44	4336.55	3911.14	2719.78
129	19.715	337.141	11937.8	12336.9	12987.7	12414.3	11967.4	12802.8	30668.7	18481.9	14551.2	12839.9	12946	12693.5	12998.1	12550.8	12840.3	12674.4	11147.1	13118.8	10553.9	4688.57	3149.08
130	19.73	339.138	4729.34	4973.39	5511.38	4881.13	4716.34	5034.43	5206.48	11693.4	6693.32	5912.44	5090.56	5484.11	5587.97	3944.54	5726.98	5366.73	6046.04	12378.3	35543.1	5315.86	4038.76
131	22.482	339.232	347002	183528	354159	182815	229825	215615	291226	240221	207395	490522	272220	327579	257148	176412	260595	321995	1043669	403600	349251	213933	298475
132	22.755	341.203	3683.57	3179.05	18226.8	5586.55	3352.25	3908.82	2100.74	1972.83	2838.38	2476.93	2980.15	2745	3231.03	3356.3	3124.31	2842.76	3647.79	2792.7	1741.05	1214.39	675.25
133	1.65	341.94	11467.1	5840.5	3825.15	3705.02	3145.48	2970.35	2619.92	2904.35	2636.36	1844.46	1780.49	2259.91	2541.45	2498.12	2529.16	2306.55	2029.25	2181.99	2111.76	2224.89	1683.74
134	1.644	346.997	4585.56	766150	16500.2	8962.26	5994.36	5630.53	6478.36	3670.79	4190.5	3764.21	3502.3	5378.43	4927.42	4945.14	4896.66	8874.57	6300.2	5732.14	7079.24	5038.78	7127.72
135	19.72	347.169	18470.2	19696.2	19978.1	19415.3	18498.6	129781	39426.7	27779.8	23047	21912.4	19216.2	21038.2	20441.7	19588.3	20376	19173.5	19478.7	29375	30616.8	20151.6	20637.2
136	1.525	348.894	7019.95	7310.88	128518	20371.3	12451.6	10139.6	8505.19	7452.43	7889.19	7280.64	7877.59	7464.26	7300.55	7443.04	7192.9	7857.23	7351.75	6124.85	4852.66	3541.16	2532.29
137	20.414	353.209	6054.32	4103.6	7209.95	8342.11	5256.78	5117.05	7595.83	4267.86	4573.32	17820.5	5770.53	8464.23	5724.4	3461.89	6024.95	11886.1	6065.5	6894.35	5715.49	9950.75	5691.36
138	1.662	354.026	6399.47	7544.66	3715.49	39008.4	14172.3	8035.27	8074.68	4496.37	5198.91	5590.22	8024	8166.52	6131.27	6348.18	6023.66	6183.6	7685.38	5224.82	6031.65	5202.91	3353.87
139	24.276	355.155	3752.57	2468.01	3760.2	9664.75	4921.53	5870.48	2592.97	2488.36	4409.8	2039.98	2347.05	2793.53	3382.38	3397.21	3386.66	4316.1	5337.51	5971.36	5130.95	6078.05	3398.76
140	1.664	356.996	7570.66	9194.39	8679.08	7520.12	8948.47	9429.75	6809.69	6007.02	6570.09	11747	19513.5	9968.52	8102.03	8486.76	7936.92	5958.73	8299.96	4910.23	4072.48	3234.66	2902
141	1.666	357.914	2143.34	2537.71	2669.03	8111.93	4222	3292.05	2469.81	2375.11	2157.04	1829.96	1860.42	1958.16	2207.24	2122.89	2211.04	2212.16	2257.22	2315.5	2441.64	2399.07	1784.84
142	22.348	363.206	7756.77	7478.49	8282.79	6822.21	6735.17	26468.6	7930.77	5744.09	7732.17	5424.09	7817.85	6357.72	6848.67	6916.68	6653.67	6413.1	7847.28	5940.83	6622.1	6246.92	3139.33
143	1.527	364.868	478.489	765.626	941.895	1078.27	1347.98	1862.27	2340.85	2146.5	2806.43	3589.91	4083.24	3504.89	3859.71	3834.99	3912.02	4442.79	4526.37	4562.13	5078.46	5428.79	7723.48
144	5.227	365.045	898.983	1298.73	1134.85	1552.82	1918.59	2031.98	2613	2607.13	2881.08	2539.1	2389.76	3024.1	2834.46	2791.71	2866.8	2595.83	3219.41	2650.51	3392.17	4247.2	5917.01
145	22.349	365.204	3761.89	3358.08	3157.45	2502.76	2563.72	2956.02	2014.28	1876.94	2949.46	2131.38	2453.21	2469.43	2506.27	2280.3	2511.86	2228.42	2780.54	2049.49	2147.79	2076.03	1019.26
146	1.645	368.978	2183.4	2172.6	10249.4	5644.01	3388.45	3146.48	2720.27	2409.68	2328.79	1956.85	1808.03	2196.09	2245.13	2205.72	2243.02	2086.84	2502.74	2220.63	2126.69	2011.33	1545.66
147	23.103	379.156	891.869	676.435	1707.03	1536.33	1254.83	4353.9	2955.04	5033.19	10578.4	4904.93	2935.07	8458.21	10458.5	9620.45	11290.5	13188.5	18324	57589.3	13521.1	18395.1	9994.67
148	24.52	381.17	7341.57	2765.11	5242.74	3054.98	2747.72	5163.82	2637.14	2453.96	6049.56	2358.72	2457.47	3454.29	4865.39	4454.6	5033.24	7214.56	8728.66	17214.1	24046.9	9557.84	5261.89
149	6.055	382.096	1343.73	385264	10160.5	5513.24	4124.41	4532.19	2853.64	3770.16	2946.93	2202.59	1511.36	2280.18	2487.68	2442.95	2489.61	1455.24	2412.96	2313.16	1627.41	6185.99	109139
150	1.695	383.094	1038.11	1573.09	1475.23	1938.31	2824.93	2593.13	2480.78	2462.42	3183.16	2987.14	2986.16	3869.98	3099.27	3202.16	3102.16	2052.42	3541.63	2337.95	2380.3	3523.05	3736.8
151	1.644	384.034	13485.8	15426	16743.1	16171.5	22232.3	21601.4	20536.7	17004.3	18689.8	36912.1	59801.3	31756	24830.8	24861.9	24884.8	14120.8	28835.3	20219	22710.2	18302.7	24869
152	1.514	400.906	426.809	428.237	569.724	885.046	1305.07	1474.13	1880.29	3145.4	3301.09	2204.36	2423.59	2783.91	2812.27	2981.77	2791.64	2171.71	2376.51	2106.1	1654.76	1521.01	1021
153	11.946	401.084	938.81	1192.35	1431.8	1720.05	2132.87	2769.3	3003.52	3478.34	3343.03	3657.9	3410.02	3950.86	3665.96	3555.14	3732.45	3304.4	3066.28	3514.73	3868.11	3847.88	4069.82
154	22.755	403.154	3288.22	2813.24	4289.04	4413.25	3556.63	8808.95	4755.85	4929.63	10801.5	7021.2	4664.06	10144.6	10733.1	10219.6	11132.1	6038.09	15122.9	16423.6	30170.8	12958.7	5700.91
155	2.62	404.045	330.648	767.284	895.236	1308.54	1495.37	1323.76	1986.13	2062.07	3015.51	2361.31	2147.29	2760.22	2600.83	2778.87	2592.74	2490.68	3471.77	3313.9	2905.85	2689.34	1721.9
156	1.632	406.014	157.163	171.24	224.867	328.104	667.572	787.238	863.397	1586.73	2034.23	3602.34	4534.92	2960.94	2282.23	2247.69	2388.91	926.539	2138.84	2258.78	3339.41	67905.9	1858.5
157	1.684	410.126	2037.68	2940.83	2370.21	10147	4049.28	3405.3	3345.87	2156.09	2765.39	2060.26	1996.93	3077.92	2477.62	2517.25	2426.01	1852.52	3192.71	1989.72	1568.02	1370.6	1092.57
158	10.642	411.154	6597.63	4715.83	4972.74	299.885	7390.39	5685.71	2949.59	6092.22	9120.47	1324.18	9049.84	1553.72	3570.46	4368.3	12.1068	6123.43	2004.17	695.804	436.563	246.191	121.068
159	1.647	414.043	386.002	625.457	667.813	778.518	1319.36	1539.99	2061.3	2077.64	2157.51	3779.97	5107.96	2920.98	2675.89	2764.36	2680.48	1803.22	2465.72	1917.11	1957.84	1781.22	2285.79
160	1.52	416.881	1435.19	1620.01	1909.82	2415.89	2854.19	3412.3	3474.81	4467.48	4813.14	3976.84	4356.88	4424.9	4469.99	4586.81	4422.49	3987.99	3953.24	3379.77	2785.27	2283.45	1641.41
161	10.642	421.182	35624.2	25350.4	27142.6	1595.78	41503.3	30145	15181.5	32275.8	24045.5	6308	46032.7	8477.11	18243.4	23454	921.662	33804.6	10779.9	3717.36	2436.47	1356.92	610.255
162	22.767	422.128	2251.34	2075.16	2122.81	1717.34	2046.14	2129.32	440.046	624.245	1000.74	1005.14	825.407	1715.14	2306.23	984.802	2082.83	1380.61	538.299	145.571	137.992	76.6552	85.6924
163	1.665	431.031	441.466	527.201	1153.41	935.808	948.009	1674.01	1801.57	2344.09	2156.11	3118.65	2087.45	1856.37	2149.35	2316.12	2157.2	1765	2625.4	2243.7	1853.08	2979.75	5599.17
164	2.621	431.089	51.9747	126.374	134.794	277.194	343.837	419.809	922.572	577.131	2295.15	1271.68	1659.63	2604.93	2171.8	2385.37	2195.92	1863.37	3587.15	2735.67	2437.41	2042.91	1328.3
165	1.526	432.855	3350.45	4013.62	4006.22	3629.47	3529.89	3895.7	10444.1	4875.22	4189	3700.66	3829.75	3612.85	3894.13	3885.73	3775.12	3831.44	3665.14	3071.16	2465.48	2050.62	1462.49
166	1.773	433.111	3875.28	3671.71	3215.56	3205.26	15866.6	7965.63	5412.08	3946.21	4596.33	3261.22	3676.46	4272.41	3941.43	3756.79	3957.18	2801.04	4953.88	3670.2	4266.05	3068.34	2755.42
167	18.129	436.281	36898.7	30214	38823.1	43079.3	38596.9	68484.6	42544.9	39148.6	50936.5	53466.3	39525.8	63014.2	67805.2	67901.4	67924	59687.1	93561.1	100713	83522.5	85932	45628.6
168	15.7	450.261	1620.63	11231	7349.35	2640.58	1664.9	2262.88	1372.08	1767.91	2241.11	1037.61	702.1	1699.69	1886.01	1771.19	1939.26	1647.76	2630.39	6939.04	2255.2	2015.95	1936.03
169	16.914	452.276	16514	12337	22947.9	17750.1	13534.2	25416.8	15971.6	18615.9	25956.5	18988.9	18521.4	25524.4	27192.3	26902.9	27357.2	26160.3	36103.6	44517.1	29940.3	31122.4	20608.2
[truncated: 162 more rows]
