# Supplementary material for: Platelet Proteomics and Tissue Metabolomics Investigation for the Mechanism of Aspirin Eugenol Ester on Preventive Thrombosis Mechanism in a Rat Thrombosis Model
Source: Int J Mol Sci. 2024 Oct 6;25(19):10747. doi: 10.3390/ijms251910747 (PMC11476519; doi:10.3390/ijms251910747)
Supplement: Supplementary file 1 [file ijms-25-10747-s001.zip › File S2. Supplementary material.xlsx]

## Sheet: Positive ion mode (ESI+)
Alignment ID	Average Rt(min)	Average Mz	AEE-1	AEE-2	AEE-3	AEE-4	AEE-5	AEE-6	Model-1	Model-2	Model-3	Model-4	Model-5	Model-6	QC-1	QC-2	QC-3	Control-1	Control-2	Control-3	Control-4	Control-5	Control-6
0	2.676	56.0501	2674.97	2887.56	3542.61	3043.57	2807.12	30290.2	9131	5476.87	4689.49	3461.22	5233.58	3874.27	2343.32	3371.67	3082.78	2319.83	4476.45	8356.42	5696.45	3752.95	8280.86
1	1.809	57.0338	90.8256	204.57	317.684	441.496	473.277	524.621	654.171	893.017	1514.7	1807.55	4108.11	3614.5	3444.49	3711.37	3780.92	3487.78	4824.85	11242.7	3721.4	1985.35	3540.9
2	19.905	57.0714	361.375	359.985	498.664	790.923	1238.61	1606.21	2166.26	2820.24	4382.27	5894.03	6013.36	3959.27	2702.4	3349.43	2858.34	3579.38	2612.16	2524.99	2398.28	1806.98	1580.7
3	1.424	61.527	5130.34	6391.71	5465.13	5417.78	4147.37	9768.02	7348.73	4772.57	4390.81	5657.98	5894.77	5171.37	6523.76	7212.26	6648.8	14828.7	16002.1	14813.6	9143.38	6555.92	5819.53
4	5.432	62.0243	92282.1	249469	252360	108773	107833	271560	153666	55339.2	49692.4	133471	128842	206995	220416	190242	190195	130274	216712	62367.6	51689.9	16563.5	12721.4
5	5.482	62.0244	92282.1	249469	12465660	740862	273001	875326	240070	76419.5	120682	94791.6	332168	264592	186594	190242	190195	130274	217330	90152.5	116229	99532.2	78083.2
6	1.538	64.0163	6611.44	5674.43	8838.78	9555.89	12606.8	15011.8	14218.4	18635.4	18544	22605.4	23350.7	22408.2	22849.3	24390.2	23380.2	20125.8	24474.7	29039.5	27553.8	27936.2	58790.3
7	1.422	68.9935	352.203	386.621	573.271	1388.85	940.243	1602.57	2236.64	6109.36	5832.22	9205.19	6501.2	17611.1	12591.2	13880.1	12236.5	17158.3	18280.6	20297.1	20604.7	26047.3	123930
8	1.424	70.0343	19049.3	23971.2	114237	35928.2	21139.8	17837.4	20032.3	16882.1	18544.9	22853	20967.8	20795.6	28314.2	27085.6	27123.9	56216.6	64950.7	57782.2	34213.6	23854.6	21801.4
9	1.825	70.0653	1283.97	2213.06	2271.3	3019.22	3131.31	4863.42	5556.23	7305.29	9131.64	9054.86	13718.8	10753.7	12093.6	11895.1	11456.3	10592.7	16777.4	18203.9	9656.05	4397.96	4933.27
10	1.424	71.0327	4086.41	4696.73	4357.87	4223.27	3671.75	4244.33	90684.7	7455.86	4606.04	4811.68	3876.26	3799.28	5128.98	5064.46	5286.35	15890	24221.8	21910.1	16485.2	10538.3	7850.33
11	1.985	72.0811	34422.9	46944.2	36355.9	38252.8	1562499	140118	66995.3	50139.3	48791.7	40654.8	57382.2	41976.5	43959.4	44192.1	44949.8	37155.3	64900.3	96302.3	43552.2	22803.6	59675.6
12	2.57	72.0812	6969.18	7853.87	7278.98	7353.81	6116.64	7658.29	69665.5	13686.5	11138.4	7790.02	10924.1	8781.73	8563.02	8147.83	8697.21	2206.2	13110.2	20790.6	8955.69	4126.44	8441.95
13	1.421	72.9371	495.002	447.854	638.142	1417.17	956.367	1278.6	1584.79	3355.66	2645.48	3093.83	2226.02	4598.93	2963.81	3137.08	2739.65	3510.38	3754.97	2969.01	2453	1253.62	861.174
14	1.65	74.0609	5171.48	7547.56	5333.4	6256.19	4744.1	5127.99	5080.8	9873.52	6873.65	5147.49	5834.03	5772.89	5542.48	5778.18	5452.85	6130.12	6807.13	8331.27	4473.48	2453.37	1811.63
15	1.808	75.0443	2413.39	4193.63	3938.14	5292.95	4278.14	3596.63	2555.35	7975.33	4147	3344.43	4815.86	3939.92	4003.06	4216.39	4043.18	2762.25	4799.38	5497.33	3042.53	1237.68	1843.62
16	1.63	76.0394	1540.08	5054.45	3051.29	4031.37	2994.32	3252.54	3481.06	2525.38	3670.18	2263.4	5433.6	4566.9	4821.17	4482.24	4533.83	4303.76	6139.63	6717.79	5089.48	3929.31	4920.85
17	1.421	77.5015	4184.63	3349.69	882607	11589.5	2868.31	2647.3	2693.75	4788.85	3610.19	3776.87	2489.8	7076.66	4143.89	4931.35	3871.63	6068.87	5966.96	5298.71	3501.27	1855.12	953.443
18	1.538	81.0313	124507	90480.9	115867	98134.2	653717	243775	153972	139275	116439	119304	116964	105622	106964	107453	109624	99549.2	115394	140181	135734	138543	291529
19	1.427	82.0398	309.828	474.631	529.236	785.718	901.775	1159.18	1889.68	2815.23	3935.59	5908.82	6259.09	6500.63	8714.1	8541.18	8071.23	19305.7	21957.5	19412.4	13003.4	9751.65	8819.67
20	1.515	83.022	10170.3	6778.61	7587.67	8644.51	9609.43	9087.99	13416.2	15990.7	14858	16137.2	13654.1	15052	21753.2	19276.1	21156	55414.2	50948.6	55431.9	61344.4	62661.7	61665.7
21	1.43	84.9596	7408.64	26818.2	10725.8	8507.07	5897.2	5441.67	5758.57	6051.91	5055.41	5895.79	5392.39	7392.06	7132.01	7415.73	7423.12	8603.88	8704.45	8721.09	8666.69	9978.88	13038.4
22	2.593	86.0961	4289.06	3996.03	3367.88	3431.31	10659.9	2656.71	2935.23	2737.2	2045.67	2245.38	2076.62	2368.05	4418.74	3530.24	4185.81	14692.7	15083.4	12631.2	9971.61	6764.63	5391.18
23	3.79	86.0962	45445.8	56878.1	51158.9	47148	41931.3	51974.5	992002	95136.4	65687	47090	68634.3	50756.9	51614.4	58577.4	58002.9	44732.6	98852	109672	53161.9	22432.5	34210.7
24	4.141	86.0963	78971.3	94121	83075.6	81924.2	69916.6	84962.9	4025120	157472	117268	84504.3	117148	89179.8	85203.2	96314.7	95090.5	77248.6	164203	188697	89338.6	34109.7	53107.2
25	3.756	86.0966	45445.8	56878.1	51158.9	47148	41931.3	51974.5	41114.6	41045.5	270646	54695.4	46135.3	46454.8	60328.5	58566.5	58009.9	44751.7	89378.2	101896	30175.2	7776.38	7618.67
26	1.967	86.0969	6262.77	4992.42	4415.62	5589.74	6023.94	4468.38	9086.95	120606	6714.14	4035.74	2890.84	3903.05	6956.78	6326.9	6950.62	36819.3	38859.9	26572.8	17407.4	10605.6	5496.77
27	15.569	87.082	81.4445	105.75	144.298	218.924	333.767	553.513	922.607	1509.03	4090.13	11271.7	25796.2	12080.2	2575	2994.99	2670.66	2454.73	2542.74	2682.53	3001.13	3125.03	4418.89
28	1.637	88.0394	2384.24	4891.51	3933.15	5229.48	5799.11	6365.72	7560.65	6115.02	6862.73	7347.13	11494.9	10204.3	10628.5	12067.5	10887.2	11266.4	16158.4	17633.7	13596.3	7225.07	10410.7
29	1.427	88.932	81.9254	91.3013	139.725	347.226	205.341	352.993	487.245	1374.64	1259.63	1502.38	871.283	3003.05	1587.66	1906	1572.93	2517.9	2343.22	2890.09	2774.49	3607.53	21492.8
30	1.421	89.5066	6530.24	9301.96	4828.11	8020.03	2808.56	3736.78	3839.47	7682.97	5160.22	6009.4	3820.28	10387.2	6420.69	7821.66	6560.45	10826.1	11277.8	11282.6	10293.7	7581.51	6936.46
31	1.64	90.055	52464	125969	94860.1	98028.5	76286.2	86412.4	88540.6	64775.8	90205.1	72129.1	135113	124518	112759	114153	112963	114967	173658	175902	115672	62149.9	96738.3
32	5.432	90.0551	93091.4	354880	357498	147162	148705	380527	214819	77154.6	132174	169598	185172	294917	306809	264925	261892	174288	289872	85840.2	72730.8	23314.1	18027.8
33	5.482	90.0553	27059	92526.2	117735	95632.1	79093	435870	177362	75537.5	145602	132526	482322	385434	262845	267793	264738	176189	295710	123858	166757	158801	144923
34	1.424	90.547	2163.41	3103.79	3587.86	4535.11	5282.78	6740.93	11381.5	13914	17181.2	23878.8	26143.7	25524.3	34215.6	34032.6	34295.4	82118.9	99968.4	93212	65037.8	56305.6	58018.8
35	1.537	90.9767	149751	75639.6	128133	93000.6	125172	120604	99051.1	127436	116755	130215	125506	101595	115574	117545	118141	103222	127841	163921	142037	104335	220876
36	1.807	93.0552	238.605	594.497	657.487	1073.53	1225.68	1332.53	1622.84	1713.25	2955.86	3363.89	7170.32	5703.06	4531.86	4531.49	4691.28	3334.59	6440.62	7804.94	8887.33	2140.59	4719.07
37	5.481	93.526	198.367	392.09	577.995	618.134	728.697	1894.78	1581.34	1064.41	2795.1	2771.29	6696.9	5339.97	3071.71	3055.36	3136.23	1446.7	2670.75	1621.97	3291.23	4648.54	1671.16
38	2.678	94.0178	2829.18	4393.95	3062.26	2539.03	3631.35	3288.11	2311.49	2227.63	9240.43	3686.14	3849.19	3963.82	3283.17	3243.43	3310.95	3460.62	4231.82	3218.54	1664.53	839.919	375.425
39	2.644	94.0179	2829.18	4393.95	3062.26	2539.03	3631.35	3288.11	2311.49	2227.63	9240.43	3686.14	2995.85	3963.82	3283.17	3243.43	3310.95	3460.62	4231.82	3218.54	1664.53	839.919	635.975
40	1.833	95.0252	2138.74	4896.23	3946.52	4699.63	3241.16	3058.53	2798.23	6283.42	2881.63	2753.26	3528.48	3383.62	3567.35	3600.72	3501.25	1903.38	3072.16	2532.3	1646.26	922.033	1103.29
41	1.731	97.0287	5634.18	7767.7	70770.4	11739.3	8802.25	6994.84	6122.05	4683.58	6005.21	3936.3	6579.69	7236.88	9360.07	9935.18	9850.66	8486.89	20264.5	27595.9	14265	11690.6	18604.3
42	1.426	97.9698	6666.57	4817.74	4752.44	10949	4187.1	5420.17	172914	12863.1	6228.75	5938.76	3296.9	7848.96	4739.4	6152.15	5147.7	8759.49	7840.95	8516.34	6353.82	4454.25	2604.71
43	1.702	98.9839	38272.4	42907.6	56597	57085.1	71798.8	80143.4	84755.9	93129.2	95622.5	113569	108485	118540	108025	109097	107921	94065.6	104529	121685	108515	75392.7	100328
44	1.423	99.0547	34285.7	267837	61947.8	40546.8	26887.8	23018.9	29784.5	27979	28084.2	34513.8	32186.7	34270	47614.4	43596.2	45473.3	108393	122295	109229	66601.1	48683.9	41370.8
45	1.428	99.146	1839.12	2088.94	1982.18	1764.11	1707.22	1688.31	73958	3133.25	1978.66	1983.51	1760.96	1550.53	2359.3	2384.3	2351.37	3575.81	3082.08	3436.4	2911.92	2067.92	1840.51
46	5.483	99.9704	5498.46	10776.2	11280.3	7866.4	6869.33	14724.7	7929.69	3411.19	5579.37	99724.9	36372.5	19554.3	10353.4	8879.84	8719.76	4904.62	7680.6	4948.07	4318.39	2316.87	2371.52
47	6.146	100.076	2324.29	2570.85	2930.1	3659.02	4966.4	5138.25	8374.58	10205.2	15060	20871.4	15701.8	18526.3	20085.5	20377.6	19871.7	69632.2	54683.8	28689.2	21905.4	21193.8	18047.4
48	6.108	100.076	16460.3	14616.1	13247.2	13055.6	13931.3	11361.3	14780.9	14752	28945.3	22788.8	14115	16372.6	20617.4	19707.9	19220.8	67359.4	46909.8	18215.8	9065.8	5510.45	3003.12
49	24.856	101.071	79176.9	97035.4	116492	153483	184446	210828	203134	207850	198779	187443	166738	158776	120612	118604	121259	100671	99329.6	93755.6	97165.4	104872	107468
50	1.679	102.055	10780.3	18994.6	13493	15113.1	11320.5	11997.7	13348.7	22778.4	16665.6	9712.81	16578.8	16620.5	14211.4	14147.1	14323	13466.4	20367.5	22193.8	12944.8	7364.83	8836.43
51	24.848	102.127	103630	121304	142633	169586	213736	256577	338834	386184	419657	452103	467011	491857	534521	516215	535179	1279889	1186103	880869	895548	1053799	1349776
52	2.002	102.127	20596.4	19070.2	18824.3	19685	55564.2	21121.3	21032.1	18091.7	16262.9	15320	14498.2	18662.2	23155.4	20641.3	23036.6	53035.4	52666.2	49864.7	60424.8	93385.7	225397
53	2.629	102.128	12064.4	9628.81	8834.75	10246.4	9321.02	9436.38	12196.7	12955.6	13169.4	14228.8	14451.9	16681.6	22482	21411.8	22409.1	53728.4	57246.4	58350.9	83334.8	185971	29480.6
54	24.91	102.128	169249	202442	246772	321289	410102	502203	582938	654248	683693	693675	665656	647577	513574	533761	531486	780443	649522	566870	530712	608514	771783
55	24.097	102.128	103694	115379	128883	150147	169746	193136	254680	269982	278725	291784	306368	309453	383151	348313	357564	849794	826348	663849	548581	461398	391855
56	5.915	103.054	5965.62	7322.44	6917.58	6517.8	5700.67	7351.18	15155.8	6917.89	7017.28	4910.95	7504.98	6025.95	7126.46	7931.31	7249.62	6164.86	10464	14802.7	5377.51	2071.94	2767.75
57	2.631	104.053	4462.99	10748.8	9912.17	10263	8461.99	5521.34	204373	13525.7	9555.94	8075.14	11776.5	9120.98	11372.9	11189.2	11140.1	8310.49	18224.8	24133.5	9082.3	2751.02	4238.84
58	2.675	104.054	7927.09	10748.8	9912.17	10263	8461.99	10323.6	204373	13525.7	9555.94	8075.14	11776.5	9120.98	11372.9	11189.2	11140.1	8310.49	18224.8	24133.5	9082.3	2751.02	567.088
59	1.685	104.071	550.947	1432.47	1167.15	1772.57	2126.48	2259.6	2939.05	3300.23	4350.77	3879.1	5477.32	6272.44	5253.25	5175.98	5213.81	6310.21	7466.79	8164.84	8199.76	7544.46	6569.59
60	17.796	104.106	2442.67	3446.85	4589.73	2930.03	2983.83	3026.25	2584.94	2165.14	2106.52	4686.62	3435.22	2958.58	3420.3	3086.34	3609.21	4663.22	4520.48	4428.31	2650.95	1158.62	1776.7
61	1.625	104.107	615314	1048650	911139	808105	2815044	1412337	1121365	610149	709103	516690	994130	931009	741750	770812	764111	637775	742147	1044151	727986	449500	511692
62	16.787	104.107	51.9722	114.967	207.504	203.242	216.932	286.52	510.426	459.156	963.636	1353.26	3057.35	3376.41	2238.69	2303.79	2410.87	2455.73	3300.48	5603.16	2649.98	1140.92	2657.52
63	8.004	105.033	7840.93	7519.74	6533.11	6515.38	6373.44	24888.5	11294.9	6829.43	4022.61	4933.48	5486.61	6339.11	8540.33	8138.34	8714.55	26378	30085.5	38570.1	62235.9	1443446	11460.3
64	8.045	105.033	7840.93	7519.74	6533.11	6515.38	6373.44	24888.5	11294.9	6829.43	5827.92	4933.48	5486.61	6339.11	8540.33	8138.34	8714.55	26378	30085.5	38570.1	62235.9	1443446	8542.98
65	1.621	106.05	94495.4	116176	76275	83420	77819.4	77302	75478.6	47734.7	57534.1	44638.6	71851.5	64576.5	69792	72104.1	70512.6	61686.1	93476.2	105894	70814.7	43784.1	60894.4
66	1.636	106.108	3011.65	3692.57	5212.03	4471.48	2009.88	2891.69	3295.67	2066.31	12701.5	1708.76	1726.2	6020.87	2115.43	3383.82	3903.08	3232.26	667.695	5476.88	3779.83	1457.1	2833.35
67	1.538	106.95	14290	17289.8	22591	104430	34336.5	25327	18136	12159.8	13836.9	11960.1	18382.3	17848	18295.8	18065	18179.9	21379.3	27791.5	29187.9	20517.7	10700.9	14476.2
68	1.536	107.966	609.972	481.231	787.64	1180.3	1969.47	2288.62	3192.52	5770.89	6962.45	9930.42	7997.44	6964.34	6389.24	6597.69	6471.88	5899.77	4474.21	4454.39	7115.44	10112	18925.7
69	24.845	107.966	23715.1	21089.9	18870.8	20716.5	20620.5	18477.6	23692.3	24815.7	97958.6	42931.4	29017.4	27197.7	21577.7	14427	23471.8	47414	73756.9	370480	18669.5	21158.2	19358.3
70	24.929	108.08	1460.67	1641.56	1347.5	1800.23	1965.8	2419.33	6636.61	7956.29	7286.37	7480.91	8665.45	9259.6	14088.4	11755.1	13676.8	29833	29704.8	37483.8	82443.8	17246.4	16782.2
71	1.421	110.009	3424.7	3858.2	3243.32	3663.09	2808.46	2876.63	3435.64	3863.41	40474.4	4681.85	3622.79	3244.52	4252.73	3843.13	4444.22	12632.4	15057.6	10759.6	4642.54	2233.91	1835.36
72	2.654	110.012	135.9	803.944	856.11	781.258	770.174	1333.85	1511.26	1004.06	2157.38	2780.57	11847	10614.3	9251.11	9217.85	8187.48	5896.52	11669.2	10372.3	4463.08	1437.22	1609.51
73	2.659	110.975	472.675	1009.85	1290.51	1336.08	1466.93	2219.63	1986.82	1743.44	2732.34	2678.11	4569.8	4379.6	3974.59	4430.65	4152.93	3115.6	4672.63	5285.05	4961.32	4835.69	32296.4
74	3.073	111.006	3285.19	3746.77	3306.95	2510.02	3204.21	3403.37	3743.3	3480.73	3705.31	2753.13	8017.95	5981.04	3148.18	2793.65	3254.51	3695.26	3488.25	2385.15	2368.14	2104.34	460.896
75	3.012	111.008	2128.81	3438	3306.95	3556.43	2842.18	2848.66	3743.3	3185.9	23209	5359.8	2836.57	3772.73	3992.05	3113.43	3496.88	4320.3	5044.88	2810.46	1791.73	860.122	156.5
76	24.888	111.091	415.918	590.543	718.958	1143.87	1845.91	2603.55	3372.21	5516.81	10087.8	16093.8	18657.5	14747.6	8241.64	9183.48	8947.93	5572.64	6470.47	7545.47	21320.5	7286.55	7068.02
77	1.637	111.51	235.468	806.019	753.219	813.468	971.691	1222.32	1558.64	1104.79	1928.78	2469.98	3526.21	3152.55	3105.08	3385.81	3035.27	2340.56	3070.62	2728.92	3368.29	2814.93	1939.33
78	5.484	112.036	3038.67	7091.53	8070.27	7297.16	6743.99	17810.9	8367.58	3876.44	6667.52	5687.64	13964.1	11144.6	5877.6	7607.85	7340.49	4490.66	6516.34	6002.85	8340.97	25712.3	2998.16
79	5.428	112.037	2546.15	6736.26	6286.46	5008.45	2983.13	8616.39	5788.55	1583.09	4454.59	3297.82	4788.04	7445.85	7387.86	7358.39	6079.33	7311.91	10479.6	2964.82	1943.28	587.337	364.017
80	1.916	112.05	5680.63	10111.5	12732.9	12293	15683.8	17251.1	20678.7	23730.1	32682.3	26805.8	41444.3	42072.7	36216.4	36494.3	36057.6	24117.8	39609.5	45744.9	34097.1	25745.8	34975.8
81	2.618	112.05	21377.8	35776.8	41102.8	27621.6	86912.6	50025.6	38029.6	26580.8	30471.2	23205.6	33433	33028.7	27815.7	26634.8	28253	13533.4	34212.7	39028.2	31026.2	24808.8	42182.1
82	1.463	112.086	3551.94	5255.12	6986.64	3027.66	4948.21	2779.47	2455.64	1369.47	1604.05	2351.91	8061.04	2713.99	6015.84	6325.54	6172.89	2344.67	16381	31720.6	5794.35	1785.52	8729.25
83	1.539	112.896	577.682	2045.66	1616.13	1511.68	974.062	1222.02	1455.16	1240.41	1465.73	974.013	2155.49	2345.74	2435.52	2076.27	2136.27	3700.89	4020.76	2360.41	2038.19	1420.62	950.026
84	1.726	112.999	31400.6	32244.5	46412.2	39800	47634.5	50809.7	40988.8	55214.9	46461.2	32238.1	77559.7	50796.5	44433.7	45333.6	44397.6	14503.4	25885.1	30712.4	34958.9	25586.5	21960.5
85	2.633	113.034	15430.6	32767.2	35119.7	31172.9	30539.5	30964	29093.9	23204.9	29208.1	23966.7	51922.7	39535.6	35591.9	33240.8	35438.9	20815	39750.3	37067.1	26294.4	12528.9	15349.8
86	1.419	113.964	543.832	624.796	779.351	1573.44	1048.57	1153.95	1538.99	3229.22	2601.61	3115.01	1588.6	4235.18	2636.84	3040.39	2648.07	3949.09	4277.6	4351.59	4791.51	4579.9	3924.1
87	1.74	114.066	25106.8	24470.7	18846.6	22144.1	30110.7	23937.5	57240.1	55419.6	108521	57936.2	55838.5	85449.8	52981.2	50369.3	51828.3	47635	34298.3	26902	25381.8	30162.2	21944.5
88	1.74	114.163	611.436	1269.72	970.253	1141.64	1495.28	1146.29	812.638	1160.62	352.196	1952.54	1844.85	313.149	2344.66	2199.19	2308.3	2107.8	1617.85	1303.93	1297.56	1657.18	1535.75
89	1.419	114.983	2886.53	3257.45	2895.65	5051.45	2888.5	45537.1	3880.78	4278.09	2527.01	2859.38	1475.32	4187.62	3441.52	3636.29	3279.08	5120.82	4782.16	4294.17	2860.89	1809.54	980.193
90	1.806	115.037	7600.95	9718.33	11457.1	10577.2	9939.21	8767.51	8116.62	109488	11509.1	8786.64	10794.2	8658.36	10425.8	10129.4	10466.4	12364.1	15490.5	19269.3	9802.56	4524.55	5376.43
91	1.638	116.033	649.954	1441.53	1394.86	2182.74	2209.6	3209.95	3893.8	4715.63	5822.3	6164.75	10724.7	8326.48	7802.98	7194.78	7527.97	6095.38	8242.32	10002.6	8697.44	7157.17	44425.2
92	1.822	116.07	62509.7	118312	105541	133354	130582	162165	164478	165764	201967	181739	315554	246173	267282	272327	266027	254321	408853	540342	286801	127665	222450
93	23.411	116.07	488.364	849.77	1042.39	1407.17	1819.44	2463	6202.12	8971.84	13969.9	22396.3	27345.3	22868.9	18944.1	14160.5	16587.7	29125.6	49155.2	64573.8	54663.3	30125.1	26762.5
94	24.839	116.075	962.21	1252.86	1643.17	1796.06	2133.85	2605.46	5391.18	6221.66	7475.33	8012.45	9092.18	9974.45	15059.4	11312.4	13517.2	21772.1	22364.1	25990.3	21947.8	16425.2	15663.9
95	1.738	118.086	101586	187033	3285211	280911	167155	141908	151726	114650	167092	110592	142242	148080	134107	139663	138278	99192.1	170097	153778	132425	85041.6	140352
96	1.985	118.086	58469.2	94923.5	88581	108290	108164	151426	138969	139032	175528	155147	242036	190414	203881	210294	204434	185350	316370	451800	195204	80328.8	156303
97	2.569	118.086	32446.5	39550.5	35707.1	35601	381748	96013.2	49774.7	35872	38891.5	31031.4	43348.8	37196.1	38581.8	38261.4	39451	10369.8	58221.2	86304.3	40326.4	18106.6	49381.3
98	1.587	120.003	265.247	307.44	581.033	499.646	754.39	1133.52	1259.21	1810.66	2658.25	3067.82	6051.04	4323.81	4606.86	4596.62	4459.03	4175.11	5504.99	7081.52	5570.37	2719.63	7817.78
99	1.658	120.065	47053.3	73001.4	53675.7	65865.9	46709.1	46806.8	220438	66276	57512.4	40749.2	65471.3	61600.1	57173.2	58245.7	56876.2	58408.1	75935.3	93955.4	44572.4	20085.6	20073.6
100	5.914	120.08	23346.3	34433.2	39246.7	48332.3	53294.6	76340.9	65529.5	63875.1	84130.1	73876.7	126571	91870.6	100673	101449	102275	78076	156495	236512	120516	61992.1	254198
101	1.656	120.965	17310	135083	45301.5	20542.6	19880.3	13962.7	12309.9	15180.1	12896.2	15787.4	12468.7	13618.6	14002.7	13873.1	14006.6	12854.4	14795.3	18551.4	16126.7	10098.9	17223.8
102	18.037	121.028	712.518	351.394	181.136	77.8329	719.207	137.003	488.515	99.6796	114.831	1620.29	282.107	17.5278	7017.68	6437.72	6185.88	51580.2	26674.3	10627.7	5144.24	3458.36	877.226
103	1.583	121.068	1895.15	1802.36	1610.07	1646.44	2575.14	1843.15	4806.04	5193.13	12119.6	7304.14	4954.99	7361.33	9446.16	8679.73	9322.63	28254.6	25472.1	15029.9	7171.09	7887.98	8614.07
104	5.486	122.546	295.293	658.024	848.46	908.229	1041.71	2578.2	2306.31	1693.01	4214.79	4696.36	10681.4	9940.64	7962.12	8267.06	7752.4	5103.28	8492.53	4240.97	5431.61	6435.71	8496.94
105	5.437	122.546	745.924	2291.52	1797.36	2544.74	1347.51	5163.6	3702.04	2118.6	2839.84	3788.35	5198.56	7794.05	7858.27	6714.98	7292.62	4335.42	6671.83	3800.21	5226.27	4728.27	6779.13
106	1.538	122.924	11676.1	29085.7	30094.7	15618	12223.5	134190	26398.7	9019.87	11475.9	7234.31	22066.7	19499.8	20931.2	21141.7	21140.8	29966.9	47269.2	45613.5	32267	13626.4	20457.5
107	2.73	123.054	49983.5	105377	117216	98270.1	273390	130366	91026.2	52904.9	57591.4	64580.6	96164.1	93740.7	97959.8	98913.5	97575.9	74453	176544	114958	99033.1	32674	9218.18
108	2.691	123.055	49983.5	105377	117216	98270.1	273390	130366	91026.2	52904.9	57591.4	64580.6	50865.6	93740.7	97959.8	98913.5	97575.9	74453	176544	195187	99033.1	32674	23930.2
109	24.87	123.087	2365.92	2846.78	3269.95	4061.68	4735.92	5351.53	8191.47	9652.13	9826.16	9945.5	10364.3	12650	13192.6	12424.5	13082.7	19319.3	19973	20594.7	22007.5	29239	53041.6
110	1.541	123.941	2904.64	3404.55	3439.82	3773.63	3599.17	3409.07	30571.5	4153.85	3324.4	2504.06	2872.56	3029.93	3652.3	3348.04	3653.06	3743.45	2830.32	2261.68	3072.82	3317.47	3603.55
111	24.838	124.086	16598.5	20369	25587.7	35471.4	45928.8	62389.6	83151.9	109148	132740	147193	147589	144481	121075	117589	120203	106985	109553	107697	124718	151201	200409
112	1.537	124.922	1820.14	4963.82	4156.7	2758.63	2216.44	2299.44	2471.04	2548.71	2294.67	1539.64	3549.08	3072.53	3051.68	3129.46	3337.5	4647.53	7958.34	8047.57	11131.9	1952.14	3561.78
113	1.908	125.07	3067.27	6485.26	5012.15	4510.59	2472.8	3633.69	3252.17	7601.29	3497.82	2285.54	8176.27	3114.9	4870.62	4534.1	4624.64	3828.01	7442.82	7174.38	2468.03	750.251	1855.69
114	1.666	126.021	36536.7	94357	63532.2	60322.6	46876.3	51828.1	49283.3	34200.6	39630.4	47490.5	76608	72640.1	64723.8	63100.2	63234.6	72704.4	87994	83026.4	66788.7	45716.6	33147.2
115	1.425	127.024	7220.12	8756.73	9422.08	11518.8	11066.5	11704.3	19307.1	20751.4	23611.5	30526	28412.7	29043.7	42537.8	40414.8	39987.9	98899.9	107279	95292.9	57309.2	41483.7	38209.4
116	1.732	127.039	2947.74	4436.04	4641.79	5711.02	6966.44	7756.13	8998.94	9888.75	12089.9	11254.1	13822	13093.7	16447.9	15480.7	16264.2	18642.8	25177.7	34079.8	22552.8	22538.6	28264.7
117	1.787	127.04	55347.7	34242.6	21627.1	18334.6	16659	14624	14033.8	13321.5	14642.8	11913.2	16985	13095.5	14554.6	15605.5	15511.3	15542.6	26389	34767.6	23088.8	26988.3	57696.4
118	1.623	128.031	2261.35	2809.75	3273.78	3696.47	4832.72	5649.31	5860.79	5353.79	5814.23	6484.15	7768.98	6663.7	7515.06	7981.25	7868.57	7341.18	10364.4	13847.6	14092.1	29713.5	7336.56
119	2.66	128.985	5689.42	10766.9	9814.1	30039.7	13768.8	11136.9	7346.43	5464.28	6205.68	5396.54	9506.19	8415.4	8271.21	8439.44	8164.77	5556.43	7799.08	7565.74	5753.36	3684.8	3444.5
120	3.054	129.017	1660.72	2438.37	3086.97	3548.04	5745.02	8544.43	13025.3	17241.8	24232.8	23344.3	29217.8	28084.7	25120	20689.7	22365.8	26737.9	25035.5	17364.8	16325.9	10517.5	2089.19
121	2.99	129.017	10994	23181.1	14572.2	21758.8	16371.2	12838	595612	24800.8	15756	17680.5	9961.98	14132.1	24348.3	19008	20791.1	27493.8	31034.2	20280.2	12593.5	6967.09	1410.92
122	6.895	129.019	233.765	328.668	443.581	521.933	873.866	1188.22	1592.97	2592.16	3593.06	5125.5	4992.59	4826.45	2723.24	3300.64	3357.15	3544.79	3036.34	7868.7	3038.53	3577.68	3556.97
123	1.424	129.02	1156.73	1588.08	1583.57	1883.61	1936.53	2047.53	3348.21	3837.63	4281.94	5613.94	4880.61	5239.82	8334.24	7335.74	7924.53	21319.7	24046.3	22517.9	14999	14123	17751.7
124	5.436	129.054	649.893	5155.72	2177.15	4979.15	2373.44	3442.43	6118.83	2630.87	3211.55	2776.36	3585.91	7793.84	5930.59	5799.76	5834.57	4273.59	5421.62	3550.84	7326.32	6615.68	3472.39
125	1.774	129.065	180.53	634.356	575.731	701.429	508.981	1085.27	984.508	1534.58	1909.56	2926.27	7942.94	7982.16	7123.4	6996.32	6925.03	15187.6	13847.8	13452.2	18518	4163.74	6074.79
126	3.226	130.049	16333.2	30727.4	23967.8	18985.2	18680.1	17751.1	131066	40287	44239.2	21682.7	42019.3	36031.4	22210.8	23754.2	23261.7	17628.6	27044.3	21801.3	19316.8	9339.3	4359.89
127	1.656	130.049	10937.5	27915.2	18928.6	33351.4	26639.8	34105.2	37958	26001.5	28030.6	30102.6	45283.1	55256.7	48005.9	46659.2	46861.2	51873.5	80512.9	75753.4	52770.6	30162.7	38365.6
128	3.173	130.049	9899.02	30727.4	23967.8	18985.2	18680.1	12256.1	21457.3	15317.5	30677.4	13491.3	16097.3	21015.2	21823.1	20216.1	19964.7	16685.5	27784.2	21029.9	11181	3932.44	1270.33
129	1.488	130.085	2277.7	4144.31	4835.33	6034.15	7438.69	10915.2	12907	12049.4	16659.4	16694.3	27415.5	22468.2	23290.4	23214	23402.8	19528.6	34145.3	50419.8	29454.6	23563.3	69992.3
130	24.908	130.096	86180.6	50970.8	33650.9	29111.4	28146.1	24260.5	26505.8	25159.4	24287.6	24865.4	24803.9	25337	32273.6	29386.5	31034	64551.2	48604.7	44646.1	44191.8	30550.9	25271.6
131	24.856	130.097	26154.8	25364.4	26807.1	105929	44204.2	29626.6	31891.9	27742	23993.1	25284.8	24864.5	25283.7	32242	28601.9	31412	82458	78055.3	73179.1	63650.2	47590.1	34616.9
132	24.89	130.158	17811.1	20263	22602.8	27697.1	31980.8	34936.5	41714.5	47150.5	49062.3	51508.6	51632.1	54124.6	60157.4	56827.2	59433.4	96080.5	80725.2	75924.2	79184.3	91532.1	131032
133	24.835	130.158	54609.9	53030.9	49753.8	52647.8	167758	76708.3	68152.8	59542.5	50690.6	48665	48520.6	49123.8	59089.2	53837.6	58445.7	112538	101838	95141.1	96139.4	98653.8	92645.4
134	7.206	130.158	12058.9	11232.1	11834.8	14161.7	24472.7	19047.7	23565.7	24110.8	25778.2	31676.4	32683.2	40123.3	35544.2	33737	34208.3	42140.3	52327.8	35283.5	32981.7	41205.7	38208.7
135	1.42	131.019	321.889	501.529	560.029	658.017	871.38	1034.82	2030.9	2310.93	3413.71	4413.69	5258.36	4895.8	6219.4	6035.36	5585.17	13816	13518.1	10178.3	5258.7	3038.75	2076.05
136	5.91	131.048	4493.76	5106.85	4663.94	4584.07	4447.64	5182.71	3889.76	30183.6	8588.25	5552.5	7351.16	5054.93	5223.82	4759.21	5260.98	4106.95	6831.57	9606.57	4760.12	1720.33	3552.33
137	1.421	131.929	1796.65	1569.71	1584.79	2922.42	1381.11	1982.86	2862.59	2495.9	1601.69	1808.58	1015.46	2600.85	2137.1	2548.74	1936.26	3343.57	3032.85	2140.22	1379.15	759.126	396.521
138	1.805	132.075	105524	275873	227272	265090	260258	297592	362056	229044	433996	374293	540767	551236	507425	513066	507448	705499	1114712	927092	546461	247434	348876
139	4.101	132.101	255505	406455	346342	341918	296597	357295	275848	1818622	545725	334334	283714	350418	419651	405690	404012	316488	616894	862974	248034	64991	76082.7
140	3.79	132.101	152952	204464	193682	189850	170089	218190	171204	159581	181178	161013	244063	184766	201034	206437	202198	144539	330744	365540	167450	57083.3	76423.2
141	4.142	132.101	330692	406455	346342	341918	296597	50549320	807830	479669	443893	342382	500044	380144	361794	407620	405910	317956	674604	856741	447360	226388	777838
142	3.756	132.101	159930	200838	180727	170268	148356	187187	145973	136456	447945	179887	161044	167800	212672	206286	202164	144596	301768	348370	102988	24310.1	25313.8
143	3.94	132.205	853.807	1897.3	2212	2267.54	2184.21	2365.45	2246.94	2235.62	2200.67	3532.91	1366.56	2265.29	2943.62	2548.21	2307.42	2642.87	7.56364	7.56364	501.825	170.225	75.6364
144	2.631	133.031	7717.2	18019.2	17201.6	17714.2	14127.8	8341.88	12852.8	30604.7	23089.4	16109	23096.8	16781.8	18653.6	17741.4	18549.5	12443.6	28158.5	40051.4	16931.9	6304.03	11778.1
145	2.677	133.032	13536.7	18019.2	17201.6	17714.2	14127.8	16704.5	12852.8	30604.7	23089.4	16109	23096.8	16781.8	18653.6	17741.4	18549.5	12443.6	28158.5	40051.4	16931.9	6304.03	2850.25
146	1.628	133.06	2916.87	5556.1	4570.28	7395.98	8145.69	12111.4	13152.1	15323.6	16442.4	19669.1	24051.7	19909.8	24026.8	24879	23782.5	25662.6	34369.8	42829.7	26973.2	16834.7	22689.3
147	1.486	133.096	388.238	837.359	933.421	772.178	1326.07	2035.47	3203.84	4583.81	6325.21	5324.59	13954.4	10922.2	6099.66	6667.11	5993.33	4628.4	7494.79	10581.3	9476.01	6045.75	4679.95
148	1.896	134.028	572.413	2647.4	3141.28	3061.84	2867.23	5445.44	8569.94	10184.4	12811.6	12001.9	28683.1	17342.8	16830.9	17980	16361.3	14545.4	26800.3	33196.1	15999.5	4408.46	8405.55
149	1.64	134.044	16510	37709.7	30132.5	40716.5	34794.4	40128.1	44425.8	40953.8	42506.5	40207.7	68644	56376.1	55602.1	58720.4	57962.7	52923.7	78268.3	93363.7	72645.5	48947.3	101033
150	24.87	134.08	3806.11	5702.55	7141.01	8503.74	7748.29	8854.67	9140.42	10331.1	9008.24	9967.15	11459.5	11516.1	11830.5	10560	10675.2	10703.9	12165.4	11605.7	8263.46	5414.37	5267.86
151	23.411	134.08	445.249	707.674	1107.27	1631.7	1863.17	2865.19	4074.63	6128.89	9403.01	12371.5	14022.6	11101.7	8509.5	7212.09	7741.22	9746.81	11578	10734.5	8644.51	5092.76	5421.72
152	1.829	134.117	3998.67	8250.8	5607.73	15572.7	14896.3	10639.3	14729.4	14790.1	23023.2	26843	29356.6	20707.9	26077.3	26090.3	25117.8	25511.9	25442.4	56093.7	23420.8	5329.7	12232.9
153	1.726	134.98	6940.91	4208.13	230085	15013.7	9742.27	6327.7	4852.25	5706.91	4085.25	3549.4	5831.84	4351.89	3728.46	4122.61	4058.06	1804.02	2631.49	3589.97	5347.18	7273.95	12983
154	12.411	135.064	5555.63	5575.45	5674.85	5999.2	6181.88	5946.41	6036.44	112254	17617	11245.8	8744.69	7427.91	5210.9	5339.17	5518.05	6035.28	4827.68	5025.79	6277.52	8837.7	14212
155	12.347	135.064	3256.18	3241.92	4115.8	3684.1	3075.19	1711.56	1560.79	1315.76	946.846	1080.75	1386.74	1333.35	4096.9	3594.77	3193.38	6997.53	6266.58	3908.37	2077.05	1190.41	708.237
156	5.073	135.101	42.4475	119.446	67.5681	141.094	381.882	454.439	286.578	488.488	1175.44	1016.23	1470.23	1824.84	3530.73	2050.68	2783.3	771.604	1042.65	606.141	1098.68	1326.01	1001.57
157	1.581	135.976	193.388	349.516	536.491	409.119	507.982	731.017	753.082	531.676	819.206	820.715	2246.13	1743.77	2447.86	2447.86	2447.86	3294.92	8300.36	4045.69	2986.13	1254.13	2646.42
158	4.122	136.075	5681.67	8499.87	7829.12	7142.35	7180.08	46871.2	12948.5	7595.44	7417.88	5880.57	8133.1	6365.83	8742.54	9042.66	8605.13	6278.06	16213.2	19694	9111.01	3101.59	2579.84
159	3.052	137.044	51825.4	7974.9	33672.4	4586.12	14114	15318.7	8280.58	85191.5	28097.3	49590.8	6486.4	28622.6	40484.3	45959.3	43058.6	50743.4	101963	93040	45103.4	9253.96	6443.42
160	5.352	137.045	2398.89	1599.53	3205.8	2291.52	3305.24	4244.02	8012.33	8332.37	18212.6	39271.2	11781.5	23093.3	25241.2	23555.6	23539.7	63134.4	90632.2	53426.6	15620.2	6067.85	8969.43
161	5.314	137.045	2398.89	1599.53	3205.8	2291.52	1836.94	2726.98	8012.33	8332.37	18212.6	39271.2	11781.5	23093.3	25241.2	23555.6	23539.7	63134.4	90632.2	53426.6	15620.2	6067.85	8969.43
162	3	137.045	37024.6	7974.9	33672.4	7232.32	14114	11322.5	8280.58	9618.69	31099.4	37447.6	2574.56	17016.7	46499.2	45946	43066.8	50777.9	111043	85480.5	30171.7	3852.34	2231.32
163	1.7	137.07	4534.15	5470.82	3985.98	3950.89	2853.39	2772.95	4120	4607.72	4151.65	4087.03	5040.51	4083.55	6474.83	5368.36	6053.03	10939.1	14285.6	10991.5	8985.37	6665.89	4396.67
164	5.479	138.049	2553.71	7403.59	7525.51	4589.37	3379.76	13783.5	3534.59	1651.5	2827.99	2042.02	94540.9	22896.5	6144.86	6328.45	6328.45	3031.46	5160.8	1537.84	1532.68	512.023	423.634
165	1.821	138.054	10671.3	13807.7	11337.6	10136	8638.31	9588.79	18892.7	10448.6	8509.82	6648.74	11040.1	12103.3	12096.4	11406.1	12335.2	23552.6	22232.4	25599.9	26223.8	32851.9	83975.3
166	6.894	139.002	3451.54	3689.68	3567.04	3386.74	3644.69	4255.84	3446.41	3252.29	21991	5352.08	4147.16	4155.65	3593.98	3457.52	3707.61	3288.13	3053.91	2880.58	2523.36	2283.97	1716.2
167	6.864	139.002	3451.54	3689.68	3567.04	3386.74	3644.69	4255.84	3446.41	3252.29	21991	5352.08	4147.16	4155.65	3593.98	3457.52	3707.61	3288.13	3053.91	2880.58	2523.36	2283.97	1716.2
168	1.625	139.033	74664.9	34651	14236.4	15400.9	12807.8	9293.98	10648.1	4874.28	6059.47	4329.79	5254.34	5946.03	5268.32	5268.1	5268.1	3259.35	3292.46	3869.91	25480.5	6414.94	5272.77
169	2.656	139.045	3212.1	3562.19	2755.58	2803.51	2863.69	2607.65	3841.89	2592.05	13396.7	3732.46	5512.23	3907.95	2829.18	2700.01	3179.24	1818.08	2416.24	3219.15	2281.05	7841.13	964.682
170	1.542	139.915	1894.8	4396.89	22794.5	8688.74	3827.13	3725.2	3818.16	2071.8	2510.54	2031.88	3735.16	3862.13	3164.27	3369.8	3420.97	3389.76	3910.55	3248.91	5090.34	9205.15	3034.96
171	1.422	141.958	3571.32	3476.21	4678.61	11023.2	5798.03	8732.74	11460.1	25821.8	20012.6	25022.5	15467.1	45606.1	28062.5	35165.8	28147.7	45143.2	47950.8	48959.8	47791.4	44923	60013.9
172	1.668	142.038	6570.86	4789.17	6759.4	5701.77	5746.56	5781.15	4669.79	4151.25	12402.2	6523.41	7298.19	5817.34	6361.36	6247.4	6658.28	6809.22	8968.26	12944.1	7544.77	3474.87	6826.4
173	1.429	143	27273.4	28759.3	26927.9	33010.6	28515.5	30376.2	35264.8	259011	41451.1	31597.8	24119.3	30745.5	29765.4	30331	30655.3	37476.7	37681	33331.8	27669.6	22843.6	18395.7
174	1.59	143	3892.08	4575.44	4929.11	7558.04	8411.31	10026	16344.5	15043.5	15845.5	16951.2	15874.8	17048.6	15774.6	16972	16778.2	13676.6	13501.7	10834.8	14481.9	16375.6	11960.8
175	1.872	143.08	3958.53	4485.2	4294.51	4200.32	3652.06	3759.03	22092.5	5774.33	3313	2856.61	5197.47	5509.98	4762.96	4436.38	4738.41	7603.81	7539.93	8077.49	6696.73	6797.73	4375.4
176	1.916	143.115	146.97	418.825	372.093	536.646	445.075	610.747	1626.46	1445.65	2203.95	2290.09	4756.66	5663.44	3837.66	3355.79	3166.81	4417.19	4153.32	3246.82	3065.81	2426.95	1814.14
177	1.42	143.959	2183.22	2032.1	1852.63	4700.31	1804.15	3175.92	3149.71	6642.14	4052.03	2644.67	1371.36	3799.42	2986.7	3380.44	2807.14	5178.12	3729.78	2811.97	1736.41	811.591	572.569
178	1.888	144.101	8793.62	24818.4	16021.8	13481	43567.1	21520.4	14279.6	8967.85	10440.7	7655.69	14663.8	20172.9	15828.7	15676.1	15498.6	31273.3	28581.2	33587.5	16059	8000.14	6447.53
179	1.417	144.994	2670.34	2734.67	2724.19	2944.23	2585.3	2858.26	4607.68	3792.15	3441.34	2387.04	1555.19	2677.69	3212.83	3090.99	3259.68	9241.22	7641.56	6706.53	5461.9	3584.64	2775.73
180	3.058	145.012	4586.85	3666.36	4347.52	4128.47	4512.11	4259.32	4079.47	4254.33	29870.6	7036.67	5593.76	5411.78	3886.32	3576.78	3856.76	3319.89	3673.22	2799.78	2584.62	1994.46	41.7821
181	2.998	145.013	2592.39	3666.36	4347.52	4128.47	4512.11	3393.37	4079.47	4254.33	31958.8	5674.78	2007.11	4001.88	4575.86	3615.76	4458.18	3747.11	4904.89	4082.69	3004.85	2181.75	191.557
182	1.733	145.049	2750.66	4201.42	4040.38	3850.25	4405.96	4817.87	5138.73	4632.88	5972.57	4040.64	5761.68	6158.54	7218.41	7364.53	7376.81	8317.96	16878.7	24746	11243.2	8189.1	13867.7
183	1.419	146.004	1964.5	1867.49	1826.51	2551.41	1300.76	1590.09	3014.23	3579.03	4737.24	3228.28	1874.76	2662.43	2580.13	2129.97	2739.11	5933.35	5849.24	6010.72	5517.15	5035.2	5948.77
184	1.958	146.091	5970.52	6439.45	5990.02	4319.42	5521.5	4420.99	7737.53	7482.82	15391	6231.21	6607.29	5567.01	6942.67	6686.51	7413.33	16344.7	22914.4	20650.5	11760.1	6717.89	4543.14
185	2.615	146.092	358.092	428.389	508.359	651.416	745.651	937.583	2095.95	2461.09	3915.93	3592.53	5441.33	5141.32	5467.55	4715.05	4773.06	1158.06	9691.12	9180.04	6953.87	5471.55	4685.95
186	1.817	146.116	370.864	1096.22	1189.76	1257	1442.69	1951.83	2633.09	2311.79	3965.33	4429.61	7077.44	6517.38	8048.65	7841.68	7643.79	11599.7	16222.9	15252.7	9247.99	4513.58	6352.23
187	6.543	146.116	225.887	398.64	665.622	609.793	656.207	981.733	1012.95	1523.17	1276.81	4423.69	2998.51	1669.13	3409.4	2901.07	2965.49	2535.31	5114.87	7358.92	3260.11	2135.11	1373.12
188	3.007	147.025	9620.7	12556.8	10556.5	11359.4	10654.5	8962.94	11973	65940.5	18389.6	13455.2	9881.17	10639.5	13015.2	11740.2	12212.6	12458.1	14481.7	10747.2	7801.65	4726.6	1802.17
189	1.647	147.076	89569.9	182673	89850.6	145076	91772.1	103739	93880.2	60506.5	58898	70701.6	100731	128082	108991	112918	109455	127289	209295	193714	134244	61993.8	81575.1
190	1.813	147.108	134.68	268.194	284.063	373.92	512.605	928.88	1153.78	1403.02	3100.61	3584.03	8745.82	7086.6	7339.35	6744.19	7325.98	5858.63	12428	25184.4	8171.24	3882.74	6375.16
191	1.488	147.112	16926.7	30804.2	34170.8	40965.7	49099.7	71185.4	80359.7	66569.7	85540.1	77267.4	137906	110005	119178	119571	117446	93074.1	165136	219084	104374	54656.2	81641.7
192	1.562	147.222	1719.38	2126.83	1836.86	2021.37	1993.22	2194.76	2154.74	1678.03	2142.43	1870.82	2194.39	2157.18	2189.8	2105.89	2148.61	2106.3	2107.07	153.606	1990.35	1642.81	1536.06
193	1.638	148.003	20260.7	45002.3	46693.6	39654.2	41380.4	47022.8	41988.8	30468	36340.8	46177.2	73774.4	59495.8	52813.8	55058.6	53506.2	56546.2	74987.5	83251.3	64962.6	39182.9	43560.1
194	1.704	148.059	80984.9	160694	117020	115914	101809	100120	128404	79689.1	102608	77097.1	148804	135452	133298	133211	132108	134693	193183	205087	136157	83520.5	98233.4
195	1.839	148.13	3353.36	3809.2	28193.1	5897.1	3074.04	2715.91	3618.19	3139.44	3069.56	2815.74	3284.24	3301.72	4283.18	3510.12	4000.55	10262.7	11016	9230.4	7063.52	3570.86	2738.88
196	19.988	149.022	3263.17	4014.88	5952.54	8073.95	11987.1	17906.5	27231	46036.9	82018	130906	150058	119153	47178.8	57278.8	56786.8	59153.7	48886.4	96598.6	38454.8	38339.7	55879.4
197	8.599	149.022	9677.02	9799.54	9945.09	10692.5	10726.6	10180.4	36149.1	18550.7	15429.8	12521.9	12180.4	10449	9631.28	10316.1	10013.9	13996.5	9552.72	7730.85	7401.52	6052.84	5262.88
198	19.931	149.022	352.216	477.051	804.287	1280.17	1422.25	2133.63	2881.62	5073.23	8507.26	19454	37626.7	46976	49804.3	51774.9	52343.5	89575.5	90125.4	47935.7	52184.1	54415.6	55879.4
199	5.916	149.058	488.963	795.257	1023.3	1240.36	1557.37	2392.33	2191.87	2431.98	3470.4	3165.47	4918.31	3773.34	4248.91	3995.11	4123.49	3707.8	6097.93	10484.6	5171.28	1925.72	3618.24
200	19.991	149.133	2430.9	2190.59	2578.07	2517.75	2402.21	2512.31	2481.18	2459.55	26481	6816.29	4806.62	3938.31	2495.73	2495.73	2495.73	2370.4	1311.05	889.691	683.847	329.488	282.728
201	1.612	150.003	383.616	453.371	992.764	804.485	1680.28	1148.44	1280.76	2649.82	2688.06	4831.07	6060.43	5573.05	5919.25	5554.73	6013.15	4113.7	7687.98	9740.75	8989.28	12630.7	5239.31
202	5.425	150.053	12.8967	31.7445	31.2287	47.7724	64.4626	91.9442	171.404	237.931	641.663	1046.76	5282.95	7317.1	2432.81	2230.54	2472.38	2332.4	3181.08	6138.9	2501.27	2096.91	1327.42
203	2.397	150.057	2352.12	3798.26	3936.05	4913.04	5267.79	7911.57	8142.8	7799.63	9804.17	9270.89	15229.7	12003.1	15169.6	14441.8	14521.6	19316.6	19997.2	30760.1	15569.7	6646.11	13129.6
204	2.66	150.057	104565	138241	129316	560937	249751	205817	135258	101248	113494	97823.5	161630	120379	138182	143336	141870	102809	247492	372465	161485	60984.6	124933
205	22.886	151.098	11740.5	10406.6	10783	9961.18	11503.3	10552.8	10775.7	10040.9	11027.3	48959.6	21758.2	17534.8	11205.2	11239.9	11191	8010.73	6898.18	8092.82	11325.8	18990.9	8576.87
206	1.686	152.031	115.888	177.428	226.316	282.651	459.636	577.637	981.773	1048.79	1853.44	2151.39	4013.36	4143.52	4170.97	4170.97	4170.97	3758.62	5054.38	7044.73	17163.7	2967.25	4257.95
207	2.659	152.054	397.693	680.894	841.288	1077.78	1269.65	1927.49	2131.22	2565.3	3836.66	4046.14	7793.35	5883.13	7134.86	7717.2	6995.19	5591.41	11991	16561.6	8256.68	3421.87	7995.91
208	1.535	152.945	3545.52	3235.94	3376.63	3629.42	3875.37	3478.72	13555.1	7265.99	4836.66	4453.38	4116.03	3704.01	3192.6	2918.02	3183.75	2066.25	1889.81	1548.14	1351.71	1224.37	1047.03
209	3.711	153.04	3960.21	1907.91	10759.4	3822.91	6876.32	13056.4	7880.41	10666.3	15054.1	30633.1	7379.2	25449.7	43072	41145.6	42256.9	39149.4	92301.4	115426	77048	29405.3	110706
210	5.297	153.064	3445.45	2798.84	3285.16	1882.25	2420.73	3240.97	4984.59	13286.6	5621.76	3314.12	5183.09	5187.36	5153.77	4055.41	4511.77	9668.66	9382.81	6905.31	3083.17	1223.29	851.481
211	5.34	153.065	120.261	127.468	234.928	208.089	425.805	582.927	1410.05	1668.65	4158.35	5363.88	11353	10073.6	4428.52	3974.05	4448.11	9600.53	12589.1	21989.6	4896.68	4451.03	5057.39
212	5.479	153.551	1374.62	12109.1	12701.3	5195.58	2421.28	35244.2	4404.34	376.99	1644.68	1040.67	15584.6	909912	8786.46	7003.41	6802.13	1785.82	5278.92	881.206	1576.24	398.051	511.503
213	1.8	154.057	371.416	591.423	639.577	757.568	844.089	1196.16	1408.36	1396.89	2491.6	2367.63	3750.28	3228.33	3856.32	3836.05	3836.05	6457.29	6344.62	6961.36	19856.4	2685.42	3393.29
214	2.65	155.028	1820.96	11579.4	9771.6	5705.46	4008.06	5855.12	3732.22	312449	7773.44	3419.15	13335.1	9916.34	6194.76	6229.6	6800.58	4328.18	8735.02	10478.8	8850.81	18178.6	4460.73
215	1.628	155.041	800.498	1093.58	1221.78	1641.33	2009.24	2932.86	2971.45	3770.7	3716.69	4819.32	6710.43	4237.99	5943.47	5242.47	5792	5607.27	8131.87	11462	6811.5	3352.99	8346.68
216	8.739	155.116	3918.2	4991.76	4167.65	4255.02	4444.39	3032.3	15763.9	7112.22	4614.08	4483.26	3669.44	3051.6	4517.15	2902.96	3484.88	5650.72	4499.81	2207.3	875.625	668.98	344.887
217	8.69	155.116	2449.16	3415.97	4167.65	4255.02	2182.78	1824.75	4451.51	5615.57	1665.14	1442.1	2112.93	1313.2	4171.71	3105.36	3021.45	3812.77	2833.88	1639.2	1055.23	644.523	352.49
218	1.567	156.075	22990.1	33172.5	25620.2	30138.2	22964.3	609040	64940.3	37946.9	29660.9	24683.9	34319	30267.2	33068.7	34167	34256.2	37019.6	58101.4	65007.8	37530.9	17325.6	24411.4
219	4.283	156.136	135.723	187.819	253.278	285.861	502.188	702.333	1137.35	1840.91	2305.24	4924.58	4096.91	3662.44	3608.57	3267.55	3682.18	3541.37	5899.42	4884.68	16742.3	3544.68	2383.71
220	4.224	156.136	277.313	464.206	480.292	461.943	760.895	760.09	1381.06	1723.93	1474.72	2911.93	1543.44	1925.15	3249.89	3262.1	3244.89	3077.03	4837.65	4040.77	4278.48	2215.94	1672.64
221	1.699	157.025	6745.16	6455.46	7144.56	6459.78	6818.49	6684.86	6440.07	15185.8	7928.64	6992.52	6407.81	6624.84	6136.13	6430.93	6423.34	6134.71	6790.7	7255.38	6019.77	2963.73	2637.09
222	6.88	157.049	5828.37	6203.62	6896.33	6198.55	6061.35	7136.97	83872.9	16098.3	9197.54	8624.97	7696.07	6957.48	6887.76	6490.71	6925.94	6313.65	5681.65	5504.68	6118.66	6421.44	5520.55
223	5.43	158.011	8845.73	16593.8	14439.8	11917.4	9325.27	15563	13806.8	9759.08	184603	11870.2	11882	12026.9	16715.5	14891.2	15580.6	10504	12734.3	7292.04	6118.08	3189.4	2478.68
224	5.485	158.011	7550.47	11969.8	14348.8	14134.9	13561.7	24196.9	17214.2	12510.7	14204.2	13866.8	21445.4	20860.3	15753.4	15325.9	16109.5	10907.9	12902.7	10431.3	13408.5	13896.3	33381.3
225	13.765	158.152	3002.53	4221.31	5334.92	7321.36	10842.7	15877	23679.5	37041.6	56831.8	74943.2	90441.9	70389.7	38353	40342.4	39193	65653.8	39479.3	31573.8	35024.8	44741.3	79352.4
226	13.71	158.153	28971.9	19773.5	21193.9	12163.7	14458.3	10905.1	13348.7	14053.2	12721.4	14282.6	20389.4	19456.8	32824.8	30603.3	28822.6	81661.3	40666.6	26752.5	19222.1	13910.2	9195.55
227	1.532	158.963	54007.1	24648.2	42289.6	33975.2	43789.3	305693	75712.4	66543.7	47966.2	49683.4	43372.3	38628	40121.5	39440.1	40578.4	35287	40500.2	48623.9	40319.6	28016.4	44152.4
228	1.417	158.972	107797	24993.8	18098	28749.9	12501.9	13973	16272.1	29255.1	21010.8	24350.7	14821.1	40285.3	25495.2	30652.5	26084.8	41982.8	45010.4	45049	40432	32369.5	30580.9
229	6.882	159.029	299.201	410.017	519.938	678.489	1146.59	1730.21	2271.24	3296.52	4390.68	6598.99	6690.9	7270.33	5424.35	5355.64	5440.75	3649.62	3786.47	4527.07	5400.83	9745.31	188857
230	1.811	159.05	1584.76	1997.54	2260.54	2606.25	2494.62	2980.47	6538.33	6594.06	7879.96	7277.14	11556.3	12014.4	13012.8	11037.4	12352.6	23807.6	19197.9	19283.5	23025.5	33397.3	53939.8
231	1.906	160.132	751.676	1370.86	2804.32	3445.04	1437.97	2443.73	3348.48	3435.14	3691.04	2950.72	6222.77	5975.44	6748.27	6619.1	6383.54	4057.21	17252.4	7292.93	5695.51	4445.65	1893.56
232	1.418	160.968	2433.57	1904.04	1994.28	3711.36	1709.17	9894.64	2562.9	2950.56	1691.18	1685.45	759.801	2700.76	2296.98	2693.43	2271.71	11747.1	13913.3	12546.4	8073.01	4322.59	2405.12
233	14.42	161.094	2000.66	3134.4	2492.43	3073.79	3090.13	3276.03	3205.58	2611.98	3195.43	21922.3	3991.3	3409.23	3474.74	3474.74	3474.74	3630.44	2443.79	1630.26	756.774	461.572	317.925
234	19.204	161.094	1186.37	735.076	1632.35	1325.26	1412.19	1596.53	1722.09	3831.57	1879.88	2749.49	5492.64	3786.66	8658.45	7182.18	7198.45	10802.7	7212.61	6400.53	5633.31	4711.52	4004.18
235	19.262	161.095	753.306	904.299	1317.48	1886.28	2680.41	4132.55	6004.63	12518.5	21378.8	40633.2	38233.3	30191.2	10136.6	12332.5	11646.4	11335.6	6038.6	7443.14	15114.6	9644.9	7833.65
236	14.465	161.095	2954.55	3134.4	2492.43	3073.79	3090.13	3276.03	3205.58	2611.98	3195.43	3028.63	10016.2	6213.64	3021.36	3474.74	3474.74	2961.49	2579.26	1350.45	927.873	471.222	412.153
237	8.882	162.075	6758.61	7121.56	8460.35	9537.73	10746	11341	16850.7	17670.6	19082.6	18202.5	19548.9	20034.7	23778.6	21464.8	23452.5	24535.5	32538.2	39591.8	50408.9	71817.4	161745
238	22.611	162.075	4874.07	6188.4	7793.51	9144.4	12212.6	16745.2	41187	58649.3	82067.5	101153	116756	111989	117708	90792.2	109907	211372	344606	552755	792845	916884	760534
239	24.84	162.075	19342.7	25749.5	31103.4	35596.8	38305.4	45516.1	86344	99256	112919	122160	138930	139621	184890	151661	177694	254801	348710	526254	573300	620493	706728
240	22.571	162.075	5292.88	6701.48	8407.79	9813.36	13008.4	17645.3	41807.1	59568.6	77737.5	97835.4	111899	108109	116866	90792.2	109907	213529	345227	586971	848599	1006757	897883
241	23.417	162.075	5454.58	9394.63	11698.7	16343.9	19305.3	26420.4	66208.1	95160.1	142614	234734	304895	274149	215047	170716	202268	325519	670936	1343617	3609341	173088	240486
242	24.71	162.075	13585.7	21243.3	26249	32679	40277.6	51723.4	102668	127749	164240	195829	226266	205212	185989	159038	185691	237175	393656	847372	7481322	166154	188006
243	1.405	162.075	15063	14884.5	15452.5	15497.2	15445.9	44808.7	25182.4	18102.4	14560.5	14457.8	13803.1	14125.6	15357.7	15199.3	15345.3	13406.4	17235.1	17400.7	16401	15559	14339.8
244	23.375	162.075	5130.9	8845.18	11028.4	15435.2	18280.8	25121.6	63369.4	92053.1	130332	234632	306060	272048	232087	170713	202267	325524	639995	1009743	1056292	678514	718266
245	23.028	162.075	4567.5	5823.35	7645.14	8921.3	11896.3	16649.8	44338.2	65273	95665.4	137134	162852	147718	139632	105551	127288	233362	377939	737876	1467515	141363	160987
246	1.704	162.111	6822.86	21603.5	25888.4	33384.7	32451.7	38772.8	37937.3	33673.3	49159.2	58929.6	91183.2	84353.8	95327.2	97700.1	95097.8	114605	208301	199143	99401.4	46916.7	126196
247	1.417	162.968	115.045	125.557	183.691	499.808	338.071	539.951	819.17	2133.14	2265.42	3128.74	2141.35	6414.4	3563.87	4242.63	3568.69	4999.64	4705.93	6027.93	10201.4	4419.49	4441.58
248	12.296	163.037	534.721	520.003	739.961	1229.35	1424.63	2248.34	2631.99	3625.8	3595.59	4286.35	5015.89	4561.85	2923.61	3175.34	3171.78	5589.33	2629.73	3033.28	11708.5	1987.61	2466.6
249	18.041	163.038	58.8609	45.777	18.6027	21.1846	99.3233	77.0802	330.598	92.4135	428.356	3478.37	494.474	264.865	16725.5	15592	13796.5	152226	88576	33888.5	14460	9204.52	2426.01
250	9.676	163.131	6607.39	10574.7	19989.8	42094	196542	23924.6	11605.5	13348.1	13463.9	14967.5	15469	105933	14461.1	19196	18374.7	31672.5	4712.15	4162.54	4056.68	5700.58	14430.1
251	9.623	163.132	1127.74	1567.63	3349.75	4540.1	2910.17	4504.24	6315.84	10166	8008.88	12153.1	14730.5	13176.3	12231.3	13362	11896	53957.3	4523.21	3649.32	3673.19	3629.72	3795.99
252	1.639	163.976	3376.42	15833	10076.4	7421.81	22342.8	11405.6	6509.57	3019.68	3954.06	4058.96	9234.23	9147.73	8225.07	8715.98	8545.29	10413	13765.8	12976.1	11005.8	6843.81	6721.36
253	14.47	165.053	1502.1	2937.43	5282.94	17712.7	2852.81	3027.34	2570.7	2497.31	3034.18	2888.43	19920.5	7467.44	3428.66	3052.23	3079.19	3030.11	2496.52	1830.04	1108.13	806.788	703.692
254	4.163	165.053	9621.78	12574.9	10785.7	10410.6	10661.3	12562.5	9680.99	115788	26135.1	13859.6	19959.8	13344.9	11511.6	12008.9	11993.5	8433.35	20592	22486.8	12561.1	4392.36	3917.07
255	4.107	165.053	7778.39	12574.9	10785.7	10410.6	10661.3	8811.86	152556	14065.3	11004.1	8102.03	9618.15	9118.19	13248.2	12457.4	12070.9	8501.75	21762.7	23803	7269.95	1813.81	1338.13
256	14.419	165.055	2092.64	3159.81	2909.17	1816.68	6426.23	2639.58	2384.64	2026.13	2331.22	2218.28	1192.53	2308.62	2930.04	1985.98	2668.45	2631.12	2012.27	1812.13	1769.72	3555.14	2676.92
257	11.555	165.09	96.8365	134.209	187.13	274.219	446.444	651.468	777.363	1673.91	3027.27	5908.86	7987.41	5697.11	2748.52	3302.94	3348.11	1374.85	1585.81	3250.17	2020.09	1804.24	2726.15
258	24.906	165.113	1694.6	1795.66	1836.08	2017.67	2234.81	2390.63	4581.97	5309.97	3522.71	3877.21	4158.54	4529.18	8592.32	6870.82	7334.06	10608.7	10014.9	8706.99	8291.89	6031.54	4490.03
259	1.601	165.985	235.381	427.175	672.059	610.658	828.222	1292.58	1418.88	1363.82	2274.14	1959.42	4604.89	3474.07	3967.15	3840.35	3561.56	5461.79	9745.25	8414.61	2762.97	864.31	913.866
260	5.915	166.085	1313758	1123527	802796	683595	549748	634344	456999	371366	438883	364288	598418	435916	480932	492343	484476	389165	818402	1210882	461226	172527	334804
261	12.01	166.085	757.362	542.302	2553.61	707.059	976.732	4319.8	2281.97	3371.34	5019.02	3904.7	4214.49	4161.76	3418.1	3847.05	3892.18	3669.68	4118.65	6637.54	3793.36	2218.15	2550.66
262	11.949	166.086	4056.29	2205.67	8808.6	2192.58	1814.9	4576.21	2519.21	2684.4	15650	2089.1	1603.91	1983.65	3968.93	3971.41	3591.78	5708.89	5116.26	2987.66	2072.25	619.932	486.73
263	8.853	167.07	3647	3536.05	3597.41	37768.7	10942.9	7006.58	5279.2	4302.34	4200.1	3858.4	3625.24	3653.8	4360.02	3977.9	4082.26	5862.16	3453.91	2761.76	2697.88	1793.03	1339.32
264	9.576	167.105	5004.34	4515.26	4975.6	4886.68	4418.58	4743.18	4936.23	4902.92	16192.6	8265.55	6192.01	5780.03	4709.61	4649.31	4791.2	6318.83	3973.06	4484.73	3017.54	2795.12	2392.17
265	9.525	167.106	5004.34	4515.26	4975.6	2690.1	3367.09	2517.48	3557.54	4902.92	3200.74	5269.11	2636.41	2627.41	4298.88	3873.75	4344.08	16008.1	5755.35	4242.69	2104.73	1129.08	661.318
266	1.426	168.049	7826.91	8447.62	8267.66	8518.17	22600.9	8955.9	8647.67	7174.81	7011.22	7913.15	7560.38	7282.74	10813.7	10472.4	10620.6	28180.6	33296.7	30677.4	17983.2	12320	11701
267	2.738	169.034	13754.8	146440	55743.8	122080	47778.9	42369.6	193767	57203.9	37906.9	33746	34670.8	71208.8	60893.7	56585.2	56399.7	31980.3	57427	38632.7	24544	12076.2	1175.07
268	2.792	169.034	28465.6	146440	102398	122080	86757.4	77574.9	87499.4	677075	255533	60090.1	238450	169770	67190.4	76829.1	76247.4	30609.6	49865.6	30978.1	45209.4	39096.3	4921.3
269	1.649	169.057	10092	181968	42775.4	36368.9	23649.3	22852.9	16297.1	11565	10695.6	13393.3	17790.2	17357.8	18326	18016.2	17885.3	18721.4	30961.6	29820.9	18685.8	5977.23	8243.3
270	1.52	169.093	1718.84	2271.17	2897.27	3389.64	4556.89	5926.94	6124.08	6243.69	7829.32	7692.84	12181.5	9158.8	11199.2	11943.2	11141.8	7969.34	13863.7	19854.8	10501.6	5746.57	9720.16
271	1.649	169.984	1873.42	2037.15	4017.89	3232.4	4788.09	6792.46	5809.95	6161.81	7685.46	11649	16804.2	11250.6	12403.5	12469.3	12487.7	11585.3	16149	20014.6	17656.5	12028.5	26627
272	1.689	170.042	3784.67	4493.69	6612.81	6218.6	7768.2	9473.8	11777.6	10268.5	12138.6	10077.1	18976.8	14907.4	16106.5	16013.9	16562.5	14835	22071.2	27297.5	30049.5	58923.6	18640
273	15.333	171.136	1195.72	1153.34	1578.72	1707.23	2445.68	2655.06	2466.26	3827.45	3931.72	3151.44	3405.66	3717.38	3240.08	3204.89	3204.89	4631.59	3428.99	2132.79	1301.93	680.463	385.947
274	15.385	171.137	3442.42	3298.3	3600.54	3193.66	3595.63	3167.93	2745.59	3224.91	3157.21	54436.3	5226.14	3863.81	2538.26	2981.19	3386.07	2233.53	2160.09	1976.91	2318.71	2631.57	3683.7
275	10.474	171.148	1412.2	1730.17	2561.19	3353.32	4696.42	6388.72	9785.68	14760.8	19605.1	24955.5	25825.4	24315.8	16283.6	18787.5	17806	33786.9	21966.2	28330.2	50901.9	19278.6	14514
276	10.424	171.148	11743.4	11966.8	18913.6	18268.5	9577.07	9284.17	18467.6	68199	12715.4	11173.1	11515.8	10878	20884.4	21731.2	17537.7	105216	37347.3	17947.7	7833.91	3939.18	2213.06
277	2.676	173.012	265.494	819.065	1051.96	1042.14	1166.17	1937.08	2645.21	3105.91	5668.94	5730.11	12055.6	7291.16	3352.95	3855.72	3874.13	2028.76	3713.29	4404.61	6235.49	1118.34	349.13
278	1.777	173.04	3739.98	3924.78	5430.16	4326.16	7650.85	5649.27	6485.84	8473.24	8820.53	9092.31	11906.9	8632.4	7874.65	7516.95	7661.83	5657.33	5927.99	5120.35	7684.44	8071.8	8337.18
279	1.427	173.065	2789.45	12243.4	4477.68	3013.53	2239.97	1878.79	2421.2	2204.67	2340.34	2895.87	2459.55	2438.01	3732.55	3239.85	3321.33	9061.51	8780.95	8554.74	4120.07	2193.08	1581.92
280	5.485	174.007	4248.11	7476.78	7001.17	5753.85	4486.44	9498.67	6011.45	10873.8	7129.48	5116.67	8912.92	8003.2	5165.22	6624.38	6677.03	4027.29	5637.23	4345.88	7910.5	66296.9	3626.06
281	5.434	174.008	4248.11	5565.18	7001.17	4160.46	4486.44	6206.42	6011.45	2981.46	20544.4	4893.49	7225.93	4264.84	6485.92	7127.71	5906.95	9322.35	13667.9	4893.33	2896.54	1175.26	706.778
282	1.537	174.936	11322.5	10140.5	17261.4	9171.1	11532.5	11027.9	40289.8	12742.4	10334.7	8365.08	12846.3	10666.8	12639.5	13361.6	12673.4	14007.6	19903.7	21430	13447.4	5303.01	7623.48
283	3.01	175.018	21162.2	23146.9	21329.9	22133.4	548999	51950.4	31924.4	24673.4	22690.3	21439.4	18546.6	21229.5	22537.4	22946.6	22649.8	22540.9	29362.7	27017.2	24136.2	21930.2	13296.9
284	3.063	175.018	1798.41	2307.12	2886.98	3843.16	5069.53	7341.26	10024	13693.1	18996	23010.5	24300.9	25439.6	22314.9	22315.1	22314.9	21062.1	24363.5	26502.8	29563.7	40418.8	69681.3
285	6.89	175.056	6977.62	6821.48	6953.63	6811.33	6810.23	133834	29976.3	16565.1	11998.6	11587	9656.81	9636.09	7645.04	7366.91	7295.76	6671.22	6967.86	5855.52	5887.31	5450.16	4254.35
286	15.052	175.109	134.728	183.11	237.218	335.483	487.395	754.456	1120.87	1823.39	3419.96	5245.78	5524.04	5290.99	2790.94	3169.74	2968.7	2377.46	2251.43	2344.23	3478.38	343535	2307.47
287	1.587	175.117	15273.4	24034.2	26873.6	39028.9	49155.2	70563.5	73226	70480.2	83515.1	89125.2	122331	104687	134484	134545	132723	126706	207397	271654	141334	80426	120658
288	1.721	176.103	384.69	1201.81	1380.3	1584.86	1531.91	2169.67	3242.2	3127.31	4026.24	4033.19	10784.5	10437	8524.03	8774.41	8200.7	9458.93	12405.5	12777.3	8823.18	4960.96	5130.66
289	14.738	177.054	2320.95	2087.91	2523.83	1896.44	1905.62	1997.37	3097.7	2111.72	2310.04	1253.18	1217.15	1453.53	2455.7	2345.82	2456.58	6856.84	5228.36	4464.75	4101.78	2904.19	2109.81
290	14.807	177.055	601.163	720.354	823.174	1404.34	1724.69	2548.01	3456.87	5542.53	6525.13	7331.13	7550.06	5629.71	2908.28	3541.87	3546.55	2835.52	3126.64	2668.74	4298.64	2523.1	2586.07
291	9.484	177.072	4567.53	4453.18	4595.62	4813.71	4669.48	25526.9	10433.7	8107.6	6730.89	6377.33	5265.95	5627.66	3598.28	4890.45	4586.99	4288.43	4500.35	3785.74	4552.17	12079.5	2657.5
292	21.913	177.077	880.272	1126.52	1250.49	1779.65	1985.51	2426.91	2536.88	3103.08	3483.66	3356.99	3564.99	3747.48	2173.06	2835.83	2938.32	2969.48	1812.36	2044.56	1873.56	2762.09	2063.71
293	22.661	177.125	195.393	243.127	362.596	451.184	582.992	624.747	1438.81	2711.61	2343.42	5188.28	5325.38	5190.54	7513.12	5080.16	7237.74	53318.5	6574.37	9892.9	9145.35	10053.5	8076.24
294	22.703	177.125	164.438	204.579	305.12	379.835	491.403	528.066	1223.29	2332.83	2986.73	4742.93	5121.61	7595.5	6351.17	5655.35	6888.85	28267.5	374319	9892.9	9145.35	10053.5	8076.24
295	1.648	178.007	174.485	89.7465	215.81	210.711	371.533	523.747	522.955	1265.09	1630.22	2053.94	3367.72	2558.68	2638.85	2731.9	2692.57	1865.41	2680.24	5181.51	11471.1	1273.12	2829.54
296	1.548	178.057	1733.41	2612.35	2683.72	3182.22	3075.94	4234.27	3000.76	3192.51	3065.32	3369.46	5467.59	4306.25	5117.08	5542.75	5553.55	5525.23	9565.69	14797.1	15227.2	2565.14	5035.87
297	1.419	179.017	6603.6	7696.05	6805.47	5817.68	4958.51	8765.35	9064.6	5325	5071.52	6089.98	6084.56	4959.1	10396.2	9678.89	10004.1	38571.6	38424.7	28518.7	18003	11288	9162.29
298	15.217	179.104	97.0263	117.02	160.228	222.578	306.302	424.625	790.875	1310.25	2118.72	3855.54	5407.61	5067.07	2855.8	2966.97	2826.3	2613.19	2462.82	2637.8	3364.51	3476.19	5340.05
299	16.567	179.14	10438.6	11189.6	9971.05	11518.2	11058.5	10764.2	10535.9	51386.2	23691.6	18043.5	15270	13910.9	9832.09	10162.9	10455.5	8115.52	9579.93	9944.66	14372	21583.8	101784
300	16.516	179.141	10438.6	9462.93	9971.05	9485.33	65143.4	24260.6	18689.2	13092.4	9442.06	9116.64	9306.53	11555.6	10338.2	11043.6	10331.3	13795.6	16957.4	18676	15110.7	9947.98	6108.24
301	8.032	180.064	17915.3	56240.9	18393	11507.7	8919.15	7987.93	14279.5	12603.4	11779.9	11603.7	13726.6	14199.3	21979.3	19303.4	21062	69119.3	85182.5	84634.2	67504.7	46000.3	28609.4
302	1.42	181.015	2861.78	2586.82	1986.45	1719.27	1175.56	1314.08	2888.16	2044.92	2305.7	2842.74	2876.49	2162.52	4863.1	4198.2	4609.27	19015.1	20153.7	16970.9	11206.5	7108.45	5153.05
303	1.806	181.035	4063.47	11207	5502.28	3243.51	2559.17	2006.48	3874.76	3310.19	3098.2	3254.81	4323.86	4589.27	4645.52	4008.88	4608.49	13650.7	12663.2	14862	29902.6	39408.3	58726.3
304	15.507	181.121	243.257	297.337	581.812	416.561	625.612	1244.22	891.622	802.308	1306.22	1102.21	1395.73	2204.24	3543.86	3553.59	3157.47	9136.86	7712.08	5302.11	3528.76	1710.83	1129.93
305	15.567	181.122	35740.3	4423.85	4142.32	4884.27	4492.49	4785.57	4776.42	3998.21	55285.9	22040.5	14541.4	9953.41	3944.13	4433.14	4646.07	3808.22	3373.7	3140.82	6951.56	3009.82	3286.89
306	4.156	182.079	64193	84496.1	74936.4	72119.7	67136.5	83251	66681.3	184314	112589	75358.4	115568	80288.4	78063.3	81893.8	84234.8	55098.3	132328	161724	110197	53104.9	104787
307	4.113	182.08	48853.1	84496.1	74936.4	72119.7	67136.5	71731.5	66681.3	58460.1	134971	62524.5	66804.8	65401.4	87980.4	82322.6	84618.9	55313.9	121848	148640	53335.2	13854.9	11159.6
308	8.728	182.189	3681.27	3276.37	3582.58	3922.38	4020.55	3721.7	4143.17	3976.5	8164.75	4457.95	3808.22	3650.48	3699.37	3786.29	3768.14	8119.4	5048.77	4142.14	2603.46	1441.08	994.424
309	1.422	182.984	6300.33	5009.53	6412.92	12567.8	14256.2	7643.46	5931.28	10325.5	6568.38	7067.43	4319.49	11461.4	7036.73	8806.92	7107.48	13072.6	14292.4	12902.4	10146.7	6511.56	4188.08
310	8.607	183.048	2351.48	2351.77	2433.97	3129.66	2487.55	2385.43	1911.32	2165.29	10596.5	4245.34	3178.45	2288.84	2213.91	1968.94	2354.75	2022.61	1296.66	1303.49	1589.04	2571.38	5634.57
311	14.453	183.064	1992.79	2527.53	2585.92	2546.61	2447.68	2039.6	2330	2032.97	2311.99	11989.4	3690.08	2912.07	2620.72	2703.35	2741.71	2521.47	2138.01	1607.07	868.746	607.883	338.658
312	10.215	183.077	7701.53	7849.82	6687.49	72072.5	14067.8	8806.51	7341.15	6611.94	5925.4	5621.56	6617.81	6293	6301.92	7488.54	7558.55	396438	25172.7	13256.3	32743.6	7189.45	6244.91
313	10.163	183.077	7701.53	4413.14	6687.49	5024.86	4146.08	4923.13	5032.98	4935.17	85257.6	3587.11	3063.09	4998.21	7965.3	8443.82	6581.31	1845155	75378.4	10757.5	2710.08	1298.07	616.112
314	1.654	184.072	7785.95	9685.02	10814.3	11568.5	67209.3	18793.2	13976.4	7735.63	9935.25	9053.36	9712.89	10073.8	15041.3	15987.6	15071.5	24374.8	42819	37016.2	15504.3	4305.31	13851
315	1.422	184.984	3163.68	2594.58	3016.39	38698.6	2679.3	2635.18	2517.16	4629.66	2898.73	3308.1	1716.39	5468.68	4002.39	4770.01	3780.03	8521.27	7614.25	6614.07	3905.06	2247.95	1695.2
316	1.652	185.031	305.223	1076.42	791.431	1355.1	1006.52	1730.62	2320.44	1293.54	1620.02	1847.69	7464.25	8804.42	6444.48	7132.17	7012.61	8634.92	15752.2	14109.4	8549.19	3007.76	3908.18
317	6.883	185.046	4440.34	5364.17	6995.31	7605.05	10924.1	13530.7	12449.8	13044.9	12310.8	13809.8	11693	11409.5	9132.06	8509.48	8909.62	8793.1	7759.92	7816.61	8117.82	6605.79	5391.27
318	1.424	185.064	44119.9	49540.6	47642.1	48970.7	41177.2	66061.2	55741.5	41942.1	38488.6	44434.7	39389.2	41382.3	61064.5	57463.8	58870.8	163794	181778	154656	80455.2	51049.8	40299.5
319	7.854	185.078	9090.89	8788.82	8935.17	9482.86	9329.27	8372.53	8407.47	8974.87	20556	10755.7	9614.9	9071.92	8885.23	8667.66	9239.04	8465.02	8492.6	8470.25	7724.63	7500.18	6527.85
320	9.665	185.114	10945.4	11988.1	11652.2	12073.1	12505.9	13407.2	7272	8055.38	2548704	51524.9	29189	20285	8615.4	11094.9	10361.5	16160.8	3456.34	2824.76	3400.83	4253.42	7595.24
321	16.543	185.151	4123.92	4265.33	5380.66	7846.17	4211.49	3145.86	3216.05	3045.15	2697.95	2697.85	2903.09	2907.03	4406.62	4487.09	4487.09	5212.88	4881.26	7834.06	4679.3	5555.21	5302.36
322	16.604	185.152	5594.2	5356.86	5380.66	5523.02	5172.46	5475.48	4927.23	5541.19	5271.59	44369.3	13470.6	9169.64	4496.14	5225.76	5580.17	3554.57	3410.81	3617.77	4992.05	23295.5	3837.87
323	1.651	185.958	140.399	559.104	759.748	518.273	719.077	1198.74	1444.72	1265.54	2731.01	4137.44	12338.7	9917.2	7792.43	7781.59	7559.05	9275.09	14730.4	15340.6	15661.9	12037	52151.7
324	2.678	185.984	2602.2	5185.9	5693.02	4534.45	5453.69	5932.23	5077.25	3813.95	5024.61	4179.4	6652.59	5691.93	4506.02	4256.95	4584.65	2014.5	4314.22	5085.09	4157.28	3687.31	4565.85
325	2.639	185.984	2602.2	5185.9	5693.02	4534.45	5453.69	5932.23	5077.25	3813.95	5024.61	4179.4	4693.62	5691.93	4506.02	4256.95	4584.65	2670.29	4314.22	5085.09	4157.28	3687.31	7417.48
326	1.69	186.015	2023.52	4669.89	3985	2865.96	2479.3	2317	2389.39	1107.3	2097.02	1452.26	3316.46	2643.38	2632.76	2544.03	2606.38	3044.08	4201.38	4507.87	3560.22	1984.74	2978.13
327	12.609	186.22	1762.3	1541.84	3109.66	2669.17	4792.28	10198.1	48871.4	195381	17971.4	19570.1	94898.8	64419.4	22232	16217.7	25278.9	141430	17015.5	13661	21748.5	23608.8	21539.1
328	12.543	186.22	399.598	398.03	788.226	705.105	1425.21	2097.71	1424.12	4135.78	9691.04	12466.8	14087.5	25749.9	31137.4	28725.5	25882.4	8013.21	2603.63	1873.61	4789.16	4135.83	3230.53
329	2.641	187.026	14308.3	21039	21353.2	18416.2	16512.1	17606.1	46822	20577	18414.5	15489.5	15320.7	18844.8	18275.3	18675.2	19219.1	13306	18849.9	19542	21701	26974.2	977995
330	2.678	187.027	14308.3	21039	21353.2	18416.2	16512.1	17606.1	46822	20577	18414.5	15489.5	20560.8	18844.8	18275.3	18675.2	19219.1	13306	18849.9	19542	21701	26974.2	600756
331	1.422	187.063	8874.45	9883.15	9258.51	9360.18	8443.99	8355.82	24514	10824.8	8509.29	8995.57	8312.9	8193.29	12134.5	11173.1	12254.3	36812.1	38314	36485.2	28423.9	30576.3	64614.3
332	19.26	187.087	311.098	378.754	559.664	718.183	1239.45	1920.71	2876.56	5561.91	9967.67	21380.2	18817.3	13042.2	5601.32	5113.88	4783.01	3661.21	2936.45	2936.15	2437.76	1402.33	1605.34
333	5.907	188.067	149.179	201.926	242.016	312.335	431.302	603.984	858.225	1146.99	1516.17	1681.36	3060.5	2607.24	2684	2414.98	2649.27	3172.54	5435.3	8882.72	5591.36	7248.49	1929.95
334	6.874	188.069	5095.55	8550.6	10801.6	11765.4	11914.6	17450.3	16866.5	20728.5	26783.3	24005.9	48759.6	36691.6	34409.7	35345.4	34598.3	29845.6	58839	90207	41234.1	17262.8	37698.7
335	5.481	189.017	2535.24	9189.83	9421.07	5185.67	3201.09	19982.8	4515.19	322.151	5527.19	2613.65	12488.1	9577.58	3600.78	6482.55	6127.96	2073.64	5359.28	1898.22	5413.02	10922.5	1532.72
336	5.43	189.017	1140.49	9189.83	6411.64	3056.72	1750.62	11398.1	4515.19	44.2686	2392.88	708.683	5954.99	7640.59	6274.54	6351.06	6016.33	2039.92	6665.84	1832.16	1894.37	513.326	442.686
337	1.422	189.05	325.574	455.978	495.282	734.362	399.667	587.515	1612.3	2053.99	2411.95	3461.53	2934.63	3903.48	4947.84	4737.67	4908.79	14881.7	17458	18736.6	34584.2	5327.56	6187.15
338	10.62	189.128	5084.91	3767.94	43357.9	22661.1	13613	12128.9	8697.74	7971.05	6905.06	5758.14	6181.65	5233.84	4846.2	4532.15	4673.9	4056.31	2193.57	2961.27	2959.15	2270.93	2073.41
339	10.574	189.129	311.844	291.177	445.095	628.82	727.814	552.597	1274.81	1789.48	1271.06	2589.05	3556.61	2325.18	4443.87	4630.6	3499.11	5396.78	3941.84	2245.46	1353.17	671.223	436.147
340	1.547	189.158	2595.38	3066.85	7747.52	2978.17	4600.2	10648.4	6727.63	7811.09	8835.78	7399.39	14317.4	11800.5	12382.9	12084.8	12338.2	9982.38	22089.4	23966.9	14473.3	7171.24	14398.5
341	1.416	189.973	1457.91	1553.77	996.916	3511.22	1345.83	2584.78	2943.02	4216.3	5291.01	2961.61	1456.35	3145.74	2317.93	2371.39	2214.7	4977.55	4795.62	3403.37	1752.38	1134.4	588.452
342	5.483	189.978	5758.71	9793.17	10406.4	8474.44	6225.62	14390	7093.35	3835.79	11658.8	6117.71	12117.3	10384.7	6565.86	8959.69	8621.06	3600.39	5999	4385.94	5568.49	3594.57	4416.69
343	5.428	189.979	3954.52	7059.15	8425.56	6165.05	4396.44	9799.26	5138.4	3150.01	3625.05	5596.65	6293.9	8086.93	8753.15	9163.33	7717.89	5741.31	9670.52	3679.74	2268.9	838.651	533.312
344	7.249	190.05	76.5596	101.211	110.336	145.121	146.901	248.695	543.076	655.696	849.154	990.163	1977.34	1688.96	1939.12	1572.53	1751.08	3660.06	3743.82	5172.52	20186.7	2405.61	2153.86
345	1.537	190.91	240.29	702.875	1122.14	711.8	765.867	1373.17	1645.94	1344.16	2297.38	2350.08	7359.25	6901.18	7381.98	7583.69	6828.73	9976.91	15661.8	13168.8	7899.57	2763.59	3175.02
346	2.666	190.963	506.527	1112.01	1299.03	1689.59	2100.21	3000.14	3953.31	3672.71	5449.37	4946.78	5398.17	5779.8	2872.6	3052.68	3047.16	1794.89	2163.68	2682.27	3118.1	3185.32	8279.39
347	5.49	190.997	87.1964	620.101	1121.96	1212.75	2222.7	10366.9	74674.7	868.233	1564.57	1935.25	2961.59	14599.1	2050.92	2249.51	2621.97	1724.02	2127.88	2663.42	1404.96	905.212	899.636
348	1.523	191.075	3043.39	3175.45	4691.97	4666.57	6744.09	7947.15	6922.82	6418.62	7844.16	7730.35	11102.5	8748.88	10167.4	10488.5	10189.7	7936.42	12926.8	20102.9	9958.77	5168.52	9014.08
349	12.411	191.126	9468.1	11942.1	15553.4	20360.8	27862	38431.4	54855.8	69780.6	81688.8	91271.4	88566.9	80579.1	49671.9	54787.8	54750.9	55632.8	46711.3	52060.6	77430.9	351477	45052.8
350	12.352	191.126	40254.3	30052.3	54074.3	32264.7	47434.1	14916.6	21325.1	17863.3	7925.84	9382.91	11774.7	11700.7	35548.2	29642.9	28454.4	62414.9	56618.1	38794	22143.9	13025.4	7821.89
351	12.413	191.252	235.702	260.824	390.75	451.869	742.192	1084.84	1618.86	2242.83	3296.17	3901.26	3880.82	3507.29	2143.95	2160.61	2137.29	2225.39	1822.59	1647.75	2130.22	2996.86	8231.44
352	1.687	192.023	677.218	412.237	1078.98	918.922	1365.24	1955.45	2088.87	2543.01	3281.09	2737.32	4562.64	3325.26	4509.79	4378.55	4436.63	4110.11	4962.08	6459.78	6388.68	6329.49	21812.5
353	1.583	192.122	41.2708	181.34	120.076	578.329	699.043	405.518	638.981	821.052	916.457	2855.15	3384.91	2444.26	3541.71	3636.28	3274.27	3955.42	3011.76	8407.05	3253.82	627.942	871.811
354	24.85	192.942	5387.53	4672.31	3832.65	4238.38	4266.84	3765.71	4916.28	5253.8	5535.89	18071.4	7393.08	5780.61	3957.11	1794.44	5447.9	52461.5	2831.99	2593.21	3524.13	4387.2	3584.88
355	3.019	193.033	4430.61	6208.57	5642.47	5958.91	11237.7	6390.84	6128.74	4571.4	4121.5	4366.35	3063.58	4823.48	6315.73	5598.45	5773.8	7239.72	7667.97	6994.14	5968.52	4448.34	1063.49
356	8.899	193.049	12467.8	12611.9	13066.3	12614.7	13267.1	155370	26122.5	16786.4	13114.4	12742.6	12058.9	13000.3	11397.5	12786.9	12458.8	17760.8	10170.9	10478.3	10518.3	9746.93	9521.56
357	1.601	193.087	6488.37	4850.69	3142.97	3888.09	4163.37	3249.08	437597	17182.4	22049.4	9243.73	5680.17	8987.18	3541.66	3783.93	4033.72	546.43	425.822	56.1653	970.463	414.789	379.523
358	1.72	193.153	3655.62	7051.75	5954.51	3535.89	4013.93	14443.4	7777.33	3930.97	4303.21	2698.84	5323.57	4552.45	6873.04	6112.33	6758.37	17238.4	33080.4	32862.5	21810.2	8334.83	8532.07
359	11.831	193.156	3751.49	3527.07	3232.59	3870.44	3062.5	3355.36	3383.42	3571.27	9533.48	3667.25	3073.95	2913.61	3136.19	3461.82	3412.67	3484.12	2414.04	1988.48	1835.18	1540.8	874.559
360	18.442	193.157	454.478	494.06	733.97	832.905	1079.52	1905.82	2514.52	3843.9	5005.24	7247.23	8954.09	9010.95	8935.03	8734.31	8564.16	10800.6	12062.2	13950	18919.9	47365.4	8387.8
361	18.494	193.157	9104.6	9497.44	8755.03	8488.72	8995	8861.82	8186.12	8706.23	39738.2	17898.6	14164.3	11912.2	8483.69	8883.22	9063.2	7357.56	8755.52	6382.23	7380.57	7267.32	7296.8
362	11.791	193.158	3751.49	3527.07	3232.59	3870.44	3062.5	2682.41	3383.42	3571.27	6159.78	3561.72	3150.36	2958.4	3577.25	3497.04	3447.38	4438.21	2857.24	2150.8	2006.49	1245.12	898.673
363	8.525	194.079	3016.87	3589.46	2963.06	2392.81	8518.54	2103.92	4326.47	2155.46	2207.97	2010.06	3738.27	3098.75	3333.71	3086.99	3182.45	8540.85	8755.2	7684.29	5783.93	3339.85	1796.61
364	15.655	194.116	2044.28	8551.16	736.309	1437.71	1274.59	882.193	521.635	905.487	1632.72	574.076	1011.52	1256.47	6864.32	2862.57	5443.77	3350.05	5680.21	6300.77	5582.28	2559.97	2518.28
365	15.729	194.116	3775.69	20827	2875.34	11251.7	11956.9	8196.34	4507.12	5172.1	9482.94	2332.19	4451.54	5498.6	7254.6	3335.28	6498.29	821.019	1667.83	1740.59	2414.28	2232.95	4921.78
366	16.567	195.101	9668.32	9272.05	9451.98	10028.8	9907.82	10456.1	10230.7	10163.6	10054.8	49019.6	24832.8	16766.9	9035.87	9682.62	9771.75	8710.6	7800.34	6608.52	7786.06	7083.73	7311.78
367	16.501	195.101	395.193	513.335	732.344	788.886	980.92	1213.64	1530.85	1498.99	1661.45	2411.14	2465.62	3112.64	7110.11	7081.05	6097.25	14704.8	11093.1	7371.14	5175.03	3228.11	1969.7
368	13.581	195.107	2726.94	2498.41	2809.21	2246.02	2587.91	2925.82	2591.97	2119.01	10229.6	3447.89	2406.65	2270.08	2362.95	2603.11	2687.84	3747.22	3706.92	3170.01	1469.5	1169.73	915.88
369	6.091	195.121	36.7983	45.7031	59.7577	73.4299	127.568	144.214	202.4	231.92	405.86	821.575	691.552	1077.49	2992.1	4386.88	4671.25	40215.8	6854.87	4897.91	44945.6	2709.64	2043.17
370	15.483	195.135	5824.42	5868.66	5847.78	5852.37	5382.02	5571.53	5134.02	5546.45	5748.47	8880.85	6836.29	6034.73	4671.46	5138.67	5489.12	5524.48	4929.38	4366.2	5139.05	4586.46	3860.99
371	15.435	195.135	239.983	310.984	357.18	547.052	693.592	1017.19	1362.08	2172.34	2285.34	3849.91	5632.39	4605.4	5318.1	5477.83	5266.93	6378.45	5109.85	5990.81	15962.5	5089.55	5548.52
372	17.736	196.153	2710.64	2883.85	2619.01	2732.1	2855.49	2858.58	2564.36	10559.3	3857.72	2872.18	2680.48	2951.16	1940.78	2689.61	2288.79	1949.36	1518.44	1652.75	1596.26	1457.24	1003.88
373	1.562	197.099	8858.98	9034.81	9641.48	9268.89	10376	11635.2	8827.13	7656.98	17022.3	10314.2	10185.7	8457.3	10440.2	10463.2	10710.5	10483.3	17195.7	22018.7	8923.43	3697.32	5034.2
374	17.572	197.153	3724.29	4354.51	3844.93	3988.51	3811.39	4278.17	3685.21	31422.8	16472.7	11895.3	9153.45	7193.42	3107.82	3919.85	3958.02	3026.56	2501.53	2902.12	7246.08	2802.37	3799.32
375	1.72	198.094	4072.89	6843.28	5514.01	5492.76	6410.03	5819.6	79709	8628.87	8193.73	4368.46	6657.13	6933.26	7572.93	7378.93	7782.23	9703.1	13926.9	17374.6	13534.6	11729.5	14549.8
376	8.655	198.126	298.067	396.445	688.149	783.629	880.132	1406.59	2721.13	4582.51	5957.68	8824.35	9468.06	15369	13958.9	10093.1	12216.4	65237.8	305349	15732.3	12555.9	12819.5	11174.6
377	1.423	199.08	719.961	838.962	960.539	1010.68	1075.39	1169.34	1847.89	1702.66	1874.64	2295.08	2512.02	2533.64	3320.88	3224.47	3182.78	8273.47	9780.84	9284.42	5103.07	4305.37	2890.64
378	14.115	199.166	164.013	283.743	383.051	362.221	526.554	622.421	679.523	905.338	782.288	1058.95	1386.89	1535.86	3113.7	2979.93	2711.68	5439.63	4613.44	3416.33	2490.88	1560.04	1074.76
379	14.175	199.168	954.273	1302.64	1736.62	2082.73	2881.81	3472.34	4675.79	5799.09	6129.73	7288.68	6871.86	6435.94	3332.69	4329.9	4135.68	3940.74	4692.97	3958.13	4870.03	18602.4	2919.19
380	1.422	199.999	22472.1	7757.42	6135.53	10504.8	4272.12	5121.04	5620.19	11711.6	8283.4	10256.8	6017.23	16712.3	11194.7	14539	11321.7	20497.6	21339	20358.7	17149.6	13028.9	10243.9
381	1.547	200.038	4059.55	4122.18	3894.4	5085.8	4014.81	5536.81	16247.5	7818.6	5374.1	4518.84	5449.5	4592.57	4760.81	5353.9	4881.81	5409.92	9623.48	10765.8	5752.73	2051.76	3501.38
382	19.96	200.085	3532.47	2901.25	3836.97	3308.72	3480.33	3369.24	3741.99	3493.16	3453.29	3752.85	4029.57	12271.2	3036.62	3320.36	3320.36	2119.75	1562.82	1368.71	787.377	469.037	214.657
383	19.9	200.087	2106.64	1334.26	1818.18	1438.8	1280.66	1722.48	1101.24	1181.09	844.035	1116.46	1455.78	1394.92	2831.94	2086.35	2099.85	2185.74	2452.12	1600.2	1102.16	733.787	496.121
384	17.736	200.199	32548.6	50890.7	32581.8	41209.9	46384.9	30062.5	32047.6	40146.4	38643.3	29534.5	48770.5	30798.5	31104.6	34673.2	37675.5	44184.5	39579.5	20510.8	13692.9	5850.59	3329.46
385	17.697	200.2	32548.6	50890.7	32581.8	41209.9	46384.9	30062.5	27742.7	40146.4	32044.7	221082	46855.9	25758	34358.7	34805.8	37592.4	43706.3	38249.8	19458.3	12917.8	5515.55	3140.29
386	12.98	200.234	135.956	88.2917	157.252	131.874	211.465	278.063	1550.27	2037.81	1763.89	3850.73	3942.52	3134.24	2840.15	2370.34	2832.51	33789.5	3229.81	2627.7	3182.97	3186.44	3107.68
387	12.892	200.235	203.504	195.124	354.798	368.41	680.356	993.616	1148.36	11037.8	856.09	1635.66	1895.62	3216.33	3049.2	4000.03	3643.72	1728.24	702.517	192.702	498.171	590.902	603.514
388	2.647	201.007	7.55926	54.5243	55.255	50.9252	0.755926	45.8769	0.755926	0.755926	0.755926	0.755926	2560.38	3719.61	2340.49	2177.96	2123.69	470.087	2117.39	45678.9	2039.16	595.059	0.755926
389	1.432	201.041	19783.8	19581	18488.9	23391	19122.5	19380	61796.2	33288	22166.7	21556.3	18617.6	23219.8	20066.7	20166.3	21237	25043.5	24841.4	26071.1	27049.5	39926.3	110269
390	1.593	201.042	11959.8	12540.1	12128	13155.8	12307	11619.2	15496.3	42853.9	21428.5	16135.3	12147.8	13121.5	11638.7	11678.4	11932.8	9984.23	9389.43	9798.62	10684.9	12121.3	8811.52
391	10.618	201.128	1391.26	1659.74	2494.17	3359.41	4072.42	6333.7	7054.7	10379.1	11946.6	13035.8	14102.4	11995.1	10150.7	9764.51	10191.1	9893.35	9026.66	6592.65	11543	15621.4	33594.6
392	10.574	201.129	9597.48	8894.11	10199.4	10298.3	9215.04	10492.5	8623.7	9710.53	110164	13139.3	10202.9	6229.86	10839.9	10110.1	9161.5	17256.3	12788	5645.46	2945.31	1509.02	845.001
393	1.41	201.997	2303.42	1804.83	1262.05	3293.36	685.573	1914.73	2401.37	22433.3	1501.64	1397.59	487.224	1714.36	1505.59	2474.52	1691.97	5844.07	6220.78	3601.54	2336.19	1177.14	763.305
394	8.018	202.046	2886.99	2677.99	2338.93	2851.14	2605.04	2669.52	5092.96	2820.26	1999.73	1715.89	2010.46	2251.95	3273.32	2832.53	3170.32	6424.42	6959.03	6549.66	5075.03	4184.56	2896.45
395	2.658	203.039	1684.38	3555.84	3788.56	2370.55	2036.3	2857.11	12665.5	2641.03	1914.04	644.04	3804.82	3461.55	3674.77	3302.35	3063.17	3112.05	4381.42	2654.12	1258.53	260.902	185.303
396	1.644	203.051	73348.9	112838	115314	1312334	344094	202609	131660	79715.7	106267	64545.1	135799	115938	117620	118785	119889	103764	157283	230649	163212	116150	184500
397	6.882	203.053	2184.28	2874.35	3886.94	4319.91	5897.11	8992.03	9936.39	11255.8	13242.7	15434.6	16526.1	16106.4	13960.7	12653.6	13345.2	11875.4	9875.74	10629.2	11200.7	12662.1	12180.2
398	19.206	203.105	2264.83	2160.3	4569.98	3828.62	3893.3	5319.78	5694.04	12243.9	6088.48	8169.64	17234	11143.9	22527.6	18826.2	21645.2	35637.9	28820.5	33979.4	55797.3	290479	26684.3
399	19.264	203.105	3166.05	3933.27	5410.19	7605.65	10962.3	17251.9	24786.1	45288	68000.3	89122.9	77767.3	63006	24756	28736.3	29122.4	26826.8	14216.1	28409.7	69908.9	17576.5	19486.9
400	14.47	203.106	6553.82	7369.08	7340.96	6831.43	7803.08	6352.65	6562.02	6168.63	6699.74	40309.6	18033	12830.9	5454.5	7993.2	7705.85	8908.79	9894.36	9741.63	5943.94	9530.98	4946.94
401	14.424	203.106	113.197	166.001	221.329	284.434	466.292	368.696	945.742	918.404	3159.16	6458.01	11445.5	11578.3	7315.32	6729.55	7187.07	6956.02	7558.56	11227.5	6273.24	7086.57	6096.63
402	1.805	203.148	78656.8	31550.5	21408.9	17921.7	12746.7	13529	10796.1	12560.4	7297.82	8676.69	13456.9	8924.46	15420.6	15668.4	14939.7	12687.6	29193.2	43469.4	14063.9	4614.1	6681.65
403	1.925	204.006	11218.9	10858.5	10575.1	88223.1	32945.3	21220	17168.9	14725.5	14421.5	12667.2	10581	11414.2	10306.1	10885.6	11144	6729.19	5733.17	7932.36	11637.6	29691.3	10828
404	2.007	204.121	19506.2	66231.3	50880.3	55436.6	55903.2	56765.7	51109.5	30846.3	44162.4	37335.1	96409.1	62095.9	70374.6	68959.4	69052.9	95453.6	138684	93799.4	77129.9	26720.9	37460.1
405	2.628	204.121	37261.8	99765.4	71608.1	64423.3	56829.7	51209.3	43120.4	23069.3	33028.9	29595	76622.4	47184.8	50343.1	51656.7	51881.2	57677.2	105069	68082.8	72841	32414.5	73322
406	2.653	205.028	5031.23	15059.2	13756.7	9633.96	6995.72	8837.98	37165.1	9967.56	9379.84	7306.18	17589	14700.5	10635.4	10586.5	11198.8	8343.65	15529.6	17402	16120.8	19019.3	8219.2
407	19.991	205.085	43489	41510.4	47298.3	47674.6	45552.4	46739.9	44238.7	44032.1	436865	176397	112850	87404.4	39489.6	47937.2	47500.7	43290.1	36479.5	73694	43274.2	33555.1	48032.1
408	19.933	205.085	1436.82	1909.07	3879.06	4003.87	4571.94	6728.47	7822.53	11343.4	12482.8	19410.7	24136.2	36202.9	39206.7	37362.5	37362.5	60267	56488.6	217446	43274.2	46284.1	48032.1
409	6.874	205.095	22555.1	38012	43818.1	47264.7	42125.6	59163.4	51468.1	56245	69925.1	58761.4	119335	88530.2	85301.8	86697.1	86160.2	71692.7	140065	213884	91966.6	38491.5	87860.3
410	16.309	205.157	376.639	465.238	663.165	793.463	1032.46	1267.24	1755.5	2344.61	2744.76	3662.36	4073.98	4052.11	5255.98	4904.93	5028.32	5358.52	5716.58	7105.53	13003.4	5535.87	5268.95
411	16.387	205.158	151.45	199.172	291.652	395.115	568.007	782.551	1207.93	1986.13	3233.16	5739.68	7732.52	7665.21	5791.39	5711.02	5463.07	4434.7	4634.49	5232.75	6251.48	10737	4857.66
412	1.42	206.036	14116	15270.6	908099	29928.3	8694.41	8261.08	12597.7	15052.8	13255.9	16823.1	11775.2	19005.4	21583.9	22020.1	20232.4	57794.2	62393.4	48977.2	26595.8	14859	9311.69
413	1.635	206.054	1790.09	1713.57	3204.92	2282.06	1470.16	2436.8	2090.51	4511.84	3051.76	2953.49	2943.35	2201.77	3566.79	3888.46	3615.16	6043.1	11813.5	10955.6	3763.96	1200.42	3391.97
414	1.613	207.205	3386.54	7820.05	6687.18	4555.92	4354.14	4080.44	4060.13	1980.99	7511.57	2812.53	8572.78	6150.47	4140.2	4333.5	4409.66	3289.07	3804.24	6542.69	3838.71	1316.52	2272.99
415	1.421	208.034	137.622	179.714	215.366	412.577	296.516	414.695	1086.36	1436.38	1672.35	2425.02	1859.46	2825.9	3838.52	3885.48	3514.47	8789.48	9957.45	9273.25	5313.81	3315.65	2900.74
416	10.698	208.073	0.689897	2.24006	0.0397381	4.22495	0.933147	4.47621	0.0336558	0.00336558	45.1825	82.7919	158.756	10.0503	7.35726	133.357	222.264	0.00336558	6257.21	4290.18	3292.38	0.00336558	171.65
417	12.414	208.152	913.721	1273.39	1588.05	2165.65	2754.83	4070.26	5818.27	7919.73	9480.72	9698.59	9069.57	7922.49	4598.63	4720.13	4927.48	4001.58	3719.22	4811.08	8147.73	3882	4179.75
418	12.347	208.152	2547.39	2829.76	3157.57	3547.28	2620.18	2430	5106.55	1652.33	964.689	1048.02	1256.61	1113.45	3433.23	2880.79	2702.33	7025.62	5428.89	3262.84	1683.9	830.982	533.11
419	5.931	209.091	3556.59	3940.19	2514.73	1918.38	1820.51	3689.38	2829.84	11869.1	5728.14	1776.46	6728.87	4094.41	3042.95	3033.66	3272.07	2134.66	4373.06	7218.34	4304.92	12770.2	2084.29
420	10.698	209.115	2.06472	7.6755	0.179373	13.4088	2.53253	14.037	0.966671	1.24735	155.217	277.502	560.994	71.0066	63.0227	658.288	780.951	459.531	110811	8352.97	6792.23	755.552	777.792
421	18.688	209.151	1109.38	1397.69	1858.42	2702.52	3807.88	5578.09	7534.03	10885	11826.1	11675.1	11492.6	9927.39	4748.02	5528.38	5392.11	4755.23	3280.72	3882.3	4752.9	6528.07	31626.5
422	18.62	209.152	5294.12	4053.56	2309.81	1837.6	1453.77	1536.65	1531	1404.5	1356.6	1426.46	1964.15	1957	4110.1	3406.11	3372.39	5566.9	3947.96	3098.04	2385.47	1509.64	1070.44
423	3.062	210.058	5082.33	6678.77	8986.02	7917.02	12857.1	18114	25783.9	24021.7	21425.2	14067.7	16847.2	14565.1	10700.7	9494.61	10543.7	15596.3	13773.6	11874.6	14175.2	14093.4	3406.21
424	3.002	210.059	6404.39	9914.53	7409.3	9401.04	6295.75	6938.72	28868.5	11933.7	7608.4	8949.18	4931.15	8206.99	11284.3	9443.8	10273.7	21717.2	21572.8	15091.8	9892.32	5246.78	930.725
425	8.575	211.059	1257.77	1625.91	1877.67	2518.87	3387.93	4228.5	5308.28	5994.28	4473.95	9156.9	9389.87	9980.7	9786.85	10653.6	9698.88	13097.5	8069.06	7753.21	7772.19	7666.4	8156.17
426	8.613	211.059	1257.77	1625.91	1877.67	2518.87	3387.93	4228.5	5308.28	5994.28	7054.15	9156.9	9389.87	9980.7	9786.85	10653.6	9698.88	13097.5	8069.06	7753.21	7772.19	7666.4	8156.17
427	10.105	211.097	41.7861	59.8031	71.5952	88.9857	143.686	185.277	334.634	338.178	824.436	1362.96	1807.85	1926.64	2088.63	2340.69	2210.05	3072.19	2491.57	5592.86	1892.29	1604.3	2267.38
428	12.091	211.131	8446.97	10156.4	15892.1	18112.6	11009.8	11880.5	25211.2	28558.4	19369	23926.1	29392.1	28871.8	50057.4	48077.8	46917.6	98719.1	58072	44032.7	30766.6	19190.7	12486.1
429	12.144	211.132	65573.3	67022.6	66788.4	66819.5	67496.3	66020.7	64706.5	65794	587598	179738	120495	102292	59265.1	64540.2	67733.6	93625.9	63681.2	52446.1	76634.2	197869	51119.2
430	3	212.004	893.693	2686.74	1403.6	2407.8	1226.96	1467.27	2814.12	34427.2	2980.82	2202.87	729.456	1934.51	2570.24	1917.86	2434.98	1669.58	2461.59	1740.93	1797.97	1748.65	149.681
431	3.057	212.008	1904.47	2686.74	2349.14	1650.17	2014.75	2081.5	2814.12	2532.54	2731.98	28266	5941.15	4137.34	2167.12	2344.51	2516.69	2232.95	4367.23	2265.08	4387.17	5464.85	392.9
432	1.569	212.101	2497.74	1846.47	1627.51	1443.23	1912.23	1573.1	2805.35	8092.29	7385.98	3021.18	2235.7	3295.02	3880.41	3736.5	3737.52	13195.8	11951.8	5846.5	1682.44	1071.85	452.81
433	1.904	212.103	2539.2	2620.88	2077.76	1716.28	1560.51	1507.85	3287.8	2858.41	2955.6	2902.75	4429.46	4358.03	5646.07	4894.09	5623.36	13464.8	18468.2	27511.1	42665.6	8194.53	6780.35
434	1.567	213.074	2848.82	5460.47	4576.62	4057.36	3834.48	3841.29	3686.05	10218.4	4612.34	3082.18	5437.34	4295.71	4937.45	4459.43	4737.68	5256.03	9958.42	10108.5	4311.09	1478.21	1543.86
435	12.415	213.108	5136.49	7258.77	10046.8	14597.6	21360.8	33709.4	49293.4	70138.7	90981.2	88188.7	72849.4	55728.3	25614.4	27352.2	26808.8	15582	15105.4	17370.9	16976.2	23714.9	41949.6
436	12.343	213.108	15438.4	15855.9	18064.7	37410.3	10346.3	4562.33	6915.05	6320.4	4334.1	4840.3	6132	6743.04	18598.2	15857.6	14984.8	28295.9	23767.4	18288.7	10634.9	6810.06	4236.6
437	1.847	214.049	755.428	1082.73	1118.52	1645.51	1995.15	2980.59	2883.89	2635.23	3710.11	3635.97	10609.1	10134.6	9254.77	9174.5	9376.55	7361.76	11283.2	13026	22312.7	6437.96	8937.39
438	20.297	214.213	767.448	956.585	1279.94	1654.01	3196.37	5429.75	9959.91	22685.8	38825.9	32045.8	22101.5	10662.4	3666.55	4343.57	4039.04	2259.62	3182.72	2630.34	3174.64	3008.68	3253.48
439	13.238	214.25	34.5451	87.4419	48.426	77.1302	112.621	154.42	118.757	494.722	789.698	2162.14	4162.44	7616.16	2560.56	2402.05	2498.29	1124.64	805.006	469.562	28396.3	1446.63	1218.84
440	13.312	214.251	98.835	181.262	168.577	176.956	223.905	298.481	729.636	966.95	1335.04	1569.38	1838.35	2928.22	2881.52	2086.35	2462.32	3423.61	2911.17	3019.54	5819.93	3337.45	2615.14
441	3.059	215.014	11890.8	13924.2	13790.6	9717.06	13585.7	13850.2	15925.5	14730.9	14113.4	30532.3	21974.5	18513.4	12542.1	12830.9	12830.9	13263.5	13212.1	13993.9	130548	13001.6	3518.97
442	3.01	215.015	7820.84	13924.2	13790.6	12880.4	13585.7	11547.6	15925.5	14730.9	40167.3	19049.4	10177	14052.6	15798.9	12859.6	14376.5	16716.6	16872	11717.1	7995.23	4591.38	826.279
443	7.731	215.125	828.098	1139.3	1328.9	1692.04	2720.5	2819.44	2915.43	3614.39	4578.07	4458.93	4400.99	4765.05	5160.28	4403.9	5089.9	5020.62	3029.94	2730.14	3548.93	3033.4	4134.73
444	1.645	216.06	193.024	352.086	489.962	764.039	653.808	814.881	1240.65	2012.57	2449.86	3922.93	4581.32	4256.69	4313.55	4783.09	4358.21	4415.19	5136.02	13456.1	5517.6	2681.03	14463.7
445	19.265	216.109	3854.64	3987.33	3781.04	4056.13	3731.19	3870.76	3472.65	2916.85	57294.2	14092	9412.58	5809.67	2776.36	3580.29	3819.36	1430.55	1586.48	2189.98	6988.3	2038.84	2124.57
446	1.534	216.921	4369.67	1932	2934.05	2451.6	3545.76	3507.25	3056.53	4329.63	22896	5114.79	2644.93	1916.35	3155.34	3161.39	3153.68	2901.86	2603.5	2690.94	2745.55	2065.18	2789.41
447	1.418	217.013	2836.58	1806.05	1766.63	3150.04	1529.66	1873.41	1885.6	3993.52	2899.59	3388.84	1907.86	5781.65	3230.14	4196.27	3310.03	6270.59	6765.13	5968.09	4711.96	3166.68	2344.81
448	6.092	217.103	56.5812	60.1764	57.0653	103.245	141.232	144.983	208.9	307.748	499.792	1044.73	724.851	1061.42	3209.05	5106.75	5112.37	40779.6	7141.01	3741.82	10518.3	2729.47	2376.82
449	9.38	218.21	549.827	605.606	917.567	1414.14	1494.44	1733.14	2457.47	3940.38	3350.69	5359.73	9710.53	8298.2	9362.31	13070.6	12970.2	20474.2	15834.9	14726.8	15368.7	12282.4	11675.2
450	2.655	219.018	10099.5	29381.5	27644.2	19056	14620.7	17916.3	12994.4	80480.7	19462.3	11847.8	27958.1	23515.7	21247.2	21394.5	21725.7	16356.8	27893.5	26960.2	16566.7	7532.63	9132.78
451	1.636	219.025	11265.8	33316.9	28532.6	20636.4	18582.9	21288.4	17974.8	20754.2	20722.9	9142.9	26544.2	24708.7	23330.8	23460.8	23081.1	24998.2	40145.5	44648.7	27523.9	12432.2	12311.1
452	15.652	219.157	802.493	992.508	1478.17	1992.03	2399.26	3561.44	5297.1	6881.23	6558.71	7742.75	6724.42	6136.13	3163.61	3463.53	3586.46	2515.13	3291.97	4524.5	18271.3	2929.2	2861.95
453	1.642	220.08	401.365	514.561	390.162	542.122	796.951	707.019	2620.67	2125.83	7139.08	4751.31	3563.88	5872.3	3277.96	3054.74	3069.6	37.5781	102.177	129.435	253.034	149.434	150.375
454	6.166	220.116	1175.16	3241.91	3745.98	4319.65	4885.54	2620.41	6973.58	8017.16	12733.1	13700.1	30931.7	27003	24013.8	24600.8	23576.4	21676.3	52214.7	68682.6	28046.1	9698.71	23779.1
455	6.207	220.116	13244.2	28651.8	25533.1	22321.6	18831.5	13285.1	14553	12486.6	15466.1	13988.3	136892	58250.2	28375.6	24572.1	23547.8	21649	50814.7	62058.1	12833.4	6407.55	12756.5
456	1.536	220.931	1432.87	1158.25	1836.24	2203.11	2564.69	3267.57	4665.37	5460.07	5007.05	5957.92	4787.63	4198.27	4172.59	4726.63	4383.86	3068.87	3346.67	3332.85	4053.7	4391.48	6473.35
457	6.882	221.063	18071.1	19253	19868	18262.9	19195.1	20189.8	18822.6	169502	40187.1	30202.9	23422.2	22947	21248.8	19174.9	20911.1	20263.8	18422.8	16809.1	16645.4	14594.9	11371.3
458	19.969	221.081	1736.68	2089.06	2068.96	2887.28	2050.28	3084.57	2547.46	2358.4	2206.13	1979.38	27168.4	8716.09	1858.43	2436.27	2466.2	1159.71	1306.53	1318.05	2943.23	10555	1118.46
459	19.204	221.115	3200.75	2248.22	4602.56	19154	3745.41	1740.96	1993.68	1779.76	815.64	810.007	1244.09	871.057	2991.11	2489.86	2907.97	3914.7	3035.11	3108.68	4570.97	14874.5	4296.48
460	19.262	221.117	4200.06	4232.33	4602.56	4933.98	4290.13	4415.01	4487.57	4386.77	4687.56	208884	19847.9	10806.4	3881.29	4332.13	4605.05	4472.98	4025.83	5095.77	10652.5	3313.26	2975.53
461	1.72	221.184	3833.06	11000	11260.1	9360.56	10496.3	13980.4	20015.2	13863.1	26370.8	19032.8	41602.5	37888.2	31918.3	32561.7	30999.6	25167.6	33352.8	33522.2	27648.2	9398.41	15793.8
462	10.043	222.184	355.214	414.372	608.909	722.865	1066.67	1084.27	1862.52	3198.95	3864.5	6125.17	7370.15	10206.3	10941.5	7914.08	9170.28	43302	97974.2	13058.2	12630.3	12957.8	10630.3
463	21.918	223.06	5639.38	5722	5833.62	5627.52	5428.82	6102.97	5462.38	5314.38	14940.1	8317.61	6999.2	6670.38	4860.12	5951.21	5954	5673.54	4365.99	2882.51	5380.11	7973.93	9561.78
464	23.706	223.061	4376.24	5196.14	6975.39	7458.04	9578.27	12795.3	12149.1	12905	13478.7	13384.8	12467.6	9787.53	9044.88	8477.57	8629.05	9783.22	5714.74	5632.79	5487.58	4325.67	2989.56
465	16.851	223.062	5596.64	5980.97	4081.15	3713.91	3492.4	5305.02	2061.92	2810.34	1164.96	2522.18	1548.78	1599.26	4172.99	3475.02	3443.7	7300.29	3616.56	2730.75	1870.01	1422.64	945.27
466	13.486	223.062	2141.74	2952.45	4263.77	5863.25	9392.35	15431.2	23400.7	44220.5	69520.1	76071.9	54934.9	38198.4	11402.5	15040.2	14369.3	15123	10501	9829.06	9993.37	16920.9	8329.28
467	16.908	223.062	5596.64	5980.97	5545.08	6034.34	5532.61	6106.01	5351.35	5581.75	5308.08	323899	25119.9	14171	4312.48	5765.59	5756.42	3997.25	2564.33	2078.21	2197.75	5201.15	6909.49
468	13.427	223.062	14715.4	9411.32	15801.3	10460.7	7461.56	3262.96	3972.09	3762.34	2736.64	3345.84	4236.26	4783.33	10337.3	9132.13	8762.88	19858.2	10918	8688.16	6032.11	3977.71	2751.74
469	23.747	223.062	8256.67	7908.91	8577.26	7479.27	7999	9211.3	7904.4	8010.32	8405.66	172702	29645.9	16188.7	7462.23	8477.56	8629.05	9783.23	5933.18	6494.71	4924.02	7688.57	4755.82
470	19.589	223.063	3085.29	2304.22	2390.71	2737.22	2701.45	2477.45	2360.19	2264.36	2571.05	2567.68	24485.5	6540.48	2594.23	2560.93	2607.38	2623.02	1989.27	2010.43	8796.47	2140.36	2177.12
471	21.875	223.063	1431.3	1829.9	2372	2924.78	3600.37	5096.65	5575.89	6317.53	5313.84	6873.26	6818.47	6588.17	6339.11	5951.22	5954	7926.45	4201.01	3750.12	3665.43	3621.78	2674.66
472	1.622	224.111	2353.03	2279.89	1369.4	1887.09	1754.67	1439.83	3279.78	77263.1	7219.94	2470.13	1953.19	2595.89	1782.35	1663.67	1851.91	310.308	492.88	302.888	287.029	30.7439	483.546
473	1.708	225.013	126.67	222.424	356.437	363.195	553.373	657.193	977.664	1294.9	1847.43	1578.39	2319.43	2962.15	3200.76	3274.18	3068.81	3566.56	8602.21	11539.8	5647.43	2237.8	3221.24
474	17.453	225.146	5656.2	6614.27	6294.22	6315.67	6045.12	6504.2	5827.42	6055.47	6151.25	43814.2	13305.7	10351.6	4679.09	5825.29	5741.01	4097.01	3974.83	3970.31	2814.33	2334.99	1394.5
475	14.033	225.146	9515.18	9562.33	9328.52	10406	9971.26	10147.5	9299.87	8931.65	9150.96	45779.2	20125.3	15647.1	9474.39	9646.32	9474.96	7021.2	6343.25	5937.13	6737.4	7349.67	8648.45
476	15.798	225.147	9051.85	8659.56	8115.14	7534.82	8784.92	8780.06	75720.1	33838.3	22200.8	16727.2	15030.5	12233	7652.64	8856.84	8436.14	8791	6298.85	8421.34	6994.85	6709.5	6811.75
477	17.389	225.148	4275.72	3514.56	6294.22	3910.01	3798.03	3796.12	4088.03	6247.32	2716.42	2183.24	2253.9	2134.38	5128.01	4184.46	4925.29	7854.71	8204.3	7629.3	5475.62	3305.57	2002.84
478	15.74	225.148	598.8	683.954	1145.09	945.841	1264.52	1621.01	2711.57	1891.35	2962.62	2548.11	3219.41	4385.5	7264.24	6882.69	6402.69	13294.4	9055.76	7677.64	5819.23	3455.01	2402.67
479	14.647	226.121	52.5447	67.0391	90.7247	131.604	116.694	209.891	368.346	633.609	1051.45	2035.85	2420.51	4314.69	2298.21	2091.65	2414.16	5483.82	19131.4	4284.44	3314.8	2687.82	2436.72
480	14.592	226.121	42.4885	66.0715	118.114	165.22	139.35	134.571	370.397	550.194	441.305	646.592	712.158	1283.71	2075.83	1213.45	1689.77	8884.4	18255.9	4284.44	4141.07	3327.31	3267.94
481	20.686	226.157	58.4973	63.886	110.375	140.817	153.304	257.446	386.799	767.456	1396.2	2705.04	4447.98	8708.58	2648.12	2421.72	2759.94	7897.86	23706.4	3084.62	4827.59	3669.49	4067.47
482	20.636	226.16	66.1668	70.7903	119.029	146.396	108.11	183.762	319.686	540.798	433.345	648.274	1330.18	2710.41	2726.23	2793.84	2041.45	7023.13	7790.39	7015.49	4954.18	3107.16	1656.96
483	11.752	226.181	98.5629	93.96	97.8284	149.162	319.044	276.196	550.232	813.199	1290.32	1744.83	2629.2	3486.79	2577.55	2357.15	2445.09	2506.7	2961.37	1876.79	4606.21	2073.82	1793.5
484	1.536	226.95	86933.1	26137	61969.4	266289	168957	111160	62735.3	79691.2	67700.6	78526.4	65225.1	46981.7	58813.8	60727.1	60567.9	42839.5	57889.2	80238.8	61291.4	33019.6	74129.9
485	1.741	227.123	854.047	484.346	410.439	718.399	1291.34	1246.72	3867.75	5635.42	11472.3	7195.17	5786.71	9115.83	5931.75	5671.09	5453.92	4562.15	3256.14	2515.18	1734.86	2072.43	914.149
486	19.215	227.129	2731.91	2672.45	2958.58	2719.66	2740.29	2771.19	2607.13	2824.92	2975.95	44176	7436.88	5812.43	2649.19	3073.92	2892.4	3633.86	2249.23	1949.95	1665.7	893.713	765.954
487	7.16	227.173	1256.48	1826.61	2679.88	2730.97	3940.64	7393.08	7844.98	11383.3	10016.4	11708.8	19510.8	12067.6	16464.4	14885.8	15948	16021	13792.2	17368.9	18625.8	29890.5	71936.4
488	7.201	227.174	1256.48	1826.61	2679.88	2730.97	3940.64	7393.08	7844.98	11383.3	15652.8	18398.1	19510.8	18950.9	16464.4	14885.8	15948	16021	13792.2	17368.9	18625.8	29890.5	71936.4
489	9.085	227.174	11268.7	10242.2	10543.1	10626.5	12252	112835	27148.1	16709.9	14537.9	13571.8	11395.3	11867.4	10037.1	10687	10795.5	8269.79	8330.73	8669.84	10624.4	12712	18262.6
490	8.497	227.174	7252.81	9926.23	14489.9	16206.3	25444.2	39550.9	41129.1	55107.5	68677.6	82961.2	70493.9	66585.9	48664	47779.8	48369.1	33984.7	31653	34525.7	37366.1	39464.8	35141.7
491	8.505	227.311	201.046	278.064	383.814	426.019	710.631	1188.06	1310.35	1970.26	2868.5	3812.15	3697.86	3245.12	2350.8	2310.09	2366.34	1577.99	1541.39	1710.79	2275.12	3260.8	6409.48
492	9.088	227.509	79.8013	100.811	118.389	194.605	353.073	496.244	826.278	1256.02	2442.15	4388.71	5973.6	7247.04	3007.33	3249.17	3015.14	1958.13	2287.64	2185.1	3876.85	9703.44	2070.08
493	2.607	228.096	3119.82	6128.12	6706.16	85542.8	8224.14	5441.33	5377.07	3381.83	4148.93	2974.01	5074.86	5547.8	4476.71	4960.23	4551.97	5387.41	8010.73	8718.67	6422.94	4864.86	4485.13
494	1.956	228.096	2877.11	5651.12	5151.69	3480.88	2660.8	7638.49	5314.87	2812.96	3500.5	2035.29	4094.11	4749.02	4332.33	3907.93	4233.36	3866.72	4556.18	4881.56	3339.3	3343.44	4070.5
495	2.644	228.096	3119.82	6128.12	6706.16	85542.8	8224.14	5441.33	5377.07	3381.83	4148.93	2974.01	5074.86	5547.8	4476.71	4960.23	4551.97	5387.41	8010.73	8718.67	6422.94	4864.86	2185.42
496	13.286	228.194	6175.92	7256.16	9123.32	11618.9	16496.5	19969.5	25754.8	29382	36924.2	40173.7	37923.4	36785.1	29177.9	31129.6	31390.8	32452.4	30212	28814.8	39730	124008	27958.8
497	13.227	228.194	33052.1	28329.4	28554.2	167089	55981.4	33172.6	31833.7	25133.7	23375.4	24645	24028.1	24990.5	30901.5	28848.9	29519.5	34152.6	30478.1	27135.3	26678.4	24883.2	23316.7
498	20.747	228.23	8060.72	11187.1	7694.47	7277.47	8771.87	8206.02	6775.4	7315.52	7600.5	34969.1	11967.8	9503.27	4855.86	6896.96	7649.35	6957.13	7393.28	7499.68	7448.23	5171.76	4547.88
499	1.818	228.978	1378.37	3012.18	2387.82	3228.33	2290.45	2131.14	1464.96	1541.72	9679.39	4607.16	3591.18	3731.13	2313.99	2199.44	2354.68	1238.14	1652.92	1482.76	1608.94	645.055	1232.05
500	1.906	229.116	441.325	891.831	939.701	875.618	738.954	860.652	1863.77	1484.75	1818.7	1759.16	2992.19	2649.83	3258.26	3128.69	3220.3	5179.97	5219.51	6260.78	6027.77	9752.82	3611.63
501	1.907	230.097	2883.85	4127.41	4073.52	2053.15	2111.56	2480.59	2259.51	5599.3	3789.85	2431.98	3614.84	3300.22	3029.26	3267.14	3345.43	3688.1	4968.86	6579.27	4631.17	1750.01	3717.53
502	12.509	230.246	132775	107938	126320	85254.7	93266.7	99783	190854	201053	159168	7993152	488958	288590	170570	131851	181946	585259	1394964	4112235	4199290	847134	299850
503	12.445	230.246	32925.8	48108.3	99080.8	160804	1938410	174200	63863.2	99828.1	70027.7	114387	200035	188694	253653	209180	198232	46558.3	15707.4	10380.7	25129.9	22637.4	18531.5
504	3.056	230.987	3655.17	5448.72	4508.27	3987.88	4514.8	5213.05	28653.3	11562.8	7876.87	4509.5	6887.13	5753.22	4534.54	3975.1	4596.92	4052.53	4152.68	3147.6	4629.12	5930.73	2299.32
505	3	230.987	2812.47	5448.72	3473.01	4544.44	4514.8	3678.45	5501.6	4853.27	9563.81	5189.51	2723.83	3487.74	5239.81	3707.82	4911.08	4180.85	3918.66	3443.26	3482.65	2838.08	717.163
506	5.489	231.004	47.1756	126.956	182.644	203.524	197.184	584.15	561.385	528.324	1460.65	2824.88	9566.05	8166.95	3118.68	3175.86	3097.46	698.21	2218.68	1046.53	1689.87	839.698	620.549
507	1.744	231.143	1434.56	1645.33	1575.92	1470.85	2061.92	1745.23	3832.97	4228.59	7248.94	4656.28	4042.73	5794.53	4861.93	5202.04	4713.1	4517.06	6487.7	4179.06	4715.82	3112.09	2214.8
508	5.428	232.046	106.261	267.592	390.427	404.83	372.549	948.958	942.015	630.455	955.786	1292.98	3061.48	5126.71	6553.73	6612.79	5094.79	6191.51	6924.03	3616.15	2325.16	997.694	663.121
509	5.485	232.047	4127.67	6381.41	6554.57	5653.83	4532.63	7583.62	5281.01	2909.16	9007.56	4863.92	7337.74	6674.87	5148.97	5574.92	5998.2	4314.37	5251.61	4019.65	12850.4	3063.37	3278.61
510	6.415	232.153	3202.63	6921.64	5148.67	2498.69	5720.24	6236	3657.16	1877.6	6809.56	2995.31	8539.98	4289.9	4048.85	4278.48	4589.82	5145.94	7429.24	4652.52	17770.4	2543.25	2416.84
511	1.538	232.897	419.624	380.575	672.649	669.729	1002.01	1322.8	1708.53	2083.77	2601.2	2759.43	3229.24	3062.32	3716.4	3331.41	3390.39	3280.94	3139.24	3173.06	3151.78	3016.34	4576.17
512	2.684	233.035	3269.63	3119.06	3267.02	3675.59	3416.95	3133.65	3245.54	3040.23	2866.49	3312.35	3101.91	3559.64	3460.89	3303.68	3277.9	3026.63	3229.51	2996.97	2710.2	2034.82	691.673
513	1.738	233.059	3448.4	3973.46	3410.38	3029.45	4415.09	3564.68	66241.6	6601.96	5241.13	2995.66	4415.27	3900.33	3681.32	3434.07	3470.1	2354.63	2298	2480.35	2254.4	1269.02	625.955
514	12.091	233.112	6763.12	6487.44	9132.88	9009.27	5263.76	4843.35	19780.7	9052.24	4246.03	4378.57	6031.53	4053.98	7707.72	6528.45	6607.97	12948.5	7531.88	6480.97	4303.19	2787.57	1907.85
515	12.143	233.113	1610.17	1873.8	2705.55	3563.75	4839.23	6645.44	8245.74	11036.6	13873.3	14379	13831	12138.8	8155.27	8894.05	8867.01	12191	7959.75	7206.53	9394.09	26004.7	6437.89
516	2.655	233.981	337.85	1369.99	1496.81	1244.1	1278.4	2271.36	2029.26	1474.91	2953.9	2957.26	8726.45	6913.02	5283.23	5241.18	5125.3	3280.22	4915.34	5693.49	3631.96	1374.44	2209.78
517	2.652	234.988	1215.26	5991.95	7230.59	5502.78	5477.06	8760.28	6247.43	4351.08	6758.29	5570.23	16085.5	12534.5	7172.57	7920.41	8036.54	3765.39	8490.27	10160.7	7839.87	8003.91	4488.83
518	5.489	235.013	2492.13	4453.08	4882.27	3941.5	2438.67	7108.84	3696.36	1768.91	2388.27	2026.6	14082.7	8736.1	3861.59	3903.73	3844.08	2690.09	3647.29	2075.31	4101.7	15289.1	2285.15
519	1.554	235.055	3524.26	5643.34	5912.76	4539.97	5233.89	5944.91	4842.64	13559.2	5396.51	3277.96	5714.7	4814.52	6009.6	5581.89	5841.49	5827.2	10781.3	13371.3	4839.95	1705.99	2145.97
520	18.61	235.167	17720.3	19132.4	18108.8	17142.4	16815.7	17185.9	17122.2	17817.2	121260	56280.1	40493.5	30487.3	14866.7	16823.9	17583.4	14066	12952.5	15909.7	38796.2	12474.1	16735.6
521	18.55	235.167	17720.3	12138.7	14151	12067.2	35011.7	10274.2	6579.24	5689.12	4115.07	4644.25	5913.41	5806.2	13061	11012.6	11312.1	17185.6	12992.5	11080.2	8163.43	6783.4	4624.07
522	7.451	236.179	2610.16	2163.51	2552.34	1861.02	2508.07	2914.36	2443.18	1788.59	1870.75	2281.53	4240.92	2228.04	1908.52	1966.52	2099.14	3824.01	3110.73	1564.6	678.707	408.737	219.864
523	1.534	236.906	660.893	759.026	787.548	1364.29	1184.68	1477.11	1600.11	2593.28	2404.82	2409.07	2182.66	2689.44	2320.42	2222.23	2163.21	2489.59	2599.07	2143.38	1640.76	1358.21	1078.68
524	1.633	238.043	1741.62	2407.49	2935.69	2318.2	2311.41	1485.17	1706.56	2293.81	11545.1	4496.38	3217.41	2719.52	2621.65	2562.29	2786.59	2826.27	3613.77	9496.47	2840.66	983.993	3942.45
525	6.88	238.09	2659.38	2974.35	3237.14	2587.53	3231.83	3407.69	2801.86	2858.14	7581.72	4164.06	3475.73	3368.08	3180.16	2732.81	3209.4	3581.8	3356.99	2768.34	3451.45	2310.35	1965.42
526	18.252	238.622	353.288	622.773	1064.45	741.994	1138.77	1675.9	1408.21	1600.06	1629.69	2333.81	2914.73	2956.97	2007.73	2345.43	2384.13	1377.74	1900.38	3263.37	4465.6	1119.02	2647.3
527	1.42	239.049	12524.9	15182.8	13365	13856.5	16490.6	9322.59	13128	8665.18	9549.56	11139.8	11072.1	9217.89	21228	18072.3	19948.2	89189.5	88632.6	69562.1	38583.8	23977.9	15810.9
528	9.088	239.823	2376.64	3174	4004.38	4883.42	7042.78	9083.06	7143.82	9564.08	7469.2	8228.91	7154.16	6191.61	5209.48	4965.14	5026.31	3654.48	3538.24	2632.2	2954.97	2893.97	2111.68
529	9.091	240.158	2099	2271.2	1886.78	2098.82	2714.8	2526.8	2101.26	1814.5	2167.09	2418.59	4034.53	2058.48	2071.84	1965.73	2377.36	2222.68	2102.06	1123.4	691.963	443.647	261.287
530	1.42	241.046	6694.19	7756.3	6506.48	20389	5302.85	4129.61	6871.07	5135.93	5128.97	6468.81	6573.01	4871.89	10992	9382.33	10446.3	50420	54067.1	40581.5	21758.1	12154.3	8225.06
531	1.592	241.128	4242.1	3600.78	2643.98	2730.06	25808.3	4604	7865.63	5201.22	9382.63	5091.29	4033.25	5357.87	6936.72	7177.87	6878.75	25167.8	24275.5	13935.9	4612.67	2774.96	2053.16
532	15.616	241.142	6883.29	6673.39	6918.05	6907.39	7079.6	6959.68	6240.2	7199.82	6367.57	41917.3	15015.7	10192.3	6954.89	7004.95	6933.77	4729.88	5677	5742.7	9547.48	152972	4781.72
533	15.532	241.143	4922.61	4624.16	5566.16	5444.99	5219.71	10421.1	5236.07	3857.76	2847.03	3299.06	3096.22	3315.65	5438.01	5013.13	5031.08	6729.71	5977.56	5591.58	4390.66	3304.51	2320.82
534	8.708	242.152	18652.2	15624.8	14348.8	12472.8	13674.2	9929.56	13810.9	15772.6	14702.7	13174.9	35074.5	17412.7	20410.3	9705.9	11881.9	49620.6	589310	15491.5	27602.9	21871.5	13868.3
535	11.849	242.282	3136.48	2420.82	2071.93	1869.75	2168.76	1604.76	12631.4	3768.16	2797.83	2162.96	2222.44	2229.25	4416.11	2906.4	4914.74	102451	10281	7932.15	7895.65	7499.83	7170.01
536	11.783	242.283	255.792	289.347	356.956	489.765	629.494	877.526	794.253	1494.96	1398.32	2165.57	4649.96	4155.27	5208.56	3657.42	4293.28	9438.59	3495.42	2619.91	4714.86	2968.63	3227.1
537	1.537	242.923	52482.2	39318.7	67395.8	38989.6	321435	129503	68574.8	52054	50426.3	47522.9	66562.1	50889	55660.6	55449.1	56000.8	50752.2	74569.3	87225.4	64606.2	29724.5	58852.8
538	6.88	243.046	9051.79	9474.85	9815.98	9244.39	8760.39	10703.4	50706.4	21887.2	15405	13876.3	13028	11768.9	10644.4	9573.52	10460.9	10435.5	9474.78	10374	9357.42	8355.4	6851.2
539	1.638	243.181	410.093	927.759	1178.96	1153.39	1636.12	2189.74	3238.7	2585.32	4752.3	4646.68	13691.3	11765.5	8999.49	9167.5	8997.32	6991.47	7499.17	15909.5	15237.6	60000.7	5081.55
540	1.904	244.091	36415.2	49541.3	52409.9	41566.2	44435	40160.6	212750	67602.2	54359.4	38201.1	49435.4	46232	41338	40959.6	41901.3	24473.5	45195.6	47315.4	35765.4	21762.8	27744.8
541	2.606	244.091	18876.8	22080.2	26581.6	19258.4	20750.7	103076	37548.2	25607.9	23570.9	19297	26001.2	22613.2	19101.8	19910	19618.4	9182.57	24367.4	26537.1	16213	8465.37	9503.08
542	11.728	244.189	515.754	522.989	600.565	733.596	1515.16	739.585	1845.02	1240.53	1136.69	2747.74	3281.91	2967.14	4014.68	3818.44	4011.25	5331.41	5562.97	3945.62	5679.58	36190.1	3128.66
543	11.772	244.189	515.754	522.989	600.565	733.596	1515.16	1078.59	1845.02	1582.65	1771.77	2747.74	3281.91	4334.37	4014.68	3818.44	4011.25	5331.41	5562.97	3945.62	5679.58	36190.1	3128.66
544	12.74	244.261	8691.95	8931.76	7827.04	6535.11	9304.51	7302.58	1483.48	2276.49	3152.42	3230.45	5157.07	6984.05	7318.95	8333.57	8533.35	1343.6	611.401	471.12	1425.8	2300.42	2934.2
545	12.812	244.262	362.71	417.831	404.574	529.93	776.197	1037.57	3700.8	6403.6	7570.16	10439.9	14811.5	9507.99	7340.65	5502.26	7494.77	18180.9	40940.4	4819.73	7942.79	7780.05	7019.76
546	1.536	244.922	483.913	410.936	960.158	739.684	1254.71	1971.01	1824.9	2712.2	3561.51	3807.31	6604.23	5579.11	5129.22	5372.61	5229.63	4456.22	6154.33	8186.82	7346.83	5994.56	111208
547	2.628	245.077	2324.95	2547.26	4082.7	3652.21	3105.37	3283.32	4453.08	4078.95	3732.73	5002.88	3585.57	3163.29	3845.47	3908.21	3829.07	3749.2	4583.14	3091.13	2781.36	1605.89	1400.57
548	14.639	245.137	2491.6	2551.41	2658.64	2864.22	2314.49	2238.28	2722.96	2736.88	2682.84	2965.89	18533.8	6718.7	1983.01	2370.11	2302.77	3266.07	3045.8	1128.07	542.628	291.059	201.953
549	9.556	245.148	1629.71	1839.66	2039.02	2281.11	2334.27	2334.93	3083.71	2857.12	2758.04	2401.41	2309.46	2535.67	2693.95	2704.31	2646.21	7696.32	3923.35	3265.94	2305.82	1871	1281.69
550	1.639	245.179	2790.8	4706	4329.55	3594.26	3820.76	3583.02	3320	3529.75	3377.15	2079.89	4420.13	3937.46	3206.68	3033.48	3233.55	2180.97	2025.54	4107.38	2456.62	1452.96	2099.18
551	8.502	246.146	49.6452	59.6393	92.3478	117.472	164	298.405	352.272	593.62	928.06	1804.67	2628.36	2804.36	2510.32	2538.47	2369.23	1903.14	2003.4	2336.25	5576.48	1957.13	2205.47
552	7.424	246.168	115.229	327.416	367.486	322.139	630.511	470.58	857.54	371.195	2226.5	1507.97	3705.4	6029.39	3504.84	3386.65	3447.14	2296.75	2459.83	4527.57	15226.9	2050.59	1632.99
553	10.88	246.241	32264.5	30546	33707.1	190161	51782.8	27183.7	26207.5	25693.3	20332.5	19998.3	32140.9	25113.5	30162.7	33573.5	33048.2	40522.6	35578.3	34119.8	42377.5	53757.6	130006
554	17.423	246.622	142.172	283.963	740.958	464.636	819.05	1226.93	1558.18	1927.34	4353.57	10114.5	9693.3	11327.3	9950.38	10100.7	9731.99	7074.77	10720.2	16915.5	10996.4	10778.7	11997.4
555	19.961	247.115	3580.55	3221.97	3570.82	3282.28	3453.58	4147.25	3812.72	3667.68	3331.87	3404.53	3495.78	17623.5	3131.3	3202.92	3400.11	2824.61	2014.89	2617.61	4413.61	5875.16	4406.37
556	24.867	247.165	5395.63	6613.03	7729.33	10209.4	12973	17246.7	30512.3	40766.1	48799.8	57486.3	54302.3	66274.7	59699.3	50743.9	56952.9	83584.7	85191.1	90920.8	116432	169404	346381
557	18.932	247.223	649.353	920.042	908.404	1705.88	2349.41	3133.78	3831.04	4619.62	5020.13	4391.62	4306.94	3581.36	1921.11	2269.04	2357.37	2819.62	2011.01	2668.54	19590.2	2290.49	1999.83
558	1.534	248.869	951.232	2395.02	2367.35	22467.8	3441.07	2456.61	2159.89	1240.53	1250.16	1243.95	1982.23	2065.96	1912.72	1841.52	2124.21	2696.9	2755.95	4587.41	2410.84	2075.27	2378.35
559	5.444	249.038	2890.41	3825.69	4349.68	2971.8	2861.33	4781.19	2937.5	2820.2	3790.56	2270.43	3432.08	4218.39	3564.17	3886.44	3682.51	3374.86	4602.26	3087.68	3355.22	1890.57	1287.13
560	5.485	249.04	2890.41	3825.69	4349.68	3553.26	2861.33	4781.19	37791.8	3367.38	3400.61	2659.66	4331.14	4217.45	3547.99	3751.31	3731.19	2807.25	3669.21	2221.53	2412.25	2115.55	1690.78
561	9.045	249.094	607.244	730.377	1098.38	1279.68	2103.09	2970.39	3813.74	5416	5860.65	4947.19	6771.11	5100.17	3940.68	3571.67	3848	3634.4	3238.84	3149.81	3332.54	4195.52	4506.3
562	9.082	249.095	607.244	730.377	1098.38	1279.68	2103.09	2970.39	3813.74	5416	5860.65	7145.46	6771.11	5100.17	3940.68	3571.67	3848	3634.4	3238.84	3149.81	3332.54	4195.52	4506.3
563	13.682	249.111	615.578	875.382	905.839	1248.5	1522.89	2070.25	2459.28	2795.29	3448.57	3394.58	3703.55	3379.63	2998.05	2798.21	2860.81	3044.08	2915.32	2945.66	2660.06	2145.26	1862.61
564	1.798	249.154	6366.2	15873.6	15458	12594.2	12148.7	17930.1	18784	14541.4	23158.8	20822.6	29801.2	28631.7	28771.7	30931.2	29640.7	27219.2	52695.2	43164	41092.5	21577.9	51207.6
565	18.56	249.182	370.645	523.017	850.072	1056.09	778.696	1087.88	2030.24	2433.89	2372.2	3495.2	4209.86	4361.94	6882.31	6459.97	6314.69	7986.35	7883.69	8010.62	9626.03	17081.8	237156
566	18.616	249.183	6907.44	10325.7	13552.7	18086.1	24123	32230.6	28075	29656	22961.6	21008.4	17203	13857.5	6961.93	8171.55	8539.57	5916.2	6066.16	10327	28588.5	5801.07	5886.83
567	17.02	249.183	6450.6	6181.39	6009.46	6422.58	5600.49	6376.17	5938.75	5580.77	27488.2	10724.7	7353.08	7474.73	4591.93	6310.35	6339.27	3634.38	4058.76	4492.49	6058.59	13103.3	4046.14
568	16.957	249.184	1190.07	1216.78	2088.87	1446.49	1578.78	1869.06	2114.95	2177.82	2306.37	2310.59	2457.11	3122.09	5385.57	4934.43	4672.37	8709.15	10068	8147.13	5562.49	2722.76	1712.96
569	13.291	250.175	1474.06	1760.16	2266.66	2489.62	3182.22	3532.05	4856.81	5034.77	5308.45	6107.28	6202.01	6404.23	5358.88	5668.76	5396.48	6260.27	5497.28	4725.02	4801.44	4633.58	5393.41
570	13.236	250.175	692.997	931.137	1234	1407.18	1887.17	1990.39	3276.87	3662.4	3566.61	5090.28	5420.32	5099.92	6200.79	5371.82	5733.08	7465.3	6058.21	5550.58	5287.46	5504.3	5909.78
571	1.639	251.034	610.238	2499.48	1502.43	1925.93	1921.47	2318.77	2413.7	1718.82	2669.77	2616.89	5118.01	4324.87	3778.23	3761.39	3759.14	3640.19	4631.16	4393.75	5193.43	6184.62	15619.4
572	8.879	251.183	436.39	535.385	647.182	765.6	1396.98	1429.1	1293.62	1585.4	2414.57	2102.42	3247.69	2840.9	3613.86	3542	3405.45	6025.79	3780.07	3040.04	2472.89	1934.83	1650.51
573	8.923	251.184	236.61	374.578	385.073	569.647	967.689	1101.68	1317.85	2115.74	2789.26	3431.84	4186.14	3498.82	3801.9	3310.34	3491.04	4466.31	2715.66	2405.51	2563.44	3379.86	9226.7
574	1.715	252.107	3322.25	3447.06	2088.56	2494.88	9092.59	3577.21	6448.13	3894.51	9216.22	5225.13	3300.37	5759.66	2885.98	2909.63	2909.63	110.01	280.156	263.459	361.464	250.465	228.904
575	1.668	253.014	3316.18	3104.54	3338.59	3544.29	3313.89	3066.49	3965.78	3757.5	9493.54	5010.65	2626.24	3285	3197.95	3107.26	3285.56	2890.25	3947.19	2997.92	2280.12	1771.78	1459.88
576	5.484	253.025	79.4014	254.337	329.485	310.91	305.253	2056.95	937.022	624.789	2762.51	5848.06	25362.2	12773.1	3837.93	3312.42	3207.63	1201.75	1448.77	1211.45	1033.74	969.9	949.408
577	13.374	253.105	182.06	284.7	317.456	458.954	681.641	969.411	1444.92	1991.25	2370.84	3331.97	3390.14	3287.31	2711.87	2409.17	2312.74	2151.49	1912.93	1936.58	1788.74	1376.93	1230.56
578	1.718	254.149	1195.32	1521.71	1487.95	1262.6	857.791	1139.36	43253.9	2698.05	1547.65	1123.92	1298.42	970.979	1910.44	1772.04	1931.84	4171.36	7073.11	5230.45	5329.57	3077.43	4461.93
579	10.523	255.063	2943.36	2765.1	2863.24	2657.14	2470.7	2211.89	4325.58	20563.2	2322.85	2236.26	2529.96	2423.09	3787.7	3195.8	3408.66	11788.8	11423.5	6599.14	2697.25	1318.19	746.547
580	10.565	255.065	2943.36	2765.1	2863.24	4613.11	2244.65	1501.8	2527.47	2285.16	2221.98	2172.02	2783.74	2684.6	3600.07	3245.28	3461.97	11976	15594.2	11555.8	7989.36	5747.5	2475.55
581	8.899	255.084	7186.61	7913.66	9140.17	10502.5	11832.9	12366.1	12783.4	13431.7	13905.9	14469.3	13890.8	13995.4	12916.2	13562.7	13061.4	19586.5	11562.2	11638.4	11778.8	11329.7	10722
582	1.583	255.977	135.11	89.4365	196.643	162.182	359.122	481.724	587.289	1081.59	1432.64	2175.71	3857.88	2432.54	2243.37	2393.34	2278.07	1828.24	2898.87	5074.73	4350.92	4264.13	2286.69
583	23.464	256.261	156056	104135	89206.6	89917.6	89949.8	96418.4	360837	153172	91926	117991	98397.1	84560.3	86924.3	71706.2	74501.9	46129.8	47998.8	42882.7	35876	27569.6	19411.1
584	23.716	256.261	436.025	597.182	740.032	1107.13	1628.9	2071.99	2845.17	5099.79	10113.7	24854.4	57119.6	117901	40488.1	39744.6	40643	37971	40845.2	62105.6	145492	43493.7	39304.1
585	23.522	256.262	156056	132164	89206.6	125625	111423	142039	70434.2	72825.1	74232.4	3320602	431428	249814	89133.2	92817.7	92860.4	39796.5	45300.9	44302.3	56030.1	114337	47374.7
586	22.224	256.262	106.609	155.547	203.456	239.266	355.747	437.059	831.346	1189.13	1990.44	3469.53	3768.33	5246.82	3784.74	3692.44	3916.96	7359.38	7993.94	33307.4	4256.17	4688.56	4517.43
587	12.421	256.263	2900.93	2924.56	2698.32	2889.54	2143.24	2666.63	3089.61	3293.27	5917.54	3618.23	2991.37	3142.47	2827.12	2955.82	2757.08	4080.3	4498.96	1584.94	1461.96	1122.6	621.934
588	1.682	258.108	11408.3	82252.9	31247.6	21979.9	13586.5	9661.42	13216.5	14332.8	17295.6	15883.7	21587.4	15731.8	15109.2	15515.5	15420.9	11371.9	14113.1	44211.6	8736.69	2732.39	12156.5
589	16.518	258.621	410.536	1379.99	2406.65	2867.57	2359.45	3446.98	5394.65	3577.97	4412.45	6749.5	9255.44	10167.1	6258.01	6442.19	6219.6	3249.73	8589.71	7949.59	3989.11	1195.94	4381.32
590	1.537	258.897	15477.5	25736	34724.9	118563	39010.6	32029.3	23541.7	13382	16917.7	12432	29671.8	24204.8	25053	24579	25477.6	28547	44680.9	48095.5	38036.7	20432.5	48274.4
591	1.904	259.091	3303.88	3261.15	3019.6	2923.54	2545.02	2970.07	6972.6	3305.02	2316.55	2033.28	2513.55	2848.43	3905.27	3512.37	3838.66	9326.91	12139.5	12141.5	9073.23	6667.97	4665.23
592	21.436	259.202	13341.2	14373	13758.8	12603.6	12519.1	13020.4	14154.6	3932736	56164.7	31120	23811.6	20802.1	13252.1	13363.1	14042	13463.8	11238.7	11438.1	15962.2	25819.2	485296
593	21.378	259.204	10074.4	11118.1	13758.8	29266.3	9637.59	7602.42	7716.09	7328.2	6369.62	6502.18	7249.3	7157.12	12543.9	10934.6	11157.3	15023.8	10928.5	10427.2	9097.97	7431.9	5287.68
594	20.263	259.204	6799.17	6241.01	6888.39	6754.64	6549.86	6466.42	7092.95	19067.4	9058.56	7124.25	6559.88	6256.67	6789.52	6418.39	6943.39	7301.23	7082.27	7481.19	7695.45	8305.56	9221.96
595	20.205	259.204	7029.05	6858.44	6888.39	6754.64	6549.86	6344.2	21587.7	9794.04	6598.14	6072.17	6191.41	6039.01	7217.42	6668.28	7152.94	7862.67	7468.35	8891.84	7937.19	7734.02	5791.33
596	18.112	259.63	303.067	718.771	1697.51	1334.93	1701.45	2446.34	2304.92	2691.72	3699.12	5996.91	9740.21	9403.74	11703.3	11370.7	10830.1	8591.22	15875.4	16530.7	7639.73	2508.42	7300.04
597	8.129	260.173	0.64606	1.07828	0.00983941	1.6353	1.24192	1.9144	0.000983941	0.000983941	17.0012	33.8159	319.019	10.0924	4.02475	28.5363	89.9406	6.88345	6245.5	1698.56	3561.94	150.014	174.423
598	11.573	260.256	4162.02	4307.94	4281.33	4171.86	4779.46	4266.84	1475.35	5598.39	3530.94	4338.03	4528.59	3940.91	4291.85	4369.05	4266.25	2492.88	1463.34	1030.39	1335.43	1131.04	928.674
599	11.626	260.257	3193.87	4307.94	2857.97	2781.68	2276.4	2915.37	3829.02	4281.7	9542.9	4779.43	4540.1	3850.49	4192.95	4091.11	4212.55	9369.09	14035.9	4228.09	4254.58	4135.62	4138.34
600	20.277	260.637	943.815	1741.91	4050.3	3291.04	4703.32	5610.23	7811.34	7226.08	7528.15	10351.4	8799.86	8642.1	7419.26	6911.82	6870.41	6214.41	10320.2	11137.6	4667.56	1159.13	3215.74
601	20.242	260.638	3474.61	152144	49827.3	17626.3	13692.6	9924.17	9241.58	5511.42	4736.65	7506.92	6648.89	7069.34	7099.38	6911.99	6870.29	6213.99	10365.3	11309.9	4801.95	1204.51	3362.35
602	1.537	260.897	661.112	1396.06	2273.57	1454.96	1650.33	2468.93	2322.2	1941.78	2131.13	1743.25	4798.96	3973.15	4003.1	3710.9	4081.44	4980.91	7594.63	8464.48	7185.27	5006.69	40732.1
603	1.714	261.034	408.365	708.561	777.966	966.942	1652.84	2156.77	2959.58	3430.78	6551.11	5503.5	8857.65	10655.5	12008.1	12082.1	11972.8	10305.3	22541.2	35387.4	18460.5	8549.4	19650
604	6.544	261.129	12.991	8.32726	14.6961	17.0143	38.9336	29.9086	43.7398	62.2322	99.1785	216.464	223.003	567.374	1732.14	3214.92	2961.49	29517.1	4615.21	2024.21	3803.47	1710.55	925.741
605	22.662	261.219	9506.05	8977.64	9442.39	8527.27	8608.1	8229.32	7999.69	9029.35	69560.9	18325.1	14048.4	11349.4	8562.46	8555.75	8968.61	6321.88	5858.37	6269.65	6859.18	6419.9	5760.28
606	2.63	262.126	3171.86	2606.14	1708.22	1654.44	2116.97	1479.79	3323.32	2539.92	20745.4	5246.23	2930.19	4144.66	2072.14	2036.58	2127.73	49.4823	4.40592	303.443	159.68	44.0592	101.233
607	19.263	262.142	4684.96	5069.18	4664.29	5080.04	4993.07	4939.28	4383.45	4702.34	4649.19	30880	16387.9	10273	4335.32	4870.46	4987.16	4155.15	2397.72	2612.51	3189.07	5544.42	21377.6
608	19.204	262.143	485.749	468.478	843.563	736.156	1155.58	802.308	824.959	918.567	823.998	1127.8	2486.5	1470.47	3668.38	3006.42	3076.24	3938.67	2680.57	2548.96	2270.85	2244.67	1883.56
609	9.542	262.236	2312.85	1950.09	2102.5	2746.41	2331.7	1960.11	3938.52	1532.77	969.143	890.819	1638.33	1526.24	1752.16	2155.5	1842.6	3036.3	2713.33	2653.43	1911.06	1292.8	1403.11
610	5.428	263.053	1054.74	4620.56	7970.42	3209.29	1409.77	9286.83	4548.41	720.42	2224.61	2027.25	3909.5	6469.59	6144.68	6199.41	4935.51	8185.18	15681.1	1893.8	1202	276.986	192.691
611	5.481	263.053	94.2378	415.461	575.519	511.589	422.385	4013.65	2029.84	1249.11	6398.92	55047.8	499077	41397.6	6807.78	6333.76	6348.16	3070.64	6683.48	2270.05	4264.96	1953.71	2195.47
612	1.81	263.144	3082.27	9833.08	8744.43	10078.5	9693.13	11857	11790.8	5354.27	11683.2	9945.63	20663.3	17922.4	20433.9	20990.8	21117.6	20816.8	42700.5	43636.1	30154.7	13135.3	34531.3
613	16.446	263.198	3107.95	3914.73	4844.47	2350.78	2892.77	4219.73	2430.5	2293.03	8322.12	3949.09	7178.44	3468.31	2506.16	3232.6	2894.48	2332.09	2440.57	1957.27	1161.49	1081.88	730.328
614	23.411	263.232	1281.68	2590.06	2941.34	4435.47	3647.74	3500.19	4013.73	3243.21	2501.73	3955.21	3887.56	3792.51	4002.39	3404.99	3926.61	3900.74	8005.64	7999.59	6526.74	4787.53	9145.22
615	23.362	263.234	273.073	573.817	689.507	737.527	424.137	1103.56	1451.89	1360.08	1219.34	2230.41	2179.3	2073.53	3762.84	3247.36	3890.19	4788.56	10280.6	16202.5	17620	2813.26	4712.88
616	2.662	265.021	322.917	806.638	713.638	1063.92	936.964	1547.16	1632.38	1233.06	1885.32	1856.03	2949.78	2800.28	2677.51	2514.9	2516.16	1703.18	2394.21	2590.53	2400.15	1498.44	716.165
617	14.978	265.177	1764.9	2034.26	3114.62	4295.16	6422.16	8737.01	10456.9	12535.9	13258.6	11473.5	10744.8	8596.22	3685.33	4580.09	4365.4	3176.96	3490.37	2484.69	3774.26	7785.8	3171.93
618	18.729	265.177	6648.46	4600.61	5397.83	6330.61	3756.35	4256.23	2641.23	2407.45	1973.1	2187.82	2810.12	2694.7	5646.15	4453.13	4961.95	6551.27	4634.42	4005.43	4228.28	3868.93	3120.02
619	18.788	265.178	6648.46	6609.72	6358.77	6803.41	6515.88	6811.53	6651.27	6339.86	6604.13	34435.1	18811.1	12575.5	5307.66	6357.3	6844.78	5329.51	4214.59	5766.28	19824.8	4522.06	4434.72
620	14.923	265.178	189.739	350.571	518.1	426.612	632.224	1352.6	1705.38	1405.27	2277.94	2283.88	3066.25	3478.13	4384.9	4601.1	4092.55	11216.6	13084	16810.4	12336.2	7397.51	4113.87
621	1.42	266.067	665.287	823.543	905.795	1704.21	1123.8	1544.54	3485.26	5371.93	4966.62	8156.91	6142.66	9647.14	11849.2	12856	11221.4	30015.4	30672.5	29859.3	20069.9	14944.1	11306.5
622	1.904	266.074	107.756	133.653	269.493	200.282	462.32	596.784	699.777	1292.63	2276.78	3494.65	5522.53	4413.05	2976.49	3056.87	2963.62	2541.66	2763.2	2734.16	4062.97	3677.84	2477.41
623	17.802	267.645	1316.29	2832.82	5201	4491.13	6282.69	8792.74	9005.3	10153.7	15977.4	23420	30202.2	25348.5	24769.4	25677.4	24764.3	17647.9	28892.2	37826.2	20451.6	11715.8	28520.5
624	17.368	267.647	171.113	352.219	711.982	568.533	750.294	1131.52	1037.5	1456.48	2741.3	3458.4	5962.9	5452.2	4685.04	4976.34	4683.62	3510.79	5326.57	7044.71	4289.09	2258.38	7533.81
625	5.106	268.101	21440.3	16304.5	23607	14567	16292.6	18732.2	14493.2	18687.1	215259	12685.1	28285.4	12304.4	21636.1	19151.2	18940.4	13967.8	23361.7	11651.4	6496.15	2688.68	1714.75
626	5.145	268.102	2163.49	2098.23	3938.13	3202.53	4791.95	7446.49	7782.22	13278.8	15953.7	10683.2	34815.2	15260.6	19217.9	19324.5	19109.3	14090.6	28949.2	14407.6	22516.6	16658.4	9289.29
627	5.314	269.085	4249.52	2421.74	4083.36	1978.8	1373.72	7239.27	6082.56	4882.93	7460.21	16519.7	4106.06	9484.32	10154	10598.9	10800.8	31560.8	43676.9	27679.5	10812.2	5968.44	30252.9
628	5.35	269.086	4249.52	2446.76	4083.36	1978.8	2506.32	7239.27	6082.56	4882.93	7460.21	16519.7	4106.06	9484.32	10154	10598.9	10800.8	31560.8	43676.9	27679.5	10812.2	5968.44	30252.9
629	1.813	269.125	1722.07	2448.72	2173.07	2170.44	1745.06	1966.91	9607.37	1585.08	1455.52	1328.95	2219.22	2864.45	2630.95	2378.62	2667.1	4258.73	3796.09	3753.94	3810.13	2334.2	3642.55
630	24.127	270.277	332.232	463.311	713.081	756.703	1304.55	1596.14	2365.04	4210.16	7256.75	26760.7	69620.1	200931	44400.2	41904.9	45554.9	62030.1	100041	44734.7	48755.5	64152.3	47360.9
631	20.999	270.277	18401.8	17623.2	17408.5	17702.9	18359.3	17754.5	16551.6	207805	66309.4	41164.1	32124.1	28351.1	16097.7	17970.9	17768.8	12952.8	12515.8	15689	13409.5	13447	13162.6
632	20.944	270.277	1239.91	1706.2	1909.52	3260.26	2799.99	5315.59	5041.29	6230.04	6891.54	8610.58	13191.9	11667.8	16192.7	15514.7	14527.9	12237.9	12611.9	11246	9100.39	6825.32	5229.94
633	24.066	270.277	29845	26734.1	48759.4	28220.2	40555.4	39564.6	53326	41716	32075.6	60862.4	50165.3	57477.1	74009.2	44193.4	51751	122119	172984	1600676	68671.3	64152.3	63434
634	16.571	270.621	3115.77	6354.25	9467.11	10462.4	6733	4688.14	5831.49	20495.7	9192.53	8592.01	9825.79	14157.6	8197.52	9249.4	8348.28	5138.75	12709.7	15465.8	6197.97	1222.29	4042.05
635	16.541	270.622	3115.77	6354.25	9467.11	10462.4	6733	4688.14	5831.49	20495.7	9192.53	8592.01	9825.79	14157.6	8197.52	9249.4	8348.28	5138.75	12709.7	15465.8	6197.97	1222.29	4042.05
636	16.258	270.622	453.742	899.381	1345.33	1579.81	1672.87	1660.84	1896.28	1735.3	2065.71	3339.86	3087.3	5154.33	3421.09	3860.91	3839.87	3289.26	4385.86	7584.36	3726.14	1650.23	2675.5
637	1.604	271.036	325.13	440.377	786.793	637.122	1068.54	1343.13	1077.07	1016.83	1983.07	1334.63	3262.49	2299.86	3140.99	3038.16	3159.34	2877.47	3713.44	3936.61	7362.76	31237.9	3324.82
638	19.001	271.166	288.574	382.967	471.548	700.733	959.303	1438.95	2215.7	3708.25	5829.7	9378.52	10294.2	9706.9	5198.65	5385.94	5323.98	5407.42	4321.52	5265.02	5880.04	10911.8	4848.44
639	18.943	271.168	2764.48	2510.16	2644.36	1966.72	1685.51	1504.75	1991.42	2667.85	1805.89	2340.13	2617.62	2826.86	4591.69	4059.61	4094.27	6376.33	4555.3	4640.8	3466.2	2980.32	2446.58
640	1.578	271.949	1721.13	2424.28	3647.95	1766.73	1861.45	1785.1	1901.49	1256.33	1704.74	2271.26	3044.27	1827.15	2406.11	2371.37	2411.27	2817.63	4497.46	7697.8	8541.46	1029.86	2737.09
641	11.632	272.255	43.2362	58.6694	75.9548	81.4815	158.183	233.909	389.313	644.614	1276.87	2734.93	3209.6	4225.08	2501.7	2480.13	2509.35	1731.33	1341.79	1238.35	1690.07	2473.3	3188.65
642	12.798	272.256	1108.95	1632.62	2332.49	3961.17	7866.36	14520.7	32014.8	2324.51	1813.23	2912	79489.8	19697.6	4505	6279.56	5970.84	1049.71	687.179	558.736	932.743	873.33	2238.46
643	12.876	272.257	3701.32	2830.55	3320.75	90425.2	12154.5	8199.14	12400.5	10380.2	7030.67	7616.11	9301.35	5270.32	6237.06	4684.16	6334.93	19014	30614.1	160076	5144.45	4461.38	40593.1
644	8.914	273.165	4199.21	5116.44	4623.38	4840.17	5760.04	5098.15	7905.1	4732.93	4367.79	3273.27	3373.56	3515.92	5640.45	4674.03	5398.13	9645.71	5874.93	4710.89	4990.73	4429.68	4111.05
645	12.422	274.272	3581498	3549704	2573773	2286051	2524971	2407778	3576396	3905281	12782280	6297755	4846585	4330536	3785138	2740030	3921613	5887534	5331792	3941121	10948470	12615790	13358080
646	12.359	274.272	3581498	3549704	3775657	3626773	3906869	3651305	1099493	1735610	1433464	2032775	5072083	4504529	4603863	3942736	3879765	805711	263240	185733	495808	448283	396794
647	24.916	274.272	4946.32	4891.72	5140.19	4037.95	4155.94	4106.6	8672.76	8483.4	8495.15	13808.5	9197.98	8359.47	9595.59	5948	10296.2	63962.5	138312	42543.6	12864.1	4205.85	2509.97
648	12.441	274.42	123755	89319.8	91222.9	54445.7	89007.6	84050.3	220453	243474	219342	839092	348326	278018	234519	105466	291622	213608	226445	202556	226013	2600344	259645
649	12.369	274.42	220376	218502	234880	224378	244555	226594	34123	75051.3	61872.5	213717	216780	222651	366534	247467	243058	26283.9	95.4384	280.994	35877.2	29118.5	22813.1
650	1.537	274.872	292.119	1456.49	1810.92	975.637	847.453	1761.31	1991.44	1207.02	2352.41	1751.32	8399.06	8042.51	7779.01	8060.45	7688.66	12443.3	21329.5	21065.4	17173	8128.21	18302.4
651	2.602	275.007	124.292	2195.77	2438.07	1838.48	487.023	576.738	4688.85	1413.32	553.952	1082.7	1285.73	1446.53	2347.21	2343.84	1467.56	2417.14	4083.78	7192.21	1340.83	427.674	334.784
652	21.92	275.255	148.369	113.335	168.55	221.052	453.938	529.776	810.917	789.764	1538.71	3885.28	5651.81	6706.5	5336.26	5082.65	5106.88	6699.84	8188.14	11767.2	4873.05	5370.93	5474.98
653	21.971	275.257	710.806	787.074	812.34	1198.31	2180.7	2508.22	3695.45	5112.15	7580.2	9867.13	10173.6	9915.9	5601.6	5538.36	5623.01	4706.48	5513.18	4738.74	9075.5	153610	4393.12
654	17.429	275.642	1787.96	3467.64	6220.15	3059.76	2805.63	3165.05	3153.81	1849.09	9100.49	6757.57	3939.86	4140.24	4154.32	4057.99	4178.23	4016.04	5501.13	6954.45	3053.91	734.872	2073.14
655	1.864	276.118	91.6865	148.068	99.2917	205.079	277.466	378.789	702.465	755.362	1678.95	1457.15	2651.49	3175.17	2266.39	2660.89	2241.77	2292.29	3609.53	3513.19	3251.29	1863.81	3697.64
656	17.716	276.157	4495.64	4163.7	4650.69	3478.52	4620.18	4686.05	3276.27	3105.63	165900	9532.99	7225.13	9419.8	3428.46	3988.64	3511.34	1326.71	2617.28	1752.96	2310.28	1564.64	1320.95
657	24.877	276.267	7157.71	5570.46	5346.67	5241.6	5199.33	12205.3	11717.3	8562.85	8379.8	7956.77	8074.08	7400.71	7451.14	7080.52	7171.09	19633.2	15968.1	11818.5	8226.31	5030.8	2872.98
658	24.921	276.267	2417.97	2986.27	3809.38	5440.84	7694.76	9837.54	9766.22	11162.3	13888.6	14279.7	13942.4	14043.3	8824.96	9752.9	9097.37	9046.04	4683.54	3959.19	5265.72	5180.88	4703.06
659	12.148	276.267	3958.69	2382.57	1991.74	2294.57	3428.25	2127.39	21685.9	4359.34	2889.54	3437.2	2912.08	6184.02	3219.2	3501.65	3833.72	17152.8	31207.2	3914.94	4129.16	5054.75	4404.97
660	9.085	276.728	9846.97	9987.39	10521.3	9678.19	11306.6	11445.4	9798.75	54555.6	22676.1	18424.9	14788.5	12769.9	10077	10430.8	10790	8527.13	8676.71	8975.27	12244.6	20533.7	235637
661	1.537	276.87	663.476	2795.03	3035.43	1290.29	876.077	1330.81	1145.95	4928.92	1529.31	635.109	1952.02	1939.53	1539.63	1847.36	2010.18	3105.58	6553.72	7673.73	40005.3	1008.35	1897.99
662	2.659	277.062	2442.9	5269.55	4480.68	3509.88	2827.18	3151.26	2660.08	1318.3	2129.1	5169.27	6544.31	4570.04	3627.38	3756.65	3954.67	3723.85	5300.91	5510.51	2754.75	1474.07	974.361
663	8.873	277.065	30547.9	14109.6	9457.5	8052.57	6549.3	5339.72	4867.86	5007.79	4889.23	5088.95	5433.98	3386.05	5254.94	5400.06	5364.86	8113.81	4586.79	4509.38	5684.13	7149.39	11177.9
664	8.913	277.066	30547.9	14109.6	9457.5	8052.57	6549.3	5339.72	4867.86	5007.79	4889.23	5088.95	5433.98	5247	5254.94	5400.06	5364.86	8113.81	4586.79	3347.37	5684.13	7149.39	11177.9
665	1.905	277.098	2806.22	4075.2	3124.37	2526.34	2065.05	2436.95	3180.36	53759.3	7920.12	2783.55	4124.58	3846.23	2891.84	3001.87	3014.93	3084.58	4098.49	4927.88	2297.15	1177.91	1139.54
666	14.468	277.178	5943.53	7115.97	5872.87	6085.02	6581.62	6110.95	6496.91	5160.7	6760.29	14574.9	6829.28	6364.38	4360.33	6076.24	6778	5969.83	5276.29	4801.91	4076.11	6273.73	5473.24
667	19.202	277.178	1360.76	1576.66	2434.82	3027.66	3038.92	3653.65	4152.99	8527.31	4331	6255.15	13196.1	8992.63	21512	18297.8	16945.6	28662.1	19690.5	15598.2	11354.9	7916.47	5324.08
668	14.417	277.178	5943.53	7115.97	4260.46	4229.17	18838.7	4542.92	5369.02	3595.31	2213.69	4260.48	4287.81	5076.69	7216.21	7043.58	6319.69	5734.03	4055.81	2956.35	2063.46	1582.64	1043.22
669	19.262	277.178	4662.98	6197.4	8396.91	12904.1	18483.5	28476.4	43381.3	70493.3	98667.9	110366	83902.1	66465.7	27730.5	30665.3	31048.1	29977.2	17213.6	23697.1	60406.3	18855.8	19856.3
670	17.078	277.179	1571.89	2185.9	2593.58	4426.23	5990.94	9969.19	15321.8	18516.5	22248.1	17493.3	14109.7	11254.8	4614.82	5495.41	5641.83	5523.51	4798.23	5319.3	9100.69	4134.4	3963.96
671	5.482	279.024	102.927	587.278	821.328	790.551	584.171	7241.43	3534.14	4059.24	819.392	468.832	52202.9	13292.3	3446.84	3192.1	3058.14	878.127	2927.89	837.291	819.192	130.522	210.504
672	1.669	279.046	3154.36	6610.18	4870.77	5744.72	46583.6	8247.89	5203.42	2737.63	3116.09	2381.21	3983.8	4728.4	4143.81	4530.81	4200.45	4136.84	3803.53	3763.57	3987.16	2839.81	2322.11
673	2.652	279.048	1527.88	12578.6	6354.96	2772	2002.48	2313.92	1963.34	1226.6	1488.39	1327.24	3324.15	2798.16	3056.01	2773.98	2854.42	3816.99	7666.39	6516.12	5364.38	3390.4	6541.44
674	15.797	279.078	3255.8	2048.13	2885.62	1545.84	2074.99	2572.61	2542.73	1771.07	4107.48	6469.34	2320.61	2258.94	4656.1	5432.77	4642.14	47563.6	9049.95	4532.64	2523.14	1684.85	968.292
675	15.845	279.079	266.828	281.108	397.74	526.472	721.926	904.981	1266.23	1856.92	2488.84	6713.72	3299.05	4586.78	3476.57	4972.89	4839.6	29792.2	4962.26	2694.52	1913.68	1281.26	958.068
676	19.986	279.157	123068	121032	127683	129366	127154	125715	119805	121635	127994	904530	322124	233552	112720	128678	129060	136546	114943	210680	101571	99536.5	94650.4
677	19.929	279.158	3675.7	4823.14	8567.53	11589.8	12207.8	15009	22588.5	33965	42697.5	67895.8	88251.9	87839.8	115205	113184	111950	178451	143549	179344	697898	125400	129982
678	1.736	279.189	1240.3	4934.24	4748.75	3688.2	8041.42	4858.29	2861.29	1813.38	2629.3	1849.79	3838.28	3330.78	4505.74	4668.5	4602.81	4214.06	11779.5	8874.47	5200.46	1273.88	6627.21
679	22.114	279.229	4006.2	9746.78	9973.49	11963	8130.37	7789.27	5965.43	4335.35	4332.95	19101.8	22198.6	13705.3	8866.69	10097.4	10528	9750.24	26424.7	31935.8	14378.5	7452.41	22359.8
680	22.062	279.229	366.434	875.845	1420.58	2157.05	1868.72	2288.26	1817.16	1643.89	1789.87	3002.97	7494.62	6106.05	11670.5	9183.74	10563.6	8298.28	19594.4	33434.6	12673.8	6260.43	27438.6
681	18.315	279.229	3018.15	8045.66	12939.9	8104.85	13699.5	27651.5	40874.7	43980	67105.5	32976	63898.9	37610.7	31008.3	35781.1	35210.4	51783.8	49248.3	50028.5	79543.4	38808.2	16172
682	18.26	279.23	2556.11	5763.1	10828.5	5516.33	4190.56	11493.2	10141.8	8155.88	8785.37	5727.24	14176.9	10216.4	31337	28081.8	27337	51300.3	59936.8	34916.1	50549.4	10573.4	7124.34
683	16.79	279.645	4050.74	9782.06	15514.7	13181.3	7837.93	6931.73	7896.24	3956.1	27537.9	13005.4	16251.2	16760.7	12048	12128.6	12015.2	6866.72	20478.8	21519.5	13723.6	4628.68	23219.1
684	16.439	279.646	920.999	2645.18	3419.57	4356.91	2009.97	2210.45	2520.55	1088.33	1354.18	5335.15	3713.97	3184.8	3425.59	3528.32	3797.48	3557.64	9399.33	8075.9	2623	697.627	1700.46
685	5.432	280.043	2216.42	8663.01	9668.92	3120.72	3071.53	10941	4388.82	1084.63	2391.43	2042.43	6635.7	4281.27	6614.54	6492.78	6263.4	1623.17	3935.74	1323.14	1357.93	401.541	352.435
686	5.482	280.043	2216.42	8663.01	9668.92	5314.46	3071.53	19618.3	4388.82	1084.63	43345.1	4838.69	17001.1	11546.8	3571.39	6498.51	6259.83	1620.22	3312.2	1318.69	2300.6	2252.35	1215.75
687	1.654	280.09	235.283	253.926	405.667	462.797	577.041	634.434	1069.64	1775.22	3309.53	3136.29	4749.09	3866.8	5068.12	5021.64	4606.5	2959.19	3417.03	8559.65	1703.68	335.419	1391.03
688	2.627	280.137	1810.73	1791.15	1594.63	1820.93	2754.35	2901.68	7860.52	8535.48	23452.5	15221.1	9668.79	15675.2	7260.19	7184.35	6993.46	12.7979	74.2608	1.27979	54.3596	53.0158	86.2066
689	2.012	280.137	194.407	213.148	198.618	232.52	440.24	363.443	1604.65	2275.54	6732.7	5284.75	4444.32	7307.99	3367.85	3655.03	3261.53	29.7356	2.97356	2.97356	84.9495	2.97356	2.97356
690	19.958	280.257	2256.62	2220.47	2014.43	2123.13	2165.48	2275.56	1995.06	2161.79	2519.7	2452.16	5343.71	3169.04	1910.35	2000.45	2074.92	2889.29	1496.02	959.42	863.593	249.361	247.749
691	21.982	280.262	140171	65317.9	31494.9	72202.8	70735.3	91485.8	20066.7	21274.5	23436.4	24030.2	129434	72154.3	37716.7	33231.6	37036.6	27251.1	42898.2	26004.6	28937.8	17610.3	11257.7
692	22.03	280.262	140171	65317.9	31494.9	72202.8	70735.3	91485.8	25281.8	29079.9	35071.4	33830	1280818	177346	38687.3	42564.7	43810.1	24645.4	37924.1	25021.8	34600.6	29029.4	22018.2
693	18.499	280.652	563.772	1716.05	3840.1	3347.86	3192.95	3430.53	4122.46	2091.45	3502.75	4510.06	7092	6401.52	5809.62	6338.69	6084.47	4510.38	9791.17	11434.9	5876.18	3087.95	10260.1
694	17.774	281.174	877.269	989.693	1371.4	2216.41	2856.45	3865.53	5240.39	5404.21	7091.32	5535.42	5190.45	4229.44	2064.66	2553.29	2500.88	2158.9	2428.88	1901.41	2791.33	14209.4	1434.83
695	23.367	281.245	530.704	1143.94	1941.68	3117.93	2242.88	2638.21	4510.29	2898.68	3214.51	6720.77	9632.55	12986	16744.4	14094.1	15889.6	25680.8	59876.3	99730.3	73689.7	51156.5	539774
696	23.415	281.245	617.268	1679.91	2373.29	3948.59	3864.08	4572.91	6749.9	6180.31	8494.32	14316	19310.7	19013.6	14112.7	14869.1	14501.9	15373.4	30636.3	43269.8	20747.6	12974.8	69958.3
697	2.665	282.014	66.3747	200.045	238.806	297.672	307.019	522.794	564.301	647.115	1262.92	1219.2	3874.99	4078.64	2337.37	2818.97	2361.87	1773.36	1822.01	1947.56	2100.91	1184.09	1129.99
698	1.907	282.048	676.394	995.046	1520.31	1046.51	1102.29	1420.22	1551.46	1486.05	1731.96	1375.94	2959.36	2326.66	2658.75	2674.6	2674.6	2428	3077.57	4736.86	3422.49	2027.52	2910.07
699	1.757	282.115	154.437	217.223	177.504	207.04	383.014	364.814	1321.35	1667.16	5775.22	4129.93	3430.25	5071.1	2261.71	2297.34	2391.04	343.354	228.928	154.575	955.143	26.1867	166.312
700	23.524	282.223	162.079	170.887	381.19	471.034	285.766	582.418	1272.86	2513.15	4358.68	6978.83	5252.94	12353.7	3411.22	16.2079	6556.77	34035.4	3770.83	3705.93	6897.34	7063.19	6976.27
701	23.768	282.277	712548	377691	389467	583216	367609	559885	193946	182128	179193	237502	3169528	526135	380019	306787	332078	193361	158074	93043.7	63478.8	28584.3	17537
702	23.822	282.277	712548	512010	389467	724124	508021	728333	236470	258646	319102	318143	383650	315455	390130	490773	441263	127539	143790	105513	97822.7	82099.5	42542.2
703	14.85	282.278	103.357	80.1022	106.703	65.0733	86.0656	203.054	625.593	905.918	1056.24	1267.19	1192.28	1805.88	2769.58	1728.28	2708.43	9461.39	18598.8	2613.96	4418.1	2571.15	4306.63
704	16.484	282.622	2191.39	6482.79	8731.57	11208.5	7073.99	2829.71	3628.12	38704.1	4899.76	7317.2	6465.96	8070.2	5825.77	7582.83	6645.61	3483.74	9540.53	10307.9	5166.69	1238.83	4847.77
705	16.458	282.622	318.137	1192.75	2063.81	3446.04	2854.92	1501.99	2504.94	1858.83	2253.23	5732.54	6181.82	8002.99	6702.27	7717.71	6719.05	3499.36	9644.58	10735.2	5699.5	1482.12	6374.1
706	1.65	283.017	217.132	207.443	557.075	601.735	465.701	1227.83	1579.52	1517.67	2172.29	5949.99	4014.58	4483.83	8505.53	8010.69	7657.54	10157.4	23078.1	21213.2	7712.9	1968.45	6641.98
707	20.627	283.261	4888.11	4757.8	4906.36	4802.25	4427.25	4271.49	8652.85	72414.5	6854.6	4475.63	4350.26	4025.38	6328.65	5714.94	6633.39	36040	35985.2	23977.4	35147.2	22363.2	24833.2
708	20.573	283.261	3875.27	4757.8	4906.36	4802.25	4427.25	9582.25	4181.77	2591.95	2104.14	2087.44	2400.32	3033.23	7162.38	5715.67	6639.62	36110.9	33116.8	25822.7	17101.1	10194.2	5792.92
709	8.553	283.716	1163.04	1155.16	924.053	1099.72	703.161	943.747	2306.27	6272.09	874.859	556.973	516.279	533.309	1396.01	1093.01	1568.05	13699.5	7148.26	15290	4093.76	3663.24	3298.63
710	5.322	284.096	1786.52	1571.08	3054.01	1903.55	1664.1	14054.3	2954.06	3456.07	1944.12	2084.97	4643.66	1756.76	2688.53	2980.01	2738.88	4871.91	7056.37	3858.37	2382.09	1511.25	1221.61
711	24.57	284.292	1200.33	1103.81	2263.6	1785.95	2495.66	3240.9	6598.08	6671.49	6658.7	16241.4	20839.8	20717.2	37318.6	25559.3	27651.5	119756	139984	298130	729148	3387308	41492.5
712	21.729	284.293	2258.57	5930.04	8131.37	12516.7	17160.8	26505.9	35345.5	75980.1	177461	347620	682885	442962	161302	245381	181340	22864.8	151966	128400	197067	200860	188126
713	24.63	284.293	503.303	655.939	993.068	977.023	1658.18	2154.48	3801.86	6520.87	10760.7	31356.6	45349.6	71308.9	35834.4	31585.6	34439.9	114312	24459.8	31388.9	37201.5	47952.6	34712.6
714	5.663	285.08	1926.3	2114.8	4284.94	2133.61	15847.9	4660.52	2589.04	1757.01	2076.57	1803.55	2201.89	2828.76	2880.54	3261.06	2892.05	3827.84	9712.05	10222.2	7605.68	15595.2	3175.06
715	19.904	285.167	1736.05	1497.92	3555.12	3013.54	3131.58	4478.01	4194.54	6096.27	5010.28	7135.9	8779.11	9931.66	20792.6	16720	16347.3	25421	22461	16439.9	13067.6	9295.25	6243.26
716	19.964	285.168	4880.52	5818.73	9531.18	14584.9	21839.8	44510.7	93686	278300	772681	444682	157221	86130.9	25218.3	28038.3	28834.2	28318.6	23411.3	33394	20578	19633	20885.3
717	15.795	285.181	382.858	477.99	615.136	834.825	1019.79	1526.1	1852.43	2797.12	2952.7	4087.17	3840.7	3313.78	2453.75	2661.05	2721.23	2477.67	3028.24	3416.73	11978.2	2230.01	2186.54
718	15.736	285.182	28.8344	56.6643	74.2856	68.4413	82.0382	104.705	300.198	314.967	487.359	893.795	2550.03	1319.76	2867.82	3730.52	2523.29	6785.46	6637.03	14211.9	2956.27	3334.39	3019.14
719	14.3	286.308	3886.53	2879.26	2372.39	5129.93	1853.98	1243.09	3456.56	3418.63	3139.73	2933.36	3013.1	2761.38	5081.59	3748.82	5189.99	37087.7	6929.55	3579.93	7069.5	6633.7	25324.5
720	3.056	287.977	2873.99	3533.35	3267.97	2624.64	2963.02	3255.51	3107.53	2943.86	86305	7749.47	5293.97	4655.17	3207.77	3220.97	3202.15	2073.19	3280.69	3961.03	6119.07	3413.5	553.49
721	3.009	287.977	295.531	686.148	623.01	1055.32	1182.8	1943.14	2458.1	2972.95	3800.86	4761.8	2894.78	3968.63	3234	3220.89	3202.24	2073.36	3083.67	3014.93	3004.48	3225.57	757.647
722	13.231	288.281	24991.7	23810.8	26046.5	22938.2	24281.8	24142.7	6461.73	4755.4	7590.9	16337.8	19340.2	198562	14561.2	23352.5	26763	3274.96	92.4982	92.4982	924.982	2608.12	2958.7
723	12.953	288.286	175.34	256.356	284.839	445.31	591.478	913.689	502.2	1406.65	2736.32	7902.89	22767.2	17966.2	6237.28	6108.29	6549.47	4026.69	3486.36	7570.57	2864.56	2926.97	3275.46
724	13.312	288.287	16939.3	13344	8735.95	3820.08	382.008	382.008	623229	37745.8	23382.7	19793.3	18531.6	18908	22888.9	382.008	382.008	41317.8	27431.7	17100.3	26901.2	27585.7	28735.1
725	13.027	288.288	230.529	257.82	260.793	339.318	426.446	555.22	2101.02	2909.89	3834.22	4452.01	5355.28	6144.82	8160.43	6138.81	8658.31	66148.8	6901.54	6396.83	9010.09	8667.82	9091.44
726	17.801	288.679	53.3298	119.178	182.446	168.797	201.029	333.941	400.008	329.953	1023.26	1922.54	2696.81	2764.16	2418.75	2595.77	2521.05	2969.43	4676.84	7672.91	39987.2	1181.79	3457.01
727	1.533	288.919	409.116	294.524	502.223	718.561	1127.42	1397.56	2203.98	3030.38	4036.17	5768.13	4972.56	4958.83	4994.34	5146.63	4968.61	4988.42	4705.24	4898.72	5888.96	8069.32	4960.99
728	3.057	289.019	3752.72	4204.28	4249.64	3488.54	4186.65	4802.38	4504.39	4184.47	3983.41	14447.4	7496.23	6443.83	4082.36	3955.58	4204.81	3470.49	5241.96	3168.53	3521.59	3513.52	877.886
729	2.992	289.021	2231.11	3617.26	3502.24	4227.55	2917.05	3630.57	3903.64	3557.86	32145.4	5884.65	2428.59	3266.62	4716.49	3570.56	4378.05	5187.7	9355.76	4513.94	2407.53	1401.79	349.213
730	23.313	289.271	987.247	1221.64	1613.87	2160.88	3392.68	4413.96	6191.1	8793.79	10528.2	9704.68	7874.86	6173.66	3823.97	3673.79	3791.52	2825.39	2865.66	2764.92	2970	2947.65	3173.74
731	20.25	289.658	586.615	860.064	2109.42	1762.78	2286.3	2902.15	3330.71	2788.7	3194.8	3804.85	4050.13	3599.82	3094.47	3111.43	3275.89	2199.54	4381.73	7136.55	8592.26	1120.75	4399.94
732	1.65	289.942	2029.83	1841.09	3115.91	1611.58	2163.78	2164.89	1539.72	6938.75	2165.37	1970.3	2730.94	1737.6	2408.59	2332.67	2480.01	2833.42	3410.83	5029.91	3507.83	1679.93	2308.32
733	20.278	290.141	2342.84	4113.25	6453.76	3721.73	4153.6	4309.61	4031.4	13837.9	6942.86	8304.73	7182.14	6252.97	4747.3	5299.63	5164.5	3779.21	5299.35	7109.48	3728.41	1582.7	4376.47
734	20.246	290.142	120.248	271.601	559.547	433.487	666.366	977.102	1321.1	1464.25	1985.03	3494.47	5078.6	5083.03	5430.24	5419.99	5097.46	3609.41	4930.07	6511.02	3407.06	1464.39	4156.16
735	12.645	290.267	1797.12	1690.54	2088.95	3569.43	4478.77	6694.68	19704.7	31540.2	36653.5	66077	93162.1	67162.9	71001.4	59352	69872.2	91591	203446	967504	71944.9	67515.2	72366.5
736	12.575	290.267	3375.58	3587.02	6028.63	9251.72	15911.1	25806.3	19859.1	72820.1	294220	57114.7	90739.6	391609	104397	86020.7	78607.8	13946	7945.59	4427.62	9678.29	7466.28	5774.7
737	10.985	290.267	251.988	276.877	379.819	732.507	561.19	726.095	917.299	1338.84	1244.22	1712.87	2737.29	2428.74	2892	3180.74	3224.43	3900.77	4195.71	4557.84	5923.29	9130.79	888512
738	5.336	291.068	133.939	105.993	230.393	132.608	222.942	314.652	690.715	1001.65	1744.79	3664	1310.16	2848.17	3247.2	2849.06	2958.41	7270.31	8112.96	6154.71	3460.88	3012.03	2337.62
739	1.69	291.129	136.105	897.182	578.968	909.965	815.952	1111.34	1671.25	900.771	1726.92	1331.19	5689.19	5283.45	4127.43	4364.42	4072.02	3326	5446.28	8219.63	4466.12	2036.06	4257.22
740	17.664	291.193	251.576	169.946	428.346	229.771	508.969	764.24	967.388	1284.17	1575.54	2134.31	3675.16	5561.2	7177.77	7177.77	7177.77	5481.15	13040.2	6171.49	6972.08	6369.49	6624.62
741	17.72	291.194	1122.27	1270.53	2100.17	2280.16	4393.24	7525.24	11250.7	27329	75540.3	85681.4	45356.3	36933.2	6183.44	7754.83	7707.25	2719.15	3912.03	4167.54	9813.89	69426.8	4200.26
742	16.79	291.644	3625.07	5715.73	9282.66	8915.06	23775.7	7698.54	7671.24	4251.94	5067.5	5165.64	7046.7	11668	5891.63	6348.2	6344.05	3085.24	6861.22	7996.17	4891.9	1531.8	4674.33
743	1.702	292.195	1631.04	1615.39	1841.25	1284.41	1536.76	2891.41	17836.9	5491.22	3244.99	1979.82	2325.85	1594.5	2463.99	2165.52	2411.3	1796.79	4295.42	5357.26	3861.1	2034.49	2560.5
744	17.529	293.174	2961.57	2860.17	3085.5	2884.4	2916.86	3333.43	2662.71	2731.26	2864.34	10818.9	6099.64	4774.56	2129.04	2975.21	2776.65	1259.75	1768.42	1626.33	1072.32	1129.39	485.212
745	21.548	293.244	2384.64	3720.48	7917.91	2798.21	2507.94	4379.58	4253.06	64146.9	16407.9	6214.3	12954	4503.41	7291.2	8561.89	8398.63	13995	16805.4	19957.7	15425.6	3646.32	2772.11
746	21.494	293.245	187.699	450.236	1462.78	347.007	389.763	1585.67	1079.49	1429.19	1199.22	1404.95	2502.46	1908.04	8565.7	7046.84	7736.37	11127.7	16046.5	19592.7	12703	2931.63	2870.07
747	22.692	294.275	191.298	284.865	410.962	427.511	737.991	694.861	1412.13	2258.21	2371.9	4698.29	4488.84	7848.68	5977.01	5304.95	6487.46	22536.1	6106.53	6669.03	7755.85	7445.87	4973.81
748	22.639	294.277	181.161	325.719	454.615	324.414	740.095	475.803	1200.62	993.16	874.773	2751.94	1499.16	2404.55	4844.14	2285.8	4480.66	19462.6	24103.1	60923.6	7755.85	7445.87	7180.65
749	1.536	294.936	10011.7	2607.17	7395.5	4757.14	7540.82	7630.2	5701.2	363388	12682.2	9717.98	7313.19	4731.96	6652.81	6846.45	6519.78	4857.23	7239.42	7556.1	4000.82	1489.18	2380.44
750	1.636	296.064	1982.36	3442.81	3290.53	2960.38	1494.42	1867.22	2334.3	2017.39	9546.88	4620.37	6207.44	4505.6	4412.82	3914.69	4002.12	2977.88	4700.05	10383	2819.18	807.311	4574.13
751	12.359	296.253	5468.65	5425.71	5583.67	5071.49	5835.95	5623.58	1582.95	2388.49	1952.16	2938.96	3618.83	5454.93	5045.47	5495.97	5606.69	1247.2	486.566	370.804	1010.06	889.821	910.614
752	12.425	296.254	5468.65	5425.71	3548.51	3114.32	3699.52	3737.99	5469.65	5643.92	5461.69	11670.7	7458.23	6230.73	5806.91	4151.95	5864.5	18133.3	16536.6	12380.1	11603.8	5703.36	3478.63
753	24.429	296.292	24.3177	36.423	59.2842	55.1422	86.5078	133.292	174.021	354.212	586.8	2199.87	5400.59	14762.8	3872.81	3702.62	3935.51	5004.34	7606.02	62945.4	4349.58	5157.01	3997.1
754	21.899	297.08	478.283	639.148	802.987	1167.09	1514.93	2257.69	3011.34	4503.68	6865.44	8085.46	8996.27	9325.5	8155.86	8166.41	7806.71	9377.22	4546.85	4684.42	4734.89	4969.95	5162.67
755	19.542	297.08	148.343	286.133	353.62	521.572	693.695	968.475	612.418	2001.84	1906.17	2225.89	6837.1	7712.55	7952.83	10113.8	6444.51	17321.3	10296.2	7333.11	5035.49	3365.42	1978.87
756	16.853	297.081	137.308	272.243	322.759	267.67	578.002	562.61	1002.1	791.691	827.384	2858.23	1844.61	1802.46	5316.9	3927.51	4737.36	4710.22	2486.95	2791.74	5613.12	4429.59	4100.54
757	19.591	297.081	889.03	1246.26	1609.67	2518.06	3629.4	5669.56	8119.38	16964.9	31491.2	42892.5	36735.5	22950.4	6756.15	8699.69	8316.89	10981.2	6624.22	6961.54	10465.7	29189.5	7103.98
758	16.907	297.081	1038.18	1388.44	1768.12	2682.38	3932.94	7158.54	9824.08	17486.4	25843	24681.7	18556.9	11721.4	4013.97	5371.36	4992.39	4129.11	4068.2	3508.78	6208.69	10280	161696
759	23.729	297.083	202.236	254.68	362.219	563.158	751.51	1101.99	1305.96	2331.58	3492.31	3452.36	4162.21	3406.84	2889.32	2716.87	2709.23	2751	1735.24	1942.72	1956.58	2522.52	3048.35
760	6.005	297.143	1450.87	1641.07	1599.43	1371.5	1634.95	8424.93	2925.2	1326.22	1221.31	1408.97	1129.81	1396.17	2146.95	1963.76	2244.07	17991.4	34584.6	5241.85	4137.34	3525.07	3054.34
761	17.81	297.154	1864.32	2474.64	3480.19	2548.84	2462.47	2838.83	1836.11	1441.05	12243.1	5148.32	4198.68	3830.21	2851.36	2952.03	2948.86	2305.89	3437.26	5121.43	4349.72	7214.89	2803.46
762	21.965	297.239	493.483	492.831	541.879	839.865	1498.88	1683.75	2601.66	4544.12	6407.92	9590.4	10035.2	11092.7	6312.23	6249.25	6337.31	9306.12	8934.18	10008.9	20548.4	49.2831	5959.52
763	6.571	298.095	1517.36	2900.5	3888.69	1706.16	60329.9	5787.64	3634.18	1482.97	1432.42	3316.81	3966.33	3808.33	2710.9	2938.29	2884.24	2373.63	6446.83	4213.35	3043.5	1450.91	2959.7
764	22.762	298.308	297.794	821.543	1032.08	1557.71	1840.26	3201.38	5052.51	7648.49	14682.2	19324	32296.6	24018.5	13780	17385.5	14572.3	29.7794	17572	11148.2	17808.8	19743.6	19890.8
765	24.391	298.308	140.548	181.147	372.779	326.717	498.93	705.747	1128.14	977.189	1182.67	2518.75	2239.8	3532.18	4895.31	4504.44	3717.46	11896.5	31551.1	135734	121591	30817.9	13131.2
766	24.45	298.309	70.6826	128.31	193.448	224.784	365.975	410.14	710.306	977.995	1638.49	4109.12	5201.72	8310.9	3963.95	3720.43	4128.76	5261.32	54923.1	4842.45	4145.35	4242.2	4683.37
767	1.646	298.991	109.602	197.665	357.268	447.927	339.47	642.65	754.186	295.137	729.115	1233.11	1193.99	1545.19	2540.23	2682.46	2578.28	4689.67	12358.2	11323.6	4957.93	1421.32	12003.9
768	19.263	299.16	1047.14	1488.4	2071.04	3011.42	5337.8	9761.07	16381.4	36854	54893.4	47154.4	26054.3	15271.9	4988.7	5806.52	5913.63	6262.54	3104.9	4189.05	8575.35	3516.38	4264.43
769	19.202	299.162	227.61	365.731	708.31	652.654	664.297	899.524	936.148	1830.03	979.568	1254.71	2962.41	1539.5	4076.37	3461.62	3146.47	7424.18	4356.93	3133.22	1960.32	1297.91	928.385
770	19.964	299.184	4792.44	4633.73	4939.45	5558.71	5145.85	5246.83	5219.41	99593.6	27183.3	19872.4	11801.3	9596.52	4586.11	5313.39	5219.53	5302.19	4833.42	5953.58	5358.45	5610.09	6261.36
771	19.908	299.184	434.561	425.895	896.771	1284.47	898.828	1990.13	1471.49	1982.32	2189.29	2643.71	2926.79	3625.78	5157.5	4137.73	4472.76	3831.2	3791.05	3354.9	3355.2	4269.02	5226.47
772	8.988	300.203	4423.46	3900.38	3734.99	4128.36	4506.7	4349.38	3559.86	4313.37	3472.15	13431.7	7019.88	5207.26	3981.39	3898.09	4069.31	3405.5	3674.31	2963.74	3543.41	3291.05	2791.79
773	22.084	300.287	2966.71	6033.81	6314.72	4311.06	4251.68	3759.26	4992.11	3509.7	10676.5	8803.54	6210.91	7183.16	6043.64	5153.05	5233.84	7862.83	9835.98	10131.1	7711.4	5765.77	8253.84
774	14.731	300.288	2800.2	2867.78	7326.36	5898.73	13992.7	88443	1852.62	3811.2	3959.56	7572.66	16813.2	22778.5	13277.2	19464.8	20228.5	1123.03	450.087	1553.32	917.912	1014.91	1056.82
775	22.127	300.288	4801.35	6033.81	6314.72	4311.06	4251.68	4318.61	4992.11	4524.45	4411.85	5997.6	21994.4	11425.8	6816.1	5146.32	5230.7	7863.95	9665.19	7301.83	6428.79	4036.79	3367.31
776	14.833	300.288	13786.4	8201.4	108879	5203.93	4321.52	4105.83	7725.43	8597.89	7899.38	8701.43	9679.07	10837.8	15005.5	9817.8	15969.9	149080	12670	10161.1	22268.5	13973.2	20563.4
777	19.991	301.139	64585	59800.4	64705.8	67052.4	68794.2	68267.7	63226.3	63704.6	66738.4	70426.3	160104	94790.2	64056.1	63829.5	64155	71323.4	62292.3	115174	63568.1	45716	49153.5
778	19.931	301.139	2165.79	2821.77	4984.65	4975.06	7185.49	10269.6	12763.5	19247	24142.5	36151.7	45271.6	45272	58257.3	55566.8	55919.1	104750	87919	105482	669348	63812.2	65020.6
779	12.002	302.231	616.513	745.477	726.929	1025	1191.9	1673.54	2347.89	2868.53	3040.48	3035.47	2711.42	2569.36	2821.42	2407.14	2711.32	1753.75	2568.49	3255.18	3915.15	3768.55	3107.78
780	12.738	302.266	95.6855	572.612	90.9378	505.585	881.632	1064.55	706.695	1742.74	6069.1	1214.03	3425.49	4621.83	16370.5	5289.3	11184.2	2392.92	5374.58	6696.44	5823.05	4529.89	7256.46
781	13.059	302.267	6865.88	6610.5	6011.86	6007.91	5322.64	6062.52	8667.37	8580.29	9073.63	30089.3	13965.8	9818.46	8038.84	6757.33	8759.36	23377.3	23671.3	21745.9	24436.7	16751.1	9101.58
782	12.981	302.267	2198.43	3515.53	4763.24	8834.86	18782.8	61091.4	2129.35	3315.17	4188.9	5340.79	6835.48	52616.3	7133.96	10309.9	9877.56	899.012	814.506	1032.22	1127.74	1723.3	5980.02
783	14.126	302.303	22709.4	20989	22783.6	21182.9	22829.8	21649.5	3368.55	5636.19	6360.98	11499	15527	22892.1	20716.5	21148.5	20538.2	2125.18	418.546	266.017	10303.7	1754.24	1490.97
784	14.218	302.303	2561.88	2519.39	2390.51	2161.17	2661.09	2823.78	7821.26	9079.63	8866.78	11003.7	12566.5	14272	17754.1	12899.4	18078.7	125451	200614	7174.38	21573.6	19554.8	22324.7
785	9.408	302.563	16727.5	16687.1	15184.4	17196.2	16442.2	16805.5	16878.1	15336.1	36162.8	19395.5	15682.7	17880.2	14457.7	15032	15032	14909.4	13011.6	8070.16	4570.44	2702.8	1283.63
786	9.409	302.897	9855.58	9812.59	8343.9	8651.94	8344.95	9519.06	9230.27	8541.1	9714.45	48856.8	12944.5	12123.6	8645.17	8839.06	9628.23	8154.29	9352.2	8829.22	6313.53	4925.69	2684.32
787	19.906	303.178	468.35	379.112	965.035	868.599	1527.15	2194.46	1627.06	2224.34	1976.94	2926.24	3542.2	3528.32	6517.38	5265.31	5875.19	13337.1	15638.3	13298.6	12629.1	8388.56	5381.21
788	19.963	303.178	1452.84	1673.08	2697.6	3936.23	5409.71	9254.4	14649.5	23977.6	28918.9	29887.3	22691.8	15200.3	6455.3	7295.26	7449.09	8270.25	7441.24	21137	5911.9	5145.49	5779.38
789	19.079	303.229	70463.3	50467.3	74833.1	15918.4	10232.9	39393.5	9205.5	13761.3	9849.65	7480.97	13792.9	16500.5	40957.2	38264.3	36945.8	68513.6	61548.6	38992.1	43802.7	16631.9	12289.8
790	19.133	303.23	18371.3	13387	39499.9	16181.3	23999	109205	52915.1	102444	104115	58180.2	74261.9	70509.1	43585.8	53425.6	51842.6	58378.6	57431.8	63604.5	88247.5	71092	1410208
791	21.798	303.23	891.553	1216.18	1868.23	1809.44	2559.66	3274.95	3701.94	4296.98	4560.08	5378.55	6770.54	5943.14	5455.43	5352.91	5236.62	6380.12	7287.71	12708.4	4902.44	2405.08	3082.49
792	9.409	303.234	3119.37	3253.66	2392.18	3265.47	3821.05	3525.33	3080.81	2924.83	3700.16	8769.06	3931.02	4215.17	3251.27	3450.9	3417.57	4508.44	4255.2	2230.21	985.793	500.447	244.488
793	24.537	303.286	641.766	829.862	1068.86	1385.99	2514.57	3438.14	6078.38	12673.2	19585	25876.8	18213.7	14274.9	6806.11	6089.4	6605	4699.53	4524.75	5266.19	5395.44	7642.18	8564.73
794	24.475	303.288	588.295	799.366	959.245	915.321	1290.28	1520.89	2304.27	4105.66	3006.76	4387.38	5265.44	4052.49	6428.67	4901.2	5638.65	7195.31	8600.84	7790.96	6106.13	4935.94	3024.48
795	16.688	303.646	710.135	1562.11	2700.44	2860.56	1708.09	945.037	1182.74	520.573	4419.88	2555.17	2585.24	2608.39	2204.84	1941.61	2134.45	1141.91	2703.53	2762.41	1164.37	355.522	858.278
796	21.824	304.26	49.8799	65.7499	122.466	128.284	170.124	257.721	373.709	637.973	852.772	1998.46	2443.19	4601.85	4053.16	3365.4	3108.76	6627.61	8019.47	5906.48	5518.92	4934.99	3924.53
797	23.788	304.261	233.387	189.042	216.966	608.04	621.485	1404.49	1327.95	7145.68	3528.47	3777.09	4423.11	3769.5	5787.78	2430.93	43988.8	3184.24	4990.86	4418.19	5658.38	3664.21	3965.22
798	21.881	304.262	63.0123	80.3956	121.583	168.536	231.885	271.599	536.903	1079.92	1683.77	2994.88	4116.43	7310.66	3756.19	2963.84	3695.71	10648.9	26671.9	4474.38	4779.9	4135.7	3594.36
799	1.536	304.894	998.78	1098.15	1600.7	1985	2403.46	3118.06	3530.36	4217.87	4602.95	4546.75	4819.5	5201.92	4165.03	4643.16	4339.53	5504.96	5854.45	5642.62	6759.77	6192.63	8563.29
800	10.539	305.094	12160.7	10825.4	10815.5	11429.5	20014.7	6002.4	10910.6	8587.28	7433.78	7203.12	7570.8	7539.05	15602.7	12165.1	14029.8	121958	115656	95097.8	56954.1	30411.4	16514.6
801	22.985	305.244	678.142	824.618	1779.79	1462.31	1497.31	1965.31	4019.75	3514.28	3477.48	6952.55	8652.26	11601.4	12255.3	13114.2	12000.2	19841.2	39161.8	80197.8	40400.4	18843.2	39819.1
802	23.034	305.245	1332.02	2151.57	3500.94	3744.5	3978.68	4833.59	7355.66	8894.9	9702.83	14128.5	15860	13805	9481.49	10929.1	11103.1	11803.9	20585.1	47232.8	65341.6	4987.14	11501.9
803	1.654	305.918	26.0658	63.0948	116.949	74.755	104.166	200.82	242.021	213.36	552.533	842.397	2769.88	2647.83	2333.34	2388.16	2163.94	2844.45	4474.29	5840.31	7101.4	29060	1787.25
804	17.295	306.241	51.0629	19.5773	41.7289	38.0433	31.9814	69.024	173.005	380.568	844.252	5019.9	5504.81	4483.29	3299.49	2113.44	2464.35	2125.2	153074	4812.82	5306.66	5869.76	2631.32
805	22.999	306.27	428.968	418.036	844.95	684.666	1032.64	1213.14	2273.73	3143.7	2793.38	6000.4	5919.77	9157.28	10435.1	7177.76	9353.58	66041.2	9172	12204	10701.6	8871.22	10169.3
806	23.057	306.276	61.6898	86.2132	125.832	178.821	243.37	286.233	568.853	1130.88	1975.01	4364.31	9170.13	19843.7	6284.52	5824.46	6253.62	19309.5	131876	9179.52	7985.9	8871.22	7331
807	5.34	307.042	167.488	107.844	258.941	110.139	139.077	212.993	568.804	603.291	1444.12	3156.85	1078.37	2068.6	2569.44	2551.21	2530.99	7543.63	7569.63	6175.76	2558.19	1284	2717.21
808	3.177	307.081	7291.7	8754.14	8355.78	2221.25	2293.89	3959.16	2011	768.112	1907.32	819.756	2723.53	4065.73	2839.69	3418.04	3260.97	4038.07	9536.21	4783.77	8007.56	23346.7	443.026
809	4.266	307.082	2002.58	3293.53	5627.67	3163.07	2223.2	3716.49	3193.21	1308.79	3352.63	3110.54	5018.46	7228.82	9152.99	9133.7	8363.85	3382.76	17856.4	10606.5	4691.49	1093.79	893.895
810	4.323	307.082	4309.6	5594.9	10064.1	5913.3	5626.46	8739.98	6109.78	3043.49	6393.57	3777.2	10357	10407.6	8861.15	8740.33	8590.01	5705.95	21602.7	11368.8	6239.8	1750.98	1335.75
811	2.363	308.087	5755.44	11081.6	13168.4	5273.57	3009.39	5478.42	4465.54	2128.68	3003.03	3929.34	4009.37	4063.38	5929.43	5169.19	5363.59	8136.71	10466.5	14654.5	9004.07	4155.46	19383.2
812	2.674	308.089	10671.5	25155.5	37754.1	18200.6	12474.5	20390.2	54864.3	17241	16611.7	21857.7	18683	20943.1	28862	28216.5	28502.8	28813.9	66657.7	75922	35145.9	11849.1	5517.44
813	2.333	308.089	5755.44	11081.6	13168.4	5273.57	3009.39	5478.42	4465.54	2128.68	3003.03	3929.34	4009.37	4063.38	5929.43	5169.19	5363.59	8136.71	10466.5	14654.5	9004.07	5225.81	19383.2
814	2.711	308.089	10671.5	25155.5	37754.1	18200.6	12474.5	20390.2	54864.3	17241	16611.7	21857.7	18683	20943.1	28862	28216.5	28502.8	28813.9	66657.7	75922	25094.9	11849.1	2845.56
815	21.427	308.256	251.844	481.261	581.905	636.922	887.802	1111.43	2029.34	3577.78	3880.95	8480.28	6770.9	14637.4	6794.43	6255.76	7925.57	24299.6	94792.7	12577.8	11075.7	9097.07	11207.4
816	21.378	308.257	184.202	444.833	527.026	561.714	755.872	902.807	1548.55	1936.69	1770.79	3652.8	2706.55	6736.79	7330.84	4847	6586.97	17057.6	23996.6	94725.8	11075.7	9097.07	11207.4
817	23.289	308.292	110.285	166.456	237.036	244.784	403.06	501.424	899.399	1539.59	2055.64	4849.9	4482.33	7777.67	6112.87	6142.2	6337.19	25320.8	4564.67	5297.3	4974.63	7181.06	4972.47
818	24.489	308.292	1275.51	1238.49	2959.73	2826.41	3268.89	3590.02	7677.02	13366.3	9035.12	17211	26090.3	33473.1	41650.4	27758	31329.4	136842	170070	1109248	56086.3	51927.7	50069.9
819	24.546	308.292	251.255	382.636	607.872	806.925	1128.5	1259.76	2056.97	4299.79	7327.61	19049.7	43605.6	140912	34809.7	33464.1	35220.6	117630	137041	40257.1	40661.3	51927.7	38344.6
820	23.238	308.293	155.826	232.124	324.831	257.686	521.912	489.881	1038.08	1609.32	1076.74	3706.4	2930.29	2982.63	5950.31	4223.38	4495.72	29619.1	50583.5	7112.82	6900.71	7181.06	7533.19
821	8.469	308.566	5117	5169.65	4772.21	5006.27	5109.99	5762.79	4855.04	4462.67	4914.56	56690.2	12265	8847.96	5014.76	5185.76	5524.83	5023.28	5550.24	6252.92	6996.09	8528.4	9261.99
822	8.467	308.902	43.9049	50.1354	75.7432	96.5521	157.538	241.903	367.198	482.945	926.575	1541.22	2226.18	2613.97	2891.98	2876.23	2876.23	2917.25	2389.29	1338.47	995.379	462.781	296.688
823	2.651	309.048	687.113	4485.65	4229.98	4052.66	2911.39	4627.58	4283.03	2052.29	4605.84	3159.36	18569.8	14511.8	10037.8	11301.4	10379.5	6558.32	13255.5	11692.7	7195.75	2637.47	3448.13
824	22.832	309.241	71.627	104.932	157.286	209.833	274.738	239.428	630.604	1297.2	1449.78	5518.02	5619.02	7553.33	5798.59	5131.7	5530.77	19849.6	82232.7	14295.6	6261.03	4499.56	7507.61
825	22.876	309.242	292.348	414.032	593.357	744.923	896.86	867.218	1546.48	3270.28	3076.65	5174.12	3827.95	6399.03	3351.26	3884.28	4224.98	15133.3	118848	10334	6261.03	4499.56	7507.61
826	1.798	310.111	456.031	611.428	613.12	868.37	1181.72	1060.91	3584.34	3913.97	10510.1	8751.1	8721.55	10671	5485.01	5715.01	5437.94	2319.72	5129.14	4900	3572.58	1660.76	3087.79
827	20.186	310.236	1051.19	1300.56	1767.44	2808.69	4572.94	8420.53	15415.7	32436.5	62388	36117.3	17480.8	9914.65	2945.95	4058.85	3806.91	3984.79	3462.54	3567.28	6460.22	6548.91	10620.3
828	20.132	310.237	332.23	418.288	829.325	1169.36	1597.02	1686.14	1707.11	2263.24	2696.07	3429.1	3616.88	2804.3	4108.51	3666.87	3991.18	10587	12221.6	14605.8	11428.9	6141.27	3256.58
829	23.237	310.307	373.127	668.558	863.872	1125.79	1797.1	2456.26	3706.63	6815.64	13623.9	20736	29483	21901.5	12939.3	13520.3	12639	10212.5	9859.47	10496	12868.7	15351.1	12412.5
830	24.463	310.308	495.655	973.727	1837.78	2613.87	3062.75	5102.17	6717.32	14638.9	29844.4	51937.8	126322	67627.2	34538	47813.2	33339	15386.1	25217.5	22238	29539.1	29286.8	26900.9
831	22.401	310.308	531.376	1185.97	1574.46	2316.39	3276.8	4671.82	7282.06	15096.1	33496.5	64940.3	112012	74356.3	26185.8	34419.7	29229.1	5844.49	22006.3	18720.3	27640.7	30353.8	28993.8
832	1.536	310.911	9184.18	45770	44683.6	16487.6	15854.6	15812.1	10474.2	8732.44	9273.59	7779.38	11779.1	9254.49	9491.58	9328.78	9286.09	9461.99	13878.7	14564	7826.06	2554.2	3514.74
833	23.311	311.252	5783.12	6291.44	5984.3	5743.6	5358.01	5245.99	302705	37706.8	20076.8	14958.7	11447.3	9709.28	7977.29	6831.37	7029.49	9958.43	11511.5	18240.8	10906.5	7908.05	5651.93
834	23.586	312.324	205885	131689	201400	182901	198555	221747	130855	183557	171502	222458	1019507	336519	152631	170713	170799	3518.08	26637.3	35166.8	13559.3	9851.98	6470.81
835	1.666	313.03	19.575	20.4512	33.5556	90.4095	115.393	224.612	397.7	367.283	474.707	1213.37	1591.36	2080.07	2271.35	2138.3	2269.45	2289.58	4885.39	8983.81	2466.07	1397.09	2516.32
836	19.908	313.199	1865.38	2876.23	4216.76	5553.41	6516.74	9496.21	6493.38	8923.61	10124	11631.5	14919.1	20156.2	29853.5	27956.2	24771.4	45346	44355.8	26365.9	17119.6	10381	5863.64
837	19.963	313.2	33369.5	29270	33983.7	35063.1	31952.1	35989.6	32918.5	34285.3	31029.2	36028.4	158449	85855.4	29683.1	32884	34548.4	30077.2	32049.8	20436.6	32583.1	48053	174180
838	9.419	315.214	39.2244	46.1768	59.6649	92.2271	141.346	280.224	278.17	460.213	990.545	1942.58	4152.49	5417.45	2275.72	2275.72	2275.72	2099.51	1753.38	1632.48	1420.88	816.358	478.493
839	13.968	316.282	925.068	955.033	894.815	894.087	825.449	1121.49	2675	3017.05	2991.05	3066.75	2843.55	3050.82	3805.35	3031.35	3788.79	16304.8	18008.1	26926	4043.06	4428.41	4458.32
840	23.518	316.294	5552.35	8228.48	9695.55	24088.8	51067	168146	88727	35961.9	19741.3	15013	8844.43	6246.89	2961.7	2890.49	3202.4	2527.36	2979.2	4019.04	9822.42	3235.77	2756.68
841	1.642	316.984	1642.55	2322.86	2462.29	1996.13	2396.87	1785.68	2011.64	660.631	1522.42	2552.71	1597.72	2647.6	2674.93	2110.42	2629.26	2883.52	3884.07	2229.59	1623.91	605.728	481.714
842	19.992	317.112	11737.7	12235.4	11873.4	12220.4	12184.3	12369.3	14602.7	14350.7	14657.3	28353.8	15429.6	13235.4	11003.4	10802.9	11095.8	23468.6	21735.4	109704	15823.3	12015	16083.1
843	19.935	317.113	244.732	327.678	559.285	636.613	802.624	1188.55	1739.09	3529.51	3657.21	4734.29	6438.16	9583.78	11995.3	12889.6	10461.5	39270.6	28410.3	21530	15994	10354.2	6723.34
844	14.467	317.169	2814.72	3238.11	3315.62	3311.1	3383.26	3268.11	2761.34	2916.14	3357.75	3091.14	6012.29	4314.46	3006.14	3327.62	3691.03	3654.51	3603.92	2101.98	1285.83	785.256	430.678
845	14.415	317.173	1683.49	2486.85	3315.62	2291.39	2346.64	2338.86	1825.76	1731.56	3357.75	4855.75	2734.61	2247.44	3991.75	3705.42	3512.44	13281.4	11649.9	3589.16	1270.99	576.602	293.534
846	19.267	317.204	65.3986	98.0059	140.566	158.416	272.692	390.723	678.609	1221.32	2568.1	5283.85	8500.24	7960.9	2955.53	2929.73	2963.7	3378.36	3004.15	3569.99	8610.54	1927.29	2140.82
847	21.804	317.245	9747.97	6498.31	22817.1	5523.62	4524.38	14611	5970.24	12593.3	20911.5	9763.94	11667	8196.27	9742.26	15572.5	14944.6	20073.7	32588.5	28641.8	18417.6	9688.74	44103.3
848	21.753	317.245	682.365	1052.79	4806.65	985.196	1145.84	5744.33	4049.9	11161.6	3688.84	4919.92	11157.3	5056.82	15731.9	15628.1	14974.3	25952	31079.4	33502.7	17578.2	4303.22	3146.63
849	23.533	318.279	18.7767	30.9383	41.1124	40.539	49.2199	116.386	186.373	277.113	524.499	1981.83	4182.32	10654.2	3183.68	2954.34	3306.25	8280.29	547058	2940.19	3399.03	4605.98	4135.85
850	12.542	318.298	181989	163435	160186	176673	131619	151289	243173	267892	1472530	280966	268253	208206	250949	191602	278707	759335	1033470	1364668	1629583	714576	346193
851	12.48	318.298	242579	249891	253886	311522	270395	254173	77270.2	121948	105086	148980	317837	1859513	374107	259470	261373	52122.6	18464.8	11430	33095.8	27857.4	25402.9
852	18.262	319.222	843.297	1726.45	2324.78	1269.84	1152.78	2297.12	2057.67	1950.96	1862.99	1182.57	2743.65	2963.87	5552.71	5245.79	5144.07	10151.4	10502.8	6180.22	10412.9	2695.32	1686.01
853	18.31	319.222	337.608	824.013	1359.14	938.763	1450.61	3044.36	4835.19	5297.9	11331.2	6838.03	13903.4	8310.84	6077.82	6885.06	6756.52	9929.14	11262.1	8369.11	23519.7	32336.4	3154.59
854	21.909	319.283	8364.5	8185.43	8488.1	11857.7	22811.8	16053.4	16013.3	15643	14804.8	14467.6	12248.7	15643.3	6496.06	7506.88	7623.73	3927.13	5974.1	4233.53	7241.73	36422	4484.31
855	21.853	319.283	11270.5	7439.33	6777.07	6045.29	11228.3	5905.35	5037.93	4771.01	11486.3	6791.12	5530.97	10473.9	8101.28	7464.91	7579.52	5183.69	5295.52	3484.21	2719.76	2331.88	1409.92
856	19.956	320.208	5399.18	5268.55	5755.06	5619.69	5206.98	6039.31	5590.94	6022.91	5161.86	5818.87	97374.9	19228.7	4907.13	4979.56	5279.08	5136.06	4489.23	5179.73	6271.33	4146.9	5256.32
857	1.534	320.865	141.279	285.395	366.014	422.501	438.887	564.907	969.835	940.237	1316.71	1417.7	1892.34	2864.73	2247.86	2290.74	2098.88	2764.54	2524.77	2168.09	1738.35	926.313	835.452
858	23.031	322.271	208.404	359.967	595.544	765.548	897.043	1467.61	3059.33	7841.3	22466.8	44406.1	21601.7	9454.15	3274.79	2839.91	3206.91	16133.6	77050.2	3135927	19763.4	3368.26	2149.67
859	22.101	322.271	907.494	1568.16	2202.65	2165.96	3266.15	3379.85	6453.31	9668.1	10502.7	17880.6	15055.9	25252.9	18920	16520.1	21394.5	92712.6	23979	26357.1	28346.1	24288.6	22840.3
860	22.055	322.272	1016.58	1757.99	2470.82	1866.21	3663.31	3010.45	7193.01	10681.1	6596.78	18979.8	15474.1	25008.5	24033.9	16525.3	21398.1	109520	1254103	34660.7	28346.1	24288.6	28091.4
861	1.673	323.01	4230.75	3228.3	5076.46	3327.82	4489.72	4858.47	3541.98	27660.6	9872.56	5217.48	6606.67	6128.73	4998.05	5010.29	5010.29	3975.27	6148.5	9977.18	8585.72	8989.26	6040.63
862	19.931	324.215	579.025	706.562	1151.09	1214.22	1599.09	2377.76	3042.03	4262.15	5357.94	7321.94	8534.72	9429.84	13303	12563.1	12447.7	20724.3	18057.6	23273.6	66486.9	15524.1	15179.5
863	19.993	324.215	13857.5	13204.5	13146.7	13363.2	14333.4	13847.9	14811.9	14663.2	14766.7	45043.3	26336	21869.3	12750.9	13029.4	14048.4	14834.8	14952.3	68308.9	11455.9	11681.8	15179.5
864	20.781	324.288	303.332	420.791	766.156	746.308	863.756	884.712	1454.6	2293.89	1924.5	4401.62	4870.43	5177.8	6512.07	5805.07	5721.78	17543.5	22003.6	29711.4	26497.8	21889.3	24152
865	20.82	324.288	5421.71	5990.26	8570.56	6472.38	5735.7	9341.88	6017.01	4053.03	3072.21	4198.33	4145.93	4361.45	3746.05	4828.6	4759.1	14591	20953.7	47548.6	11004.8	8151.5	8361.53
866	19.956	325.161	6200.11	5015.44	5368.42	5902.17	5465.4	6034.28	6322.63	6357.88	5579.24	6264.54	35438.2	13337	4788.87	5288.49	5288.49	7491.51	4263.17	3583.09	2050.82	877.786	739.5
867	19.902	325.162	145.989	243.174	282.697	491.572	449.862	700.178	1384.04	1977.79	1425.89	2064.53	4201.6	3366.93	6354.5	5578.32	4680.15	5472.23	3894.36	2624.21	1708.13	1226.48	721.806
868	17.58	325.235	79.8566	103.126	176.589	173.132	290.523	337.27	473.963	865.981	791.726	1577.45	1500.7	2209.67	4323.08	3566.75	3809.65	15394.8	16994.4	44273.4	5854.65	5084.87	5841.88
869	17.645	325.235	593.94	803.194	1029.51	1519.82	2118.07	2337.13	3263.29	6064.43	6356.81	8880.01	6506.31	8096.23	4261.05	4199.28	4289.32	9193.58	18200.4	233664	4176.13	3302.28	4069.85
870	24.526	325.271	273.971	339.892	396.588	578.393	864.424	1289.49	2141.44	3658.41	6262.89	10880.3	15416.7	17797	12174.7	12109.7	12199.5	15969.7	16513.7	16013.6	16865.4	34627.9	12926.3
871	24.147	325.288	17408.1	17139	18060.6	19106.6	16770.5	18725.4	13785.1	14292.2	303569	68663.1	42250.5	32191.6	17427.4	15627.8	16671.5	13549.9	7288.74	7031.65	6892.53	5935.34	5378.59
872	24.191	325.29	826.623	1072.08	1531.55	2275.51	3173.64	5086.44	6259.58	11888.6	23243.9	44771.6	54062.6	39764.2	16332.2	16907.1	16251.9	13528.7	7591.66	6892.59	7233.19	9301.25	9228.2
873	22.652	326.301	174.702	217.586	364.903	433.613	654.525	902.05	1392.78	2613.23	5441.15	14589.8	26465.9	19968.3	8547.82	7855.98	8332.74	10767.2	10450.2	18389.2	160708	7198.74	7004.45
874	22.605	326.302	1552.4	2382.49	4023.68	5142.22	8526.31	13192.5	20073	40806.6	44671.5	35354.2	28653.8	16670	9724.38	7906.75	8386.88	10837.5	10040.2	14480.4	19491.6	7198.74	7730
875	23.097	326.339	613.401	1635.77	2952.05	3696.56	3837.43	6494.96	13429.9	15943.6	21535.5	28599.2	54808.4	38136.8	69176.3	79102.8	54194.1	61.3401	61415	57519.8	79936.9	153502	55743.7
876	23.2	326.339	947.13	2351.2	4001.76	5703.73	6115.13	11447.8	15481.1	35097.5	61481.2	91433.7	197240	109935	60349.4	84883.2	56821.9	94.713	50086.2	41224.4	58833.3	61507.6	57004.6
877	1.538	326.884	294.425	582.617	1135.06	720.047	889.299	1368.66	1756.87	1364.23	2376.76	2271.05	6077.96	5567.41	5455.02	5390.29	5049.44	6814.69	9891.21	9371.62	5381.23	1567.62	1971.6
878	1.526	327.049	5221.41	3068.66	5549.33	3848.12	5070.66	5893.89	3842.14	367491	11023.1	5978.84	7322.72	4277.7	5085.4	5137.42	5137.42	3707.17	6409.26	8623.69	2456.73	673.634	1181.28
879	18.041	327.12	27.3997	106.686	115.992	448.587	325.994	1.55072	92.9902	15.5072	32.3757	990.12	94.5127	64.5964	4753.4	5067.74	4009.33	56005	33873.6	9949.93	3736.42	2047.02	531.288
880	19.962	327.215	1408.66	1321.34	2749.33	3637.57	5061.57	9616.08	15368.5	22847.1	22513	19192	12687	8810.18	3720.55	4086.81	4131.36	3924.06	2068.6	4257.1	5236.55	12077.6	2897.91
881	19.913	327.218	2884.71	2721.47	4645.65	4154.7	3711.8	4306.23	3031.43	4228.95	21386.3	4352.66	4756.31	3187.83	4735.3	3322.12	4437.56	3979.42	3501.83	2910.16	2592.29	2062.01	1497.23
882	18.855	327.23	5272.17	6006.55	9798.94	1952.06	2834.15	5486.99	2988.81	3439.44	7487.48	2245.75	3160.21	3435.6	3838.31	5523.01	5193.52	9719.26	10691.7	8343.45	10367	3295.41	3601.89
883	1.653	328.066	1241.53	4119.3	2886.74	20216.9	5082.16	4206.74	2513.01	1516.47	2060.15	1204.57	3456.12	3097.8	3230.09	3397.26	3413.84	2624.12	4894.83	6821.24	5517.49	5626.69	2968.64
884	5.913	328.137	9681.86	7406.11	5432.85	19386.9	11259.6	5811.75	10876.4	7825.91	18582.7	9558.25	7418.93	11222.2	6055.6	6218.73	6034.39	2.28724	312.976	22.8724	117.78	68.8336	2.28724
885	22.557	329.245	2929.93	6342.38	8029.85	4336.39	5239.51	3906	3620	3587.07	1433.05	5479.97	6301.39	6269.77	9175.64	9119.36	9092.98	10541	20062.2	31487.2	13589.1	4989.09	19251.9
886	22.603	329.246	3953.91	7906.75	10887.4	8586.63	7741.52	5845.9	33216.9	6678.18	4595.89	5600.07	6010.35	5964.81	7016.79	8634.36	8609.08	9979.68	20043.5	26779.4	27645.2	4027.64	12951.8
887	13.775	330.261	2601.55	3668.59	4808.38	6479.92	8397.7	12732.7	6878.57	11041.9	13246.5	20676	27125.5	25431.3	18176.8	19606.3	18293.3	3357.38	2698.69	2344.28	4681.39	5090.33	4640.05
888	13.829	330.262	18013.6	19660.9	12762.3	14443.9	12431.9	13038.3	15947.4	16439.5	73555.1	34645.6	25513.6	22054.9	15745.6	14712.7	16692.7	13509.1	21680.1	25244.6	85914	14379.2	14763.5
889	24.63	330.266	232.266	391.314	435.612	583.849	740.052	891.854	1832.93	2521.09	3137.78	3765.47	4552.18	5830.12	5681.76	4674.86	5405.83	9780.04	12040.4	20641.9	240231	5618.85	6752.06
890	19.906	331.21	268.397	270.967	624.918	593.121	563.696	1345.04	963.254	1261.49	1265.19	1222.8	2091.26	3460.04	4201.6	3191.05	3790.2	6035.06	6384.06	5949.5	5928.78	5437.48	5014.12
891	19.963	331.211	532.01	617.423	997.058	1447.72	1774.99	3122.8	4928.26	7929.02	11527.6	14537.5	14535.4	9748.42	4369.79	5083.21	5042.01	5029.75	3715.89	4700.47	13539.2	3410.38	3826.28
892	9.086	331.252	2990.95	2705.73	2482.27	2426.21	2760.86	2353.53	2359.47	1936.44	2199.85	6879.76	3893.08	2520.93	2065.2	2283.39	2425.56	2255.28	2610.76	2731.54	4123.53	8428.43	2163.95
893	20.58	331.261	6313.4	4763.3	6864.57	1462.74	2569.69	4086.57	146252	21617	10818.2	4577.1	5355.36	4012.39	3611.04	4061.53	4091.86	5085.81	4912.01	3669.74	6421.27	3858.74	11366.1
894	23.236	333.297	3781.3	4913.37	6802.84	9092.58	14335.8	20222	26020	36403.5	40031.7	36282.8	33250.1	24445	14037.5	13953.1	14069.9	7029.73	7699.04	8770.45	11509.4	22800.6	10358.5
895	18.103	334.271	396.076	561.89	827.591	1093.36	1510.88	1691.49	3563.99	6666.11	10175.4	17337.2	19869.3	32979.2	13135.3	14259.3	14775.8	50446	89711.3	20300.6	24843.7	19955.7	15963.7
896	18.047	334.272	696.797	708.273	1324.84	1057.9	1553.42	1588.69	2709.22	4008.45	3666.57	5459.87	5830.26	9058.32	15848.9	13405.7	13258.5	73871.7	60929.9	123851	24843.7	24637.3	23419
897	12.526	334.293	983.7	1258.37	2103.45	5454.81	12346	91684.6	1575.29	2381.51	1437.79	2975.57	103255	13212.7	6013.86	4768.85	4610.37	971.065	432.042	187.494	519.917	329.347	356.488
898	12.59	334.294	3799.61	2526.6	2262.97	2892.94	2877.35	3087.98	4107.21	4380.39	29485.2	5522.08	6043.94	3315.68	4674.13	3330.03	4993.2	6194.65	7328.75	7945.4	6520.73	4007.16	2473.99
899	10.498	335.221	390.626	743.812	873.151	643.188	1420.11	1415.78	1937.67	2300.56	2184.08	2055.83	5086.68	2404.51	2640.51	2523.5	2680.57	1943.6	2099.08	1859.26	4601.15	8812.62	1697.77
900	23.812	336.287	7425.62	10313	22151.8	16877.4	19089.8	21205.5	60878.2	78089.5	73234.7	126883	127747	225439	249553	151031	182646	1012787	2224410	354106	324241	274601	298419
901	23.869	336.288	1905.74	2922.35	4495.04	5966.39	8511.93	9470.91	17434.1	38974.6	68670.5	172592	400252	918604	168916	143767	159093	436847	159577	245223	237850	219648	225397
902	22.725	336.293	315.782	505.951	720.74	750.009	1136.89	1376.54	2651.02	4126.44	5197.9	11344.7	11005.4	20129.8	12628.7	31.5782	31.5782	28451.6	25134.4	19899.5	10256.4	25593.8	10320.4
903	22.676	336.296	269.349	431.486	614.519	639.25	968.479	1171.63	2253.24	1935.88	2717.43	5564.97	8996.09	12216.9	20124.2	26.935	26.935	28451.6	25134.4	33443.8	29112	26897.7	29457.7
904	21.88	336.311	245.057	228.699	237.101	342.493	794.061	782.965	1166.13	1718.13	2654.67	5768.97	6688.98	11207.3	7760.38	7553.8	7232.26	6890.21	7541.63	6432.67	14093.4	6538.06	5548.83
905	21.929	336.313	592.742	555.475	578.54	839.712	1954.98	1930.3	2854.68	4495.43	6619.62	10576.3	10498.8	13806.4	8078.29	7747.22	7587.16	6175.5	6186.92	4753.51	6189.56	6412.34	6472.06
906	22.816	336.32	1244.99	1057.06	1242.52	863.857	2019.66	2964.52	8529.98	4382.99	5848.63	7262.38	7947.07	8056.71	19614.2	15956.3	18530.6	86.3857	22486.6	27640.6	40112.5	117449	19501.5
907	22.871	336.321	3235.68	4155.33	4970.81	5443.13	7979.33	11825.4	20363.4	22908.4	27159	27752.5	25401.9	23022.3	17171.9	14856	17346.5	323.568	18887.4	22485.7	31105.1	62222.3	16194.6
908	16.915	337.073	957.305	1127.15	1380.66	2081.79	2966.1	4400.45	4982.5	5495.44	6366.93	5676.71	5087.77	4765.56	1869.16	2661.24	2443.57	2105.53	810.385	813.719	1970.44	1651.13	1240.65
909	23.416	337.168	391.448	2347.22	1900.44	2745.49	2392.55	1858.61	2570.33	13586.8	2819.68	2498.43	2801.84	2319.22	3540.53	2853.86	2862.05	3401.96	10114.6	12676.4	22235.9	1953.27	3981.98
910	23.361	337.17	32.0183	244.323	244.608	439.853	149.25	406.212	675.098	897.874	564.946	1317.18	1185.13	1196.64	3058.09	2298.97	3003.43	5502.41	10395.5	13666.8	47277.6	2510.46	4434.07
911	8.828	340.258	818.506	1147.34	1560.85	2018.97	2834	3936.62	4175.37	6240.8	8541.92	11245.5	12626.3	12786.7	10996.4	11375.8	10962.3	21295.7	9375.37	8430.08	9394.44	13236.3	40578.3
912	9.085	340.258	82618	106216	156247	192781	305905	457459	550941	883277	1164535	1553135	1441794	1253167	791592	795672	817129	609360	644605	684214	1195504	3994169	655494
913	1.957	341.154	117.578	252.61	277.597	205.514	269.471	344.548	762.232	744.408	1905.54	1126.57	2300.77	3269.82	2775.4	3241.78	2819.97	3506.13	3869.63	5136.58	7792.4	1517.88	1764.56
914	21.84	341.266	678.163	569.764	754.336	922.017	1845.81	1724.64	2391.56	3393.05	4670.41	7206.22	9094.93	12321.5	13703.3	14810.5	13112.7	19669.6	25544	18347.4	19543.1	23820.8	26236.4
915	21.9	341.267	21137.2	329426	58950	39632.2	45120.6	23484.7	21381.1	18147.8	16634.7	16336.3	15656.6	20401	12940.3	13558	13727.1	14038.2	18128.5	12999.8	15499.5	21231	42264.7
916	19.838	341.285	1847.99	2328.31	3162.96	4279.63	5713.56	7253.17	9658.86	12523.1	15361.2	16007.4	16013.6	14424.9	12736.4	12252.7	12536.1	20448.1	11670	13859.5	13232.9	12964.9	14366.8
917	19.766	341.295	26342.9	21520.9	19437.2	15028.6	14422.4	13042.4	12404.3	10912.5	11789	11288.1	11264.9	12074.4	11542.1	12172.8	12154.4	19554.3	13487.4	15878.6	15586.2	19120	37062.6
918	23.766	342.308	25622.4	12333.4	13221.5	13780.6	11446.2	16278	9106.01	8555.5	7822.17	9286.02	25173.1	11751.8	13572.6	10357	11586	13380.2	12301.5	6601.79	3507.75	1610.64	920.533
919	23.823	342.31	15556.9	19011	44167.4	21474.5	15308.5	22118.2	11087.6	12029.7	13654	13362.4	15039.4	82662.1	13388.3	14805.8	13962.2	6961.56	7474.09	7452.17	6136.03	5321.52	2723.84
920	1.532	343.023	435.391	725.122	1175.85	1004.5	1418.99	2146.44	2263.49	1877.07	2686.57	2557.07	6649.87	4097.66	4400.72	4742.81	4501.23	3723.57	7048.6	10994.5	4904.53	1746.59	6826.38
921	19.906	343.21	1033.46	1561.37	2331.71	1951.86	3556.55	5179.61	3380.31	4293.16	3679.86	5119.01	6429.44	6740.93	11001.3	8431	9259.34	18497.6	18795.4	14016.7	11357.5	7376.39	4733.46
922	19.962	343.21	11913.2	10425	12317.8	11799.1	11489.1	13059.9	11638.3	11945.2	10858	12216.6	70791.6	30400.3	10142.2	11078.8	11813.3	12091	12310.5	8715.79	13515.5	19399.5	67580.4
923	19.133	343.221	3206.6	2445.24	6757.88	2860.82	4113.76	19747.4	9761.42	19360.5	23008.8	14782	19287.6	18634.8	11619.4	13927.9	13621	17610	13853	15238.4	20286.9	19630	9893.06
924	19.079	343.222	1226.56	628.867	2303.92	901.621	896.319	2877.05	1575.81	2861.06	2488.72	2302.99	6112.96	5354.25	12115.2	10554.1	10321	17988.5	16911.9	11846	14228.9	6988.63	6493.59
925	9.099	343.304	786.535	987.472	1337.03	1549.22	2535.77	3408.89	3927.99	4205.28	4886.23	4794.44	3856.46	3297.42	2716.45	2579.03	2549.2	2098.37	2406.36	1948.37	2159.12	1891.53	1290.36
926	18.039	344.147	31.7804	21.761	71.322	21.5598	199.654	49.6871	360.479	161.683	202.624	2341.16	486.674	193.477	10590.4	8827.36	9921.68	101623	67618.6	43734.1	37218.7	53246.6	43401.3
927	14.729	344.276	7257.91	7216.19	7523.61	6439.54	6807.96	6356.77	3519.06	3789.18	3657.11	5481.26	151135	17236.8	9372.55	6734.42	7287.14	1570.34	1996.16	1676.21	2763.89	4048.44	4258.87
928	14.793	344.277	1226.21	1256.45	1466.95	1638.04	1864.08	2852.01	5792.14	6789.57	7388.47	8695.98	8648.69	7776.32	7549.62	6058.36	7597.36	11934	19695.2	49674.5	6727.51	7186.92	7283.93
929	15.715	344.279	500.292	726.258	901.368	1326.3	2223.34	2893.79	4339.49	7961.67	14180.3	14300.1	14693.8	9141.57	3143.77	3736.18	3962.26	1262.62	2170.68	4062.81	2031.23	2302.78	2453.1
930	22.557	346.271	299.728	1031	1861.18	1310.12	3066.84	3342.96	5190.82	9193.94	8292.1	29895.7	27526.3	9900.79	12282.2	10302.8	11251.6	35956.6	158072	567345	62106.6	8280.68	12696.8
931	22.604	346.271	4814.38	9697.08	12820.4	9053.69	10074	7019.81	6542.26	6590.98	6758.7	953124	21815.3	13208.4	5863.41	6999.84	7690.91	25002.5	13584.4	14936.9	8028.39	4398.94	15216.2
932	17.644	347.214	2270.27	2307.03	2067	2556.95	2824.66	2366.28	2304.56	2906.07	2795.65	13034.1	2879.12	3364.67	1622.71	1561.58	1722.32	3806.25	8383.87	3994.62	2616.57	1761.67	2003.44
933	24.478	347.313	9443.54	8526.21	7841.93	8304.01	9094.54	8613.31	7336.76	453319	38109.6	21821	14651.2	14115.8	7952.22	7908.25	8070.47	5411.92	6912.58	7116.74	5638.7	6493.56	4973.43
934	2.628	348.066	2678.6	2424.93	1666.18	1296.7	2174.83	1088.65	2296.87	1767.31	3030.45	2767.76	2011.7	2313.97	2631.87	2899.55	2793.84	4681.27	10792.7	6991.52	4062.67	3308.54	4326.52
935	2.645	349.051	6319.27	5278.66	4072.07	21081.4	10116	5200.6	9330.45	5272.76	11991.4	7650.23	6058.85	7584.63	4591.72	4686.89	4432.99	1412.36	3083.18	1451.58	673.246	389.556	159.134
936	18.035	349.102	530.467	83.8431	41.147	63.2387	313.827	184.482	586.096	194.916	184.022	2556.77	407.598	173.43	10514.9	8744.2	8751.34	70076.4	34807.1	13917.2	9564.89	9104.01	2026.74
937	10.241	349.162	0.175475	0.622984	0.004458	1.19538	0.247209	1.18152	0.0004458	0.0560308	13.7956	27.2963	54.5991	2.93822	1.77233	0.0004458	103.648	261.538	4555.02	2520.78	1914.06	0.0004458	0.0004458
938	10.643	349.164	2146.18	5905.45	1.72891	6505.32	903.53	3140.08	59.2563	1.72891	6439.86	5101.93	3230.42	1.72891	1.72891	1.72891	1.72891	17.2891	2703.04	1650.9	1085.51	1.72891	66.3115
939	8.071	349.262	20079.6	18946.4	19715.1	17249.1	18904.4	19779.4	19130	18164.1	17048.5	73758.7	32111.6	27514.2	17313.2	17098.7	18987.2	21696.8	25220.8	32012.4	47864	156389	17412.2
940	1.659	350.051	996.052	2127.91	2456.24	1297.06	2192.5	2125.05	1539.29	1063.57	1554.55	1483.05	2836.72	2165.78	2130.94	2269.76	2373.92	1573.93	912.952	2038.98	2034.26	858.027	722.527
941	23.264	350.317	13798.1	13066.4	13942.8	13696.6	13930	13371.4	14040.8	15701.9	528944	32604.7	21030.4	17695.8	15496.4	13807.5	13485	14038.8	14437.7	15952.6	14407.7	12392.5	10078.3
942	22.891	350.323	42284.1	68125.1	142498	579135	13981.2	2017522	257881	112228	66559.8	46056.6	29911.9	25840.7	12632.1	12734.9	13708.6	11454.2	10945.7	13719.1	26661.3	10122	10483.6
943	22.837	350.324	932.782	997.622	1390.92	1770.69	3172.8	4086.72	6805.66	11901	18009.9	30349.3	25596.2	22778.4	14169	12681.2	13675.3	13099	12180.5	13175.3	16327.6	27950.2	360446
944	22.605	351.228	3146.62	4794.11	6077.13	5117.11	5253.21	3375.22	3936.92	3958.19	116796	12107.4	8433.61	6295.97	3737.09	4142.49	4418.2	22694.6	8576.86	8614.16	5879.26	2815.19	7420.77
945	22.56	351.228	185.56	369.539	627.94	730.089	1071.31	1023.01	1845.32	2946.36	4523.62	8079.81	6025.7	6246.73	5752.99	5012.99	5506.26	32518.4	8576.86	11665.9	5879.26	38463	15240
946	9.086	351.247	17108.6	16377.3	17916.7	16188	18509.4	17659.5	15498.4	216143	47273.3	34356.1	23833.7	20836.5	16079.6	16092.1	16573.9	17586	19135	16941.4	18743	17976.7	14393
947	17.77	351.248	76.8383	85.8605	201.742	169.36	297.277	286.779	568.602	577.384	512.663	958.983	1225.24	1147.02	2283.03	1676.78	2104.59	13384.7	10256.7	4086.75	3818.88	3423.74	4370.15
948	17.825	351.249	52.8572	70.3692	110.771	142.884	190.793	302.751	488.616	958.863	1627.9	3289.85	3370.2	5198.97	2245.26	2434.52	2408.87	7015.65	7305.1	3048.51	3818.88	3423.74	4370.15
949	10.492	353.229	2142.79	4582.22	5176.23	3898.17	7605.51	8676.34	11444.9	11091.8	14267.8	14296.1	37458.2	18544.9	18694.4	19262.4	18403.8	14579.1	13202.7	11796.8	17917	12675.8	13065.8
950	23.594	353.263	263.912	397.13	539.704	748.819	1118.03	1542.31	2606.57	4016.89	9039.62	30771.4	51569.1	30695	12671.4	7630.55	12562.4	397314	17761.4	11099	11266.5	8717.37	7580.4
951	23.546	353.264	9170.1	8510.75	10499.9	10363.2	207988	36018.2	31241.8	13479.7	9647.3	11740.3	13153.4	8836.88	9626.18	5107.97	9434.66	354623	17761.4	487376	15185	4035.12	2375.85
952	23.099	353.266	155.764	157.108	334.334	420.029	372.962	600.332	1224.56	1676.03	1793.63	4546.85	5562.78	6044.46	6835.82	6605.13	5962.18	10817.3	8437.38	11098.6	7979.25	6391.68	9955.98
953	23.147	353.267	77.1088	108.615	167.243	211.976	249.372	401.557	662.2	1439.04	2047.5	4919.12	5478.33	10936.8	5272.69	4908.13	5488.48	77592.4	8437.38	7901.29	6124.81	6391.68	7301.77
954	24.388	354.37	25763	14383.5	23831.7	25369.2	27053.9	23463.3	16790.1	23983.8	21352.3	24554.8	40096.3	37102.6	18543.8	20463.2	19047.4	149.273	149.273	8622.83	2958.24	2354.15	1492.73
955	1.551	355.054	3517.58	1612.53	2727.01	2033.14	3078.7	3140.92	2099.91	2511.75	64067.9	4381.33	3097.03	1796.65	3220.74	3003.37	2990.45	2543.81	4973.08	7556.54	3481.5	1075.5	2567.41
956	23.714	355.067	2807.22	3483.84	4681.54	5670.78	7095.86	8723.74	9002.38	9721.96	7009.24	8837.94	9845.04	8477.86	6578.96	6255.25	6345.6	6884.34	3669.19	4287.15	4409.75	4244.08	3983.08
957	23.75	355.07	6470.9	6384.68	6794.45	6537.42	6591.12	6727.49	6044.67	6041.52	21290.3	10425.9	10034.1	8569.02	5162.55	6256.89	6346.3	6884.17	2780.33	4825.34	3944.91	9444.23	277408
958	20.641	355.225	20.4742	28.8343	53.0069	56.5681	84.4316	101.288	210.385	448.954	939.993	3445.86	10281.4	47919.6	2764.21	2246.98	2759.96	132211	5644.44	8700.02	7660.73	5769.8	6616.79
959	20.592	355.225	120.643	254.47	444.923	443.545	602.047	630.304	549.371	929.709	1199.18	1656.18	955.666	4719.51	4505.83	2771.92	3785.09	25916	51033.1	8700.02	7660.73	5769.8	6616.79
960	22.822	355.279	3249.18	3319.07	5128.61	5996.88	8340.48	9929.64	13309.3	14830.2	16882.1	22984.2	18799.6	19409	20300	18140	18470.4	24899.5	28865.5	22708.7	21094.5	16767.4	13154.2
961	23.246	355.279	2131.23	2729.39	3466.98	4989.42	6557.36	8954.57	14098	18127	23177	28710.5	30232.9	27809.4	21228.3	21012.2	21360.8	24369.2	33063.6	32527.1	72349.9	24444.3	21299.5
962	22.884	355.279	756.207	842.918	1182.88	1602.32	2361.93	3213.53	5279.13	8455.71	14111.5	24503.6	31389.9	32615.6	20527.4	20480	20541.7	20775.5	24875.5	21365.7	27564.4	41612.2	312664
963	23.192	355.279	5785.45	6967.98	8173.2	10608.1	12211	14127.4	16472.9	18995.5	18220.1	19155.7	18893.9	20173.7	22478.1	20362.8	20485.2	25884.6	32002	25664.7	21773.3	16130.4	11745.3
964	15.279	356.244	2654.97	2894.5	2637.38	3118.38	2522.77	2781.91	2620.14	61887.4	7949.52	4815.72	3602.94	3989.84	2302.65	2577.81	2588.49	2552.2	2185.12	1723.54	1723.08	1804.88	2139.64
965	19.216	356.277	1776.31	2410.84	3742.66	4929.54	7629.92	11944.7	22038.7	38245	53861.8	50493.8	33708.8	25090.8	9436.71	10875.2	10422.2	13769.6	8550.78	11774	19002.1	6588.79	6994.85
966	19.164	356.278	9168.51	7251.03	10298.5	9333.7	7134.15	7157.27	6861.25	6871.8	5890.77	9849.53	6711.48	6711.57	9422.29	7467.87	8401.63	16740.9	11604.2	5620.47	3477.11	1894.38	1168.69
967	23.359	356.31	473.874	618.706	689.777	875.981	1322.06	1879.41	3515.13	5018.97	7765.94	9990.57	11290.7	9554.58	8456.89	6908.57	7857.75	8605.52	11306.8	15741.6	18967.9	34048.5	9193.23
968	1.532	356.906	2333.37	1250.43	1840.61	1707.22	2212.66	1816.91	1812.57	3605.04	1669.17	2089.88	1419.12	1538.6	2025.87	2185.92	2140.2	2041.25	2436.27	2276.67	1741.93	814.234	1066.06
969	1.905	357.15	846.22	868.534	989.386	1023.01	1694.25	1820.5	3181.56	4191.68	7354.45	5231.26	5838.31	7066.2	5441.61	5056.59	5607.33	2805.42	4622.86	4949	6223.49	201761	2484.11
970	16.73	357.277	2459.02	2388.19	1968.87	1778.53	2385.24	1808.07	6530.04	2080.22	1262.61	1371.3	1932.51	1727.01	2876.58	2449.22	2957.37	13966.1	11527.5	14071.5	32351.4	3896.74	4334.06
971	13.978	357.278	74.5677	108.061	122.64	179.298	193.943	212.292	569.127	656.236	823.643	1019.6	1863.84	1333.04	3110.37	2952.95	2952.95	16843	16602.1	3961.43	4508.31	3771.81	3350.79
972	23.874	358.27	300.983	374.821	496.868	667.494	829.564	866.591	3264.16	5045.78	5612.51	7045.13	5914.67	11964.1	9925.57	6185.47	10524.9	20682	21197.5	23713.5	15568.8	14049.6	12150.6
973	23.82	358.27	176.472	218.714	288.185	308.925	327.993	377.664	1809.46	2748.05	1804.77	3731.77	3146.07	4037.95	8488.04	4724.18	6034.68	25827.7	26383.5	98389.1	13635.2	4501.05	2114.58
974	22.661	358.275	149.918	210.967	301.679	373.487	486.202	542.045	1051.54	1697.24	1433.9	2915.67	2798.94	3732.44	4779.26	3870.71	3045.56	40907.6	94536.9	1099304	101600	27653.8	9378.75
975	22.705	358.276	92.9673	109.881	161.917	208.762	287.417	346.677	752.266	1422.75	2136.3	3882.21	4536.2	6251.33	4700.54	3774.01	5118.85	60124.8	5345.82	5825.94	6389.18	7219.46	5969.83
976	15.809	358.295	269.348	293.177	331.897	288.565	374.976	428.852	1050.41	1139.05	1340.15	1527.84	1407.22	1864.7	3111.32	2644.13	2945.49	6339.31	8884.42	12234.2	21739.1	4744.9	4581.97
977	6.147	359.1	141.757	411.104	841.564	805.565	705.564	663.99	902.449	540.234	583.229	1060.36	1162.39	1681.3	2181.04	2080.91	2342.66	2513.37	5891.73	12459.5	11767.8	933.699	4130.57
978	23.495	359.187	4425.23	5788.86	10350.3	10391.2	12337.1	19611.9	27698	30850.5	23555.8	30276.8	31324.5	21613.8	14059.5	12147.9	12514.8	7939.41	7520.43	7041.81	8344.46	8402.43	8833.49
979	23.55	359.188	1524.69	1821.86	2825.63	3962.18	5306.51	9340.7	13787.6	31998.1	65946.5	162910	107817	54682.3	13881.3	14560.6	14664.4	6862.99	5275.19	5180.04	7772.73	16671.2	9847
980	19.139	359.195	624.296	463.996	1198.31	569.121	823.857	2376.49	1482.44	2681.25	3319.07	2289.67	3077.52	3410.78	3552.11	3868.95	3901.21	8446.1	6805.78	6076.45	13728.5	3310.65	4087.95
981	9.089	359.232	2041.38	2607.83	3685.35	4512.49	7069.72	10329.7	13358.1	18538.1	27290.5	34030.2	40284.2	37784.2	31076.6	30556	31244	27415.2	29527.5	34677	70283.9	29223.5	28413.3
982	12.097	360.075	2262.65	1929.38	1431.4	1774.45	1791.96	1526.81	3261.69	1389.54	974.385	835.338	795.722	762.806	2869.77	1675.08	3141.84	193374	12262.3	10988	46220.3	9892.12	3869.7
983	1.775	360.148	1082.89	764.695	613.591	513.003	2806.3	922.845	1346.74	1129.55	2340.25	1300.07	841.56	1059.63	4250.42	4285.75	4285.75	845.766	16800.8	41499.6	3115.89	1087.48	1451.95
984	23.418	360.32	18364.3	36069.6	40307.1	54377.9	26461	21224.6	29550.7	24711.9	20477.6	25096.8	38732.4	140397	32727.3	27750.3	33295.5	11227.7	7023.24	179536	493055	39009.1	31604.9
985	21.931	360.324	239.082	524.36	889.196	1254.4	1235.3	2528.74	3346.16	7684.89	11556	13295.1	21565.3	11218.9	7758.84	10000.2	7603.54	3750.04	7285.44	5947.42	7945.12	7155.38	14856.6
986	19.212	361.233	20707	41376.7	178482	13739.7	14919.1	13018.1	14758.3	14427.5	14697.3	319398	65877.9	41431.7	13151.7	15779.3	14873.3	21507	17496.5	15064.4	13466.1	11407.4	10148.8
987	19.156	361.234	1189.9	1107.98	2524.8	2003.59	4003.68	4317.41	3419.41	4311.06	3709.27	4774.04	9156.31	6086.12	12045	9923.49	10293.6	25152.4	19802.5	15004.5	14690.1	9930.89	7025.46
988	12.101	362.073	1383.26	1018.65	909.736	1267.93	814.214	1033.23	5270.59	1275.18	726.955	572.639	618.122	678.42	2144.59	1303.52	2268.6	125417	8660.13	69698.4	10026.8	2892.66	1457.29
989	24.839	362.302	231.474	413.433	577.426	638.458	923.406	1079.59	2841.51	4651.48	5174.1	10725	8781.68	18249.3	11007.6	9301.81	11706.2	77425.8	10271.2	15428.7	9900.93	11924.6	13974
990	24.775	362.302	568.02	650.758	1346.8	868.528	849.155	852.428	2921.83	2231.67	1436.83	2450.75	2105.02	3712.62	8465.13	5634.2	7665.59	431486	14063.3	21562.7	14567.6	14758.2	160891
991	12.58	362.323	13319.5	14446.6	14512.6	18804.5	15324.7	14476.8	5414.44	7619.38	6551.94	9055.87	64940.4	35755.7	18934.3	14280.5	14205.7	3933.93	2770.94	2144.15	3054.12	2602.01	2720.98
992	12.644	362.323	10143.2	8432.63	6976.61	9957.54	6617.03	6287.38	12870.3	14442.5	29514.6	11906.5	12883.7	10958.7	13285.6	9909.6	14841.8	42862.6	73813.8	116721	135386	45619.4	20408
993	1.533	362.924	16772.2	3686.75	11050	48891.5	38578.1	24614.7	14673.5	18754.8	14049.8	16185.1	13221.2	8241.63	10381.5	10807.4	10539.1	6780.98	10553.9	14804	10206.3	4350.42	9018.77
994	9.033	363.277	5018.02	4662.86	5084.63	5106.17	5253.85	5410.77	33985.6	14067.9	9351.65	7683.33	6739.35	5986.86	4747.07	4861.47	4805.86	7276.23	10607.6	53457.8	4762.17	5435.32	4202.98
995	21.427	363.308	586.154	734.572	953.675	1206.1	1848.49	2692.81	3846.45	5278.52	6822.7	8745.66	8193.58	8967.86	4959.25	5324.62	5453.24	3781.05	3992.04	3500.29	9216.58	4390.11	5233.51
996	21.792	363.308	46900.2	10496	6751.69	5482.99	5945.71	4535.91	2910.99	3113.58	2993.78	2883.79	3164.98	5274.05	5626.1	5795.43	5428.4	6096.57	7593.48	4767.81	4315.81	3602.99	2279.55
997	21.853	363.309	903.909	871.155	894.995	1282.71	3036.32	2874.21	4124.44	6430.62	9645.11	12257.3	13015.1	15475.1	5952.61	6986.32	6413.89	4971.08	5335.81	3638.05	4816.97	6829.22	10636.5
998	23.526	364.305	916.569	1229.15	1343.7	1564.65	1912.6	2524.63	4993.01	3947.77	5242.64	4955.84	5621.1	6527.2	10500	8151.28	8865.02	27108.7	33724.3	24732	12006.4	6267.12	3349.2
999	23.579	364.306	639.369	773.211	902.215	1143.69	1562.26	2382.24	5652.5	7969.27	12147.7	14683.9	15192.6	13396.5	10823.4	8827.74	10650.8	15377.1	19267.4	25560.3	157449	13617.5	10722.5
1000	23.935	364.321	342.264	641.488	900.686	950.478	1439.1	2088.16	4014.62	6643.86	10503	31104.3	36628.4	63041.8	26617.1	22595.1	24894.7	40816.8	80679.9	30664.3	29113.5	33124.4	32994.4
1001	23.883	364.323	913.076	1161.67	2359.9	1472.19	2531.93	3710.15	9207.91	9662.11	10481.6	27401.9	24780.3	33602.2	37537.2	27529.8	35083.6	178259	31055.6	38951.4	34621.4	33124.4	40647.2
1002	24.42	364.338	4872.9	4840.8	4727.41	4347.63	5690.63	5161.11	8756.48	7667.11	7170.89	9710.65	10418	9778.16	14997.3	12090.1	12582.6	16686.6	19765.3	15275.2	10867.2	8856.21	5360.76
1003	24.483	364.339	18301.3	16286.3	13787.6	13351.8	15976.7	13715.5	267156	58497.2	35156.6	25743.3	21846.3	21615.2	16588	15015.5	15382.9	15142.9	16170.7	16434.6	18236.1	28562.3	50675.9
1004	18.033	365.076	322.327	74.2458	162.486	224.959	176.743	4.64584	229.744	129.635	120.402	1084.02	204.463	46.4584	5585.98	4598.97	4780.67	62718.9	29876.6	11370	6720.01	5155.82	1090.03
1005	1.762	365.103	525.673	468.661	527.155	589.603	1007.91	995.552	2515.1	3240.71	7169.39	5298.66	4166.84	5269.11	19026.7	19378.8	18727.2	2589.19	82112.2	142727	15362	3738.53	6355.4
1006	19.079	366.296	326.322	165.268	593.168	269.424	273.913	1481.23	511.396	1349.31	1098.83	939.99	2131.99	2503.43	5161.58	4897.82	4482.36	6243.52	6463.21	4289.01	4856.7	1816.86	1552.33
1007	19.13	366.296	1972.53	1393.06	4252.32	2201.06	3287.93	18692.3	13213.6	34522.4	42309.2	14928.5	13568.7	9834.65	4739.17	5742.42	5255.17	5938.91	6683.62	5006.63	4866.43	2607.73	2775.38
1008	24.47	366.368	1456.26	1896.6	2671.72	3654.15	4592.38	5496.15	5946.34	6697.45	7330.89	8201.1	6526.49	5910.94	4852.75	4045.04	4361.91	113.55	113.55	113.55	113.55	1718.59	1135.5
1009	5.867	367.149	1750.34	3720.91	3107.32	2438.59	6806.16	3991.16	3134.34	1847.58	2097.53	1332.04	3607.52	2927.46	2490.59	2365.45	2480.86	2352.93	3726.77	3707.6	3081.58	2036.28	2288.6
1010	22.605	367.203	1867.17	3191.8	4235.98	3438.56	3073.05	2602.08	3135.79	2802.64	3075.09	3658.89	6479.52	3880.04	2598.13	2445.21	3880.68	22979.5	6680.49	6436.83	4668.2	2439.89	6318.02
1011	22.562	367.204	1867.17	3191.8	4235.98	3448.03	52196.5	8433.28	6178.98	4200.69	3872.09	4088.24	4336.66	2699.6	4100.53	2451.3	3879.62	27842.7	109089	39021.2	5843.71	1192.21	1644.86
1012	9.069	367.216	3490.93	3278.71	3518.73	3127.87	3827.14	3714.34	30600.4	7020.87	5281.29	4552.56	3260.51	3537.43	3567.98	3357.86	3536.9	5285.69	3871.75	3463.51	2881.34	2575.5	2140.77
1013	9.099	367.218	3490.93	3278.71	3518.73	3127.87	3827.14	3714.34	30600.4	7020.87	5281.29	4552.56	3260.51	3537.43	3567.98	3357.86	3536.9	5285.69	3871.75	3463.51	2881.34	2544.88	2140.77
1014	23.522	369.257	297.02	383.881	493.783	445.281	776.028	741.593	2215.62	2979.17	1290.66	5148.36	6327.87	3632.93	10322.9	7914.36	7961.92	91230.8	453468	1059773	107456	30012.5	13655.3
1015	23.574	369.258	10101.9	10278.2	10231.3	9546.23	9100.61	9131.26	13675.9	13155.7	56711.1	30319.1	21285.4	16111.8	14612.5	10338.3	11531.4	27696.7	40373.4	33814.9	24931	21850.7	12329.4
1016	17.826	369.262	93.7241	131.388	210.701	266.373	326.757	519.66	778.124	1382.29	2168.33	3305.67	2578.64	3432.51	2440.29	1848.4	2288.46	11303.5	13399	2341.66	2875.22	2651.93	3326.06
1017	17.776	369.263	62.7747	89.7386	167.087	196.523	128.463	311.6	404.421	608.394	517.955	772.751	598.8	1017.55	1718.63	1479.08	1579.89	5839.45	4211.65	4786.84	23967.7	2651.93	3326.06
1018	24.42	369.295	11223.6	7932.79	8296.66	8680.8	10125	8884.01	12105.8	9827.64	9371.97	13583.9	14057.7	13020.7	17469	14439.1	15674	24702.5	29224.7	21730.4	17968.1	15596.1	10753.7
1019	24.124	369.295	2006.65	2373.42	3049.5	4006.75	5962.81	7464.91	10915.5	14789.2	18128	20203.5	19612.5	20764.2	16306.1	15632.8	16153.6	20878	22295.5	19683	20568	29235.7	37626.7
1020	24.481	369.295	899.243	1061.36	1208.69	1677.21	2874.27	3476.05	5606.92	8722.94	12883.1	19406.5	23477.2	25777.2	18394.7	18313.5	18419	18668.9	21949.5	21883	20893.8	32163.5	71625.7
1021	24.437	369.349	27423	26991.8	28982.3	27458.9	29621.1	30280.6	21478.9	21239.8	88619.6	48529.7	38247.1	34408.1	24436.5	24551.3	24551.3	7644.58	12730.8	15642.8	18405.8	14223.3	14372
1022	23.397	369.351	6447.65	9262.09	13233.1	16687.7	31613.5	50215.5	76389.8	159633	268667	245813	164239	102612	50105.6	46427	46941.1	39620.4	17870.3	23754.2	25833.9	25720.6	16985.4
1023	1.549	371.03	1914.61	2160.17	2929	2214.7	28476890	10292.3	3956.77	2618.06	2452.57	1641.1	2989.09	2313.14	2706.67	3269.96	2980.73	3034.81	6391.75	10136.3	4730.28	1515.18	5101.41
1024	23.748	371.099	37704.2	48295.7	68454.4	103960	163184	261623	378105	522732	541429	411637	304763	218746	98535.4	105993	106268	124428	73468.3	90813.2	91260.1	449138	65313.9
1025	21.873	371.099	964.179	1311.28	1660.2	2327.07	3166.83	4373.66	5942.79	8169.28	6321.98	14270.5	15757	14461.9	11294.3	11069.1	11245.4	12567.7	6530.9	6987.83	9400.12	14659.2	56144
1026	23.706	371.099	108504	102182	102876	106614	109369	110764	102629	2076309	148610	194042	156609	132863	112177	106001	106259	124398	70237.2	75363.9	79371.6	80477.4	77468.9
1027	21.916	371.099	11544.3	12140.5	11638.1	12067	11851.6	11539.4	10881.6	163934	27890.5	18973.5	16375	14550.1	8320.69	11069.2	11248	12573.3	6748.68	8054.24	15241.6	7299.08	7307.52
1028	19.54	371.1	3165.37	4344.16	3771.78	2818.17	4166.54	7089.03	1942.21	1616.54	1110.94	1223.99	2146.8	2746.28	3147.88	2711.28	3053.22	6327.78	3875.72	4372.5	4568.41	4435.31	4076.08
1029	19.592	371.101	4387.96	4344.16	3771.78	4317.65	4166.54	4056.12	3578.65	3843.45	3428.73	659837	14327.6	9671.23	3341.09	3884.77	4218.62	4283.34	1811.9	3667.26	7211.35	3935.48	4119.25
1030	10.238	371.145	4965.99	11530.3	1.51691	10815.9	1471.13	5439.74	57.0048	1.51691	11711.9	8951.87	6758.48	1.51691	1.51691	15.1692	1.51691	42.3972	5815.12	3332.41	2514.42	1.51691	1.51691
1031	15.272	371.216	111.705	108.949	175.449	228.543	331.419	422.706	675.308	751.411	1086.23	1497.8	1853.83	1627.7	2361.5	2633.4	2286.4	3448.5	3219.95	2680.75	3165.51	4118.14	2614.28
1032	21.353	371.255	2850.05	3481.06	2868.43	2629.81	2965.41	2561.21	3165.74	3093.49	10519.2	4443.33	3407.73	2962.51	1956.67	2929.03	3233.83	2899.19	2316.35	3151.76	7109.3	2545.47	2480.6
1033	21.306	371.256	2850.05	3481.06	2868.43	2030.63	2965.41	2561.21	3165.74	3093.49	16892.5	4824.56	3486.79	2929.22	2928.77	2926.79	3231.18	3222.13	2722.52	3597.87	3940.99	5384.28	23649.5
1034	24.022	371.313	960.592	1211.04	1635.04	2276.03	2542.28	5042.19	9391.7	15437.8	21679	35879.3	45096.3	26125.5	19638.1	19713.8	15803.8	1049.46	192639	105339	28865.3	11402.3	5892.04
1035	24.074	371.317	863.506	1092.12	1481.46	2077.3	3142.48	4752.99	9199.77	16353.9	35569.3	70437.4	74440.4	43452.3	17203.8	16444.7	17044.5	893.337	20448.8	15732.1	16371.7	27945.5	127755
1036	18.037	372.177	119.722	35.0203	81.1539	81.7839	130.363	35.8346	435.839	174.611	144.364	2797.22	545.205	490.085	13437.6	11457.2	10922.8	61086.8	42297.9	21678.1	12046.8	9182.93	2914.59
1037	16.788	372.309	2491.54	2527.02	2149.63	1902.76	1993.08	1739.94	6511.91	3178.95	2801.91	2311.45	2461.91	2315.89	3446.7	2814.77	3561.56	6265.68	15081.5	20938.8	80450.3	273760	130596
1038	22.327	372.311	1537.01	3686.6	5670.65	7442.59	3391.85	2741.75	5132.88	954.35	3011.46	3421.79	6138.68	12633	2139.94	2185.41	2861.09	7251.95	3381.44	3951.11	2295.04	792.01	1635.3
1039	1.532	372.881	1773.12	1572.24	1934.61	1893.77	1629.98	519393	6702.91	4172.77	3580.93	2569.88	2180.69	2410.47	1917.17	1880.8	1950.79	2253.45	2765.66	3022.57	3202.41	2363.35	3185.93
1040	11.938	373.271	1097.13	1034.11	981.833	824.218	886.254	796.62	1415.15	1276.53	1557.15	1486.62	1679.15	1754.73	3123.24	2428.66	3067.08	12780.9	12851.2	17904.9	34607.2	3629.77	3777.97
1041	18.102	374.267	42.3497	44.021	52.687	94.1098	131.236	150.461	340.118	684.334	1054.48	1436.25	1999.99	3394.4	1491.17	1403.03	1537.96	6703.4	9497.37	1954.92	1836.41	2193.19	1610.49
1042	1.895	375.16	982.448	3150.97	2655.24	2062	1378.02	1375.21	1515.52	676.888	1581.73	2601.35	3543.88	2553.68	3068.27	3347.45	3662.56	1704.11	6447.48	6711.9	3131.07	741.508	1649.95
1043	23.148	375.249	23.6277	30.1371	49.9385	64.2034	68.4655	106.165	229.849	482.763	761.882	1588.93	1436.38	4273.91	2145.74	2055.11	1817.57	26503.8	3607.43	4841.16	613.037	1681.7	2679.77
1044	23.417	376.297	400.257	751.006	979.504	1440.5	1542.24	1640.8	4957.52	6024.31	8083.85	8969.35	9364.95	8870.81	6464.47	4080.37	7145.91	723.37	2076.48	22019.9	8120.07	5486.78	8557.73
1045	19.916	376.316	2489.72	2979.35	3957.05	1925.03	1082.96	886.101	1121.89	992.07	1133.02	1131.79	892.618	1574.1	2247.85	1785.93	2063.45	16538.4	18398.8	16339.6	5699.27	2680.81	1279.67
1046	19.964	376.319	44.2485	68.494	98.7918	126.884	168.84	219.021	490.311	773.273	1066.44	2134.3	2369.74	3318.17	2563.78	2722.11	2511.44	21435.8	2341.62	3362.35	2983.88	2297.1	2953.44
1047	7.657	377.144	1659.72	3598.91	5422.69	3795.1	2764.43	2385.68	2503.01	2178.74	12323.2	5191.65	7001.12	4442.89	2873.66	2864.94	2864.94	2312.54	4646.46	9403.99	28701.3	1356.92	2991.97
1048	10.698	377.193	0.554106	2.14959	0.0251082	4.09984	0.718607	3.87055	0.0259328	0.0512361	46.0274	80.9062	166.734	14.0412	10.6435	199.237	215.672	282.523	12060.4	7243.09	5187.58	74.4231	68.8273
1049	22.308	377.264	5322.35	13390.7	18856.4	29932.3	10760.1	10453.6	15264.3	26272.7	14442	13616.9	23038.3	26748.9	9593.91	11874.3	11996.2	33022.5	130784	17302.5	13434.1	7117.89	15612.1
1050	22.259	377.264	2746.24	10273.7	15128.8	24947.1	9254.73	9219.58	13722.6	3404.85	4858.55	5752.27	9888.24	15958.3	14257.9	11874.6	11996.1	33019.4	45723.1	26499.2	7027.22	1814.21	2210.64
1051	22.755	377.322	1525.1	1743.31	2488.78	3028.3	5011.22	6386.21	7775.39	11255.9	15051.2	21918.3	21271.6	23974.5	19419	19406.7	19418.5	13368.2	13885.3	13346.1	14933.9	15800	16704.5
1052	22.816	377.323	12374.5	14853.8	20459	27094.2	42911.8	49991.8	54094.3	56712.4	53866.4	48054.4	39545.1	35049.5	20238.9	20878.8	21507.1	13429.2	13062.2	14286.9	21880.3	51848.6	15126.7
1053	9.637	377.953	8995.93	8122.61	7655.44	8628.79	8427.55	8581.52	7723.14	7220.21	8395.24	13109.9	7999.56	8351.15	7767.9	8138.82	8141.46	8443.36	7677.05	5220.58	2829.65	1899.68	924.153
1054	9.638	378.287	6655.16	5792.9	5401.94	6434.49	6021.76	6079.69	6224.58	5694.01	66009.8	11612.2	7336.89	7067.88	6034.24	5794.47	5964.54	4986.11	5853.84	4649.4	3045.83	2170.96	1030.51
1055	23.356	378.299	15.0396	7.44309	0.744309	10.5382	0.744309	0.744309	28.0013	148.773	88.0585	0.744309	127.763	135.736	1012.4	0.744309	0.744309	15481.2	9552.69	3029.28	781.922	177.778	211.602
1056	23.407	378.308	32.125	204.226	278.366	429.435	125.524	646.231	987.934	2212.86	3557.72	6313.37	11406.2	10576.1	5782.31	5691.12	6205.18	16609.8	33826	13837.9	10865.4	4876.77	7226.59
1057	24.568	378.333	37788.6	78934.9	42308.4	21697.5	13503.2	10453.3	17084.5	13324.5	8749.91	14835.2	10767.1	25610.9	26376.2	20341.1	22626.5	122178	172950	171038	55949.9	25552.8	15919
1058	24.618	378.333	635.7	1176.77	1724.73	1795.48	2770.81	3239.84	6476.66	11040.5	13900.9	33808.3	28528.9	57884	33711.6	29461.7	34964	113412	505893	45611.3	29724.7	29615.2	41985.1
1059	9.638	378.621	2781.29	2230.61	2145.47	2336.2	2426.32	2294.5	2296.9	2430.21	15601.6	4198.68	2850.62	2839.16	2441.85	2530.3	2339.35	2500.53	2973.41	1877.77	934.392	595.642	265.384
1060	1.537	378.897	2561.24	1898.53	4636.25	3270.31	5392.61	7504.78	6511.82	8008.79	9937.5	10943.3	16919.5	13009.8	15128.6	15659.6	14681.3	12378	17499.4	21596.7	13793.6	5311.31	10042.8
1061	23.916	379.281	2507.3	5757.93	8448.96	8191.31	4622.97	4132.39	4314.65	2081.09	3292.93	3658.22	8585.02	23032.3	4639.62	3153.76	5086.46	143988	6311.33	10626.9	4593.58	15129.7	4254.93
1062	21.782	380.327	134.673	160.777	202.583	185.894	480.643	502.741	667.728	1101.48	1601.55	3183.44	4551.54	6680.33	7451.33	7384.07	6903.6	10319.2	13467.9	16212.7	209397	6832.91	5870.05
1063	21.848	380.334	494.711	485.29	498.16	675.084	1635.42	1480.89	2199.07	3807.78	5750.6	9763.4	12531.7	16148.8	7732.99	8019.14	7906.76	6613.79	7308.99	6289.71	8849.05	19265.2	5319.59
1064	21.391	380.334	5395.26	5692.96	6001.6	5529.22	6336.26	6161.01	34299	11368.9	8394.62	6856.64	6163.12	6703.77	5658.27	5941.03	5648.36	7079.71	6554.92	6690.27	4967.04	3445.69	2570.29
1065	21.445	380.337	6011.57	5692.96	6001.6	5529.22	6336.26	6161.01	5883.53	5911.94	27427.8	13956.4	9218.89	8933.29	5326.53	5803.76	5832.49	5797.76	4598.24	4955.52	4587.89	4479.41	4773.97
1066	1.752	381.077	850.733	1532.78	1138.51	773.938	733.733	531.321	1465.71	971.664	26835.7	1935.66	1685.89	1657.93	5906.24	5333.86	6087.41	1227.16	31987.6	44827.5	3958.8	1052.79	1196.55
1067	23.816	381.343	46.1053	43.4639	76.052	103.464	98.4806	110.364	447.681	728.674	906.381	2073.67	2967.43	4177.39	5612.6	4205.61	2940.09	13342.6	11587.3	17279.5	21516	71238.1	8257.74
1068	23.869	381.344	5801.3	5287.18	5541.79	5504.12	4766.87	4289.87	8910.65	9364.23	7765.54	7649.91	41165	11064.3	5695.54	3056.52	3636.61	12960.3	23982.7	8587.04	7832.91	6591.59	6626.77
1069	1.652	383.113	4751.09	11745.7	9630.23	9796.07	11290.4	10746.2	54782.9	7916.48	11322.4	4105.4	13724.1	10671.5	11003.4	10625.4	11007.4	8600.73	20682.6	33392.5	14293.1	6952.54	8087.44
1070	24.511	383.277	625.102	815.823	974.901	1267.67	1914.85	2539.87	4220.93	5452.79	6487.61	7390.93	7285.6	6671.18	6143.02	5196.2	5333.95	5831.91	6499.48	7573.06	5944.37	4612.48	2997.07
1071	21.692	383.277	161.678	240.056	283.089	438.817	443.821	825.981	1370.65	2347.24	2081.71	5232.81	3390.32	6321.2	4957.28	1845.69	5366.12	84278.2	5762.28	6134.34	4863.63	5043.7	5144.44
1072	21.734	383.277	4870.64	5627.26	5059.01	157029	7513.13	5850.94	5220.65	5334.75	3910.47	5480.74	2940.32	5326.16	3145.6	2828.99	4142.8	50709.6	4125.08	6134.34	4253.34	3101.22	4073.89
1073	24.458	383.278	466.879	389.087	668.197	657.285	611.457	1099.38	2137.38	2556.6	1938.09	2321.82	2822.4	3068.07	5013.89	3764.68	4496.51	10015.6	11136.5	12640	9632.89	6839.75	4676.31
1074	19.169	383.281	190.718	257.926	370.556	481.063	754.256	1270.66	2322.58	5337.51	16034.1	128867	59537	15463.9	3566.2	3972.11	3473.83	4604.14	2772.17	1927.79	3175.8	1997.62	1279.43
1075	23.416	383.392	190.112	336.561	473.637	690.331	872.337	1269.27	3546.09	8215.96	11288.6	11879	15153.8	14749.1	17646.4	11099.6	14157.8	19.0112	19.0112	141201	14181.3	9492.92	15310.4
1076	8.765	383.956	4834.73	4579.03	3769.94	5118.9	4428.69	5299.87	4726.97	4411.75	3933.13	4177.67	9230.18	6550.53	4571.51	4810.59	5132.7	6506.21	6215.01	3778.5	1637.55	897.317	346.958
1077	6.126	384.112	4833.04	3622.03	4820	4471.92	3504.02	3877.8	18117.6	3263.63	4931.27	1816.01	3905.07	12550.9	6580.45	6434.03	6593.29	9290.42	8790.3	6925.8	11439	7239.31	10769
1078	6.162	384.112	4833.04	3622.03	4820	4471.92	3504.02	3877.8	18117.6	3263.63	4931.27	1816.01	3905.07	12550.9	6580.45	6434.03	6593.29	9290.42	8790.3	6925.8	11439	7239.31	10769
1079	24.835	384.286	82.9921	136.732	235.992	256.127	78.7955	246.425	496.074	506.617	1017.42	1368.85	1200.84	3145.18	2101.32	3414.25	2345.77	11548.6	16451.4	8548.51	4021.78	2345.44	6109.55
1080	8.762	384.29	4119.26	3436.36	3364.45	3515.98	2827.93	3655.61	3001.23	3293.38	3350.08	32355.6	5693.27	4318.21	3378.24	3008.05	3352.69	3555.22	3454.3	3268.42	1569.81	1096.23	411.977
1081	24.655	384.344	1574.01	2344.37	2777.15	2930.34	3605.35	4491.46	7676.87	9144.81	10891.1	11637.1	15086.5	14186.4	15237.5	13335.8	15047.9	18848.9	31081.6	49717.9	74990.4	707444	16317.6
1082	23.707	384.345	972.643	1177.91	1620.96	1897.22	2933.35	3686.67	7760.69	13624.8	19562	30106.8	32509.1	29577.3	22057.8	17644.7	20043.8	13404.8	31492.5	36657.8	41995.5	35524.5	32317.4
1083	23.768	384.346	1295.57	1611.91	2226.55	2617.32	4065.49	5642.11	11429.4	18748.9	27542	36580.4	37634.8	31174.1	22591.9	18555.6	20236.3	13568.2	27354.6	28247.2	34132	39823.9	43553.7
1084	21.365	385.289	7119.45	6743.67	6614.86	4405.4	7411.65	6750.06	5149.62	4788.05	15387	7921	6317.42	5701.64	6708.07	6658.79	7041.97	7748.24	9057.03	8541.26	8416	7540.03	4689.6
1085	21.853	385.291	17780.8	13142.1	8374.2	6632.5	16725.2	9562.98	9116.99	6504.36	34314	18907.8	14448.5	18764.5	7630.46	9741.07	9890.05	11880	19481.5	13620	36550.7	9116.08	7362.79
1086	21.433	385.292	2725.59	3330.95	4081.56	6793.73	10541.1	14629.3	18708.9	18629.5	29297	21710.3	19371.3	14965	5006.92	7637.84	7271.73	8225.71	8320.81	12285.4	35723.1	5428.21	6258.84
1087	21.794	385.294	1190.08	1133.12	906.906	1142.63	3635.39	2625.08	1552.2	1913.26	2069.04	2892.26	3882.25	8297.12	9236.36	9314.49	8221.99	18937.3	26807.9	10809	6866.42	4600.99	2206.14
1088	17.816	386.328	3800.18	4124.8	3740.01	2644.85	7038.12	2764.59	4437.86	3301.97	2754.14	2840.67	2751.62	3049.81	4763.07	3328.49	4896.57	10203.7	20600.3	54986.8	5833.88	6229.14	6444.36
1089	18.043	387.152	219.049	25.1181	1.7935	119.363	71.4585	1.7935	130.265	17.935	75.1658	1234.07	246.449	84.4061	3355.31	3222.55	3248.82	26167.1	17134.9	9033.08	4713.67	4469.31	1490.78
1090	14.197	387.178	16781.1	19486.6	21191.9	21478.9	16108.7	19336.4	16347.5	15468.3	15931.6	12853.8	42034.1	26231.5	16160.4	11457.4	17987.3	8204.55	10741.8	11261.5	9225.06	6191.03	3647.83
1091	19.54	389.107	184.076	170.244	430.156	396.64	798.414	1084.19	1247.72	1705.46	1188.68	1775.94	4228.83	2669.9	5798.35	5808.94	4894.35	5378.81	2724.93	2114.97	1560.62	1232.7	863.093
1092	19.59	389.108	5797.53	5433.93	5663.64	5577.43	5961.67	5926.96	4918.9	4819.12	5644.62	69754.1	22255.3	14795.1	4175.93	5634.27	5399.83	6630.6	3968.96	2957.82	4132.77	4926.35	5548.45
1093	17.829	391.244	139.699	149.878	195.675	323.864	450.868	613.398	1055.5	2077.94	2433.03	3647.41	2886.64	4414.09	2399.71	2360.02	2415.38	16249.9	15712.1	1989.15	2258.37	3555.08	2827.36
1094	23.889	391.282	17431	18625.4	18834.1	20671.1	19013.1	18718	13679.6	15254.5	14500.6	14581.6	16591.7	384657	17321.8	17014.4	17014.4	99.6516	11720.6	6781.84	3077.53	1876.95	996.516
1095	23.814	391.282	1269.05	1780.28	2730.88	3556.9	5015.93	7117.48	11809.2	12040.2	16508.7	24144.2	25673.9	19534.9	16142.5	12908.9	13584.4	126.905	14749.2	12651.5	6321.56	3878.78	2613.18
1096	10.497	393.221	285.762	472.557	485.686	389.938	748.481	830.932	1077.29	1022.34	1182.99	1349.94	3481.14	1801.88	2056.99	2286.66	2288.39	1755.78	1769.36	2029.36	2249.94	1607.19	1541.56
1097	22.264	393.24	33.2302	203.214	315.532	608.367	402.581	362.447	1332.4	442.725	841.139	2259.99	4422.28	5014.77	4205.19	2841.31	3965.69	27593.7	5300.23	7444.37	4289.24	2100.76	5465.64
1098	22.308	393.241	838.65	3962.41	4648.12	6598.56	3122.51	2685.05	4805.52	2301.18	2375.06	13403.5	7631.01	6644.15	4378.28	3407.38	3691.95	26689.1	412802	6169.79	4289.24	2100.76	5465.64
1099	24.075	393.295	826.504	980.082	1251.08	1766.54	2564.27	3975.81	9023.9	15163.3	25679.6	40128.3	42859.9	33605.6	20427.1	16854.2	18774.8	3622.86	50792.4	45283.4	46670.4	73545	199146
1100	10.696	394.22	0.419904	1.96948	0.0239024	3.56559	0.436874	3.2782	0.0436898	0.00239024	46.1111	77.3182	137.466	4.65061	6.61816	101.37	245.427	333.16	12316.6	6539.63	4813.67	164.67	113.343
1101	23.828	394.344	14880.3	13796.7	14092.6	14829.4	12080.1	11473.3	18858.9	19707.6	39440	19568.9	14196.5	15423.9	17473.2	12990.5	13114.2	24653.4	25088.8	36240.5	52233.6	207971	17355
1102	23.88	394.344	14880.3	14734.8	14092.6	14829.4	13970	12083.6	18858.9	19707.6	52039.8	24049.8	16420.6	18129.6	15913.3	13323.1	12971.4	19216.8	20105.7	25436.2	27462.5	26734.7	23152.9
1103	23.187	394.349	1368.66	1727.61	2377.08	2948.21	3956.88	5518.09	7943.15	10787.8	13930.9	16995.9	17619.4	19690.5	16565.3	16791.1	16171.8	15208.6	15239.4	16274.4	17109.6	16371.5	15465.6
1104	22.827	394.35	2886.59	3311.6	4396.27	5660.37	9363.2	11623	17923	26089.7	34774.5	42778.2	44025.1	44439.6	27449.2	29405.1	28541.5	24288.2	25913.8	23797.2	35912.1	54296.8	221755
1105	1.537	394.872	1446.03	2581.41	5098.25	2790.92	3558.55	5529.63	5562.3	3643.75	6014.75	4453.64	12834.1	10079.8	10465.7	10347.8	10113.3	12224.8	18784.8	19861.4	11921.5	4439.78	7706.2
1106	1.528	395.036	1948.29	1363.97	2288.13	1330.63	1915.64	2196.78	51016.2	2951.28	2351.65	1489.59	2339.28	1559.7	1832.13	2127.51	1958.57	1400.48	2522.38	4023.31	1764.81	534.409	1221.24
1107	9.013	396.8	4622.99	3013.26	3311.26	2400.93	2465.45	2427.99	2768.58	2495.46	2587.27	2474.61	2498.58	2487.25	3603.43	3273.85	3150.26	15360.8	4891.65	4003.54	2633.34	1684.68	1131.73
1108	23.75	398.302	269.913	333.721	642.702	584.043	453.278	1287.31	2747.47	4113.19	7340.41	23543	49797.5	79224.6	31641.1	19449	30846.5	109708	34238.2	31721.9	35373.4	37284.1	38383
1109	23.796	398.303	95.4856	171.166	226.647	205.546	227.589	621.102	961.165	1443.41	2633.28	13641.2	39264.4	394860	23156.3	21460.4	23753.8	34149.6	105673	31721.9	35373.4	37284.1	26584.2
1110	23.767	398.363	935.313	1266.31	1239.13	1894.41	2308.16	3432.55	8664.74	14747.5	24205.5	41605.3	37578.9	30472	19357.9	15087.7	17414.4	93.5313	93.5313	108724	15081.2	18104.4	17510.4
1111	10.696	399.175	0.371695	1.68264	0.0183538	3.12625	0.40856	2.59578	0.0288066	0.0408843	36.4969	63.1667	106.456	4.08869	2.11061	133.24	190.587	240.39	13088.8	7464.14	4819.88	67.7872	62.3761
1112	23.207	399.305	14146	14001.8	13879.4	14706	14467	68426.6	35948.3	25784.1	20770.5	19745.6	18534	16769.6	13786.4	14439.4	13938.3	15881.3	17069.2	15865.5	15517.4	11030.6	8035.84
1113	23.153	399.305	13416.2	14001.8	13879.4	13189.1	50290.5	20276.9	17394.4	12948.7	10758.9	11582.4	13497.6	11440.9	14819.4	14960.5	14446.5	16466.7	19418.3	17363.3	13663.9	9719.72	6967.08
1114	22.777	399.306	25641.6	23046.1	23288.3	22848.2	25655	22555.6	59733.8	26274	20072.2	18773.9	18717.4	19630.3	22699.7	23861.2	22655.4	32340.2	38844.2	32330.7	27531.4	22712	16150.8
1115	22.826	399.306	25641.6	23046.1	23288.3	22848.2	25655	369297	47823.7	27919.9	21735.8	20603.7	19525.5	22535.6	20793.7	23118	23316.1	23027.5	31116.5	29244.6	35842.3	68628.7	20914
1116	19.116	400.302	115.156	158.924	322.688	441.193	470.545	693.813	971.018	1443.15	3676.57	3558.03	4762.07	4474.55	5225.92	6036.08	4961.28	11726.5	11381	10599.8	11704.4	8911.49	5351.72
1117	19.167	400.303	93.5939	110.484	163.32	226.657	335.923	475.323	825.335	1296.35	3159.31	8029.48	17989.6	17766.8	5219.02	5470.75	5218.97	6759.03	4159.64	3685.15	5974.02	12387.8	4758.63
1118	1.611	403.181	2426.32	2306.28	1348.96	1203.26	1743.22	1188.19	9974.38	3102.76	5273.06	2366.4	1799.93	2850.35	1722.17	1778.28	1857.27	23.7385	155.026	83.7554	2.37385	2.37385	2.37385
1119	14.213	404.203	6578.58	7226.33	8218.78	7956.12	5980.13	7134.76	6069.06	6011.76	6539.63	5007.8	53881.6	13373.7	5351.63	5033.32	7088.73	3840.38	5058.66	5855.58	4029.92	3776.67	4811.56
1120	14.163	404.206	6578.58	5452.48	8218.78	7956.12	5980.13	4944.11	4313.67	4333.23	3441.36	3023.14	8218.3	5004.63	5545.56	4119.71	6212	6330.05	8475.38	7865.02	4853.34	2424.92	1175.94
1121	19.112	405.258	542.212	478.371	965.008	1156.01	1134.83	1172.27	2095.13	2804.08	2827.37	4059.86	5202.82	5885.03	10985.5	9441.22	8727.15	14759	9847.02	6500.66	6275.9	4639.93	3074.37
1122	19.166	405.259	618.98	790.34	1215.67	1570.34	2466.86	3389.27	6730.06	11015.2	22268.6	36372.1	37445.9	29794.5	11144.9	12755.4	11907	12329.2	9439.42	10313.2	12321.9	17435.7	65182.7
1123	24.92	406.326	12667	22217.3	23273	21584.6	14997.9	15837	46719.4	22308.1	16014.2	16404.8	27088.8	23462.1	28344	22683.1	26680.1	48422.7	86750	93278.1	36169.2	12941.7	12522
1124	23.415	406.327	292.605	604.452	881.746	1278.84	1270.11	1804.64	4285.9	6607.11	12335.9	27813.7	44668.3	32622.6	15560.5	12963.8	14884.1	18562.4	100085	231474	18398	10631	18630.8
1125	23.442	408.332	9264.44	9352.97	8708.77	7984.79	7277.84	7704.88	11529.9	11407.2	20002.6	11136.2	8648.07	8227.72	9250.42	9013.14	10543.5	15937.4	17260.9	33251.5	9905.19	11695.5	10033.5
1126	23.391	408.332	2320.05	1419.77	2674.42	2210.4	2713.56	3150.39	5152.32	5552.8	3333.42	6358.99	6372.36	6624.01	9557.83	7139.19	9565.42	27412.9	52078.2	172075	12404	11695.5	13092.4
1127	24.077	408.364	4606.28	5377.18	6741.16	8375.28	12214	14689.4	22337.3	28234.5	32840.8	34125.5	33870.9	33381.4	27676.5	26801.3	27472.2	26813.2	31884.3	29129.7	32817.3	43094.8	40338.6
1128	24.43	408.365	20301.3	17513.2	15217.5	14548.3	18929.2	171676	41919	27726.4	22446.8	18806.7	17646.2	20285.5	16742	16707	16707	16681.9	20182.4	16667.3	16645.2	16736.1	12435.8
1129	24.018	408.365	28860.3	24780.7	25790.7	23235.2	93502	41257.3	35378.4	30030.6	24943.9	24217.1	23538.3	25143.8	30395.1	25966	28821.2	36047	37193.5	34802.5	30199.3	23118.8	15594.4
1130	24.368	408.366	4357.24	4084.05	4578.25	4923.06	6552.93	6543.6	9574.51	10693.5	10493.9	11740.6	12574.4	16739.1	16416.3	15473.8	16109.3	20490.9	26070.7	24679.5	30107.1	39155.4	51417.2
1131	14.163	409.158	5349.24	3594.7	6002	6573.66	3417.23	4074.48	3689	3381.62	2737.35	2097.38	4378.08	3163.27	4190.53	3318.95	5006.4	5293.23	6924.93	6666.24	4210.57	2171.63	1056.79
1132	14.213	409.16	5349.24	5195.96	6002	6573.66	4758.54	5603.23	5163.78	4672.51	5036.66	3423.53	22312.7	8300.5	3673.25	3666.2	5216.84	2575.8	3278.24	3929.6	3070.43	3095.44	9476.98
1133	1.535	410.846	184.458	833.124	1075.63	546.687	603.409	1068.86	1090.75	494.437	1374.64	935.222	3704.61	4092.22	3309.36	3435.48	3391.64	4525.23	8352.43	8444.49	9052.36	30286.2	3449.8
1134	19.535	411.091	84.0628	225.781	203.216	272.271	333.648	500.826	488.503	1396.44	983.441	1505.94	4328.52	2573.18	6934.13	8694.13	4712.62	14143.5	6531.62	3574.01	1921.47	1003.39	608.791
1135	19.592	411.093	1068.12	1511.55	1908.86	3178.06	5000.38	8834.49	13904	37180.1	104752	91030.7	39402.1	19871.5	5297.98	6977.59	6572.6	9578.58	3877.75	4162.78	9145.02	8042.24	27278.6
1136	24.135	412.318	80.3674	105.05	253.425	207.945	267.328	341.735	932.019	1153.68	1428.45	5577.26	6603.95	20238.5	8004.14	7190.85	7080.9	53196	7822.84	9846.65	7553.03	7854.67	10419.7
1137	24.184	412.318	38.9539	81.0933	122.671	135.181	201.068	249.055	451.938	866.303	1284.1	4594.27	7153.59	25025.3	5818.47	5384.33	5970.02	17352.9	23966.3	9846.65	5970.91	7854.67	8426.34
1138	23.394	413.285	6872.36	4761.94	6486.4	6324.81	13967.4	5880.94	5459.46	4857.02	2897.7	4193.64	4319.93	4563.97	6784.56	5887.26	6325.29	19310.9	26642.7	19302.8	10414.1	5887.05	3361.66
1139	9.325	413.285	7541.87	7489.78	7356.49	7578.2	7774.5	8802.32	7744.38	6790.06	6555.06	7226.59	6706.52	6852.7	6247	6208.92	6208.92	6515.78	5659.27	3353.18	2053.74	961.189	494.416
1140	23.441	413.29	6872.36	7147.35	6486.4	6324.81	6236.03	6211.72	8197	37562.1	9650.88	6863.59	6135.33	6075.82	6513.6	7208.95	7630.53	15519.6	17409.3	21902	24116.8	34402.8	54091
1141	24.039	413.319	20887.7	18568.5	19068.6	19080.9	19326.7	18264.5	66785.4	28343.8	19980.2	18587.6	17335.5	19373.1	21722.9	19755.9	20600.7	30126.8	34578.5	24851.2	17007.5	11619.1	7427.19
1142	24.099	413.32	2509.96	3198.45	4332.27	5602.87	7802.91	9754.24	13994.5	17856.9	21438.4	24917.8	24223.8	25919	21485.1	20260.9	20815.7	21759.9	25151.6	23906.1	25744.1	37071.8	89597.6
1143	24.423	413.32	17818	15790.1	13447.9	13641.6	183906	52057.9	34794.9	25625.8	21246	19730.9	18174.3	19746.6	13939.7	13761.5	14116.9	13945	17407.1	12754.1	12226.6	15883.3	13381.6
1144	17.824	414.319	116.443	178.807	249.804	316.307	408.648	514.313	756.788	1334.93	1736.11	2390.3	1828.82	2867.53	1407.67	1747.59	1794.64	7338.65	7471.09	3263.26	3233.46	2239.53	3968.19
1145	19.912	414.355	1721.02	1843.28	2066.21	2170.39	2361.85	2483.82	4897.85	5437.46	5564.43	6371.01	6817.48	7299.78	10358.1	9213.06	10247.4	17901.5	27081.7	42561.2	99955.7	13171.9	12933.7
1146	10.702	415.151	0.153679	0.575253	0.0133552	1.055	0.133552	0.984509	0.0133552	0.0133552	13.3799	21.542	42.0978	2.01119	2.27611	0.0133552	0.0133552	25.339	3836.44	2011.81	1466.29	0.0133552	51.5113
1147	15.628	415.208	3550.86	4426.33	5826.31	5472.02	5601.42	6916.18	11106.9	7450.4	7787.9	4099.44	15028.9	16420.1	29241	22940.7	25891.5	76834	89737.9	141452	670792	40157.3	46465.4
1148	15.676	415.209	6808.07	8879.67	12291.9	12192.6	13210.4	17231.7	28984.8	29848.6	34824.1	15984.4	51229.8	51650.5	30430.7	29305	34276.2	74223.4	116810	52772	59652.5	40157.3	34684.4
1149	24.061	416.369	122.883	149.155	189.145	288.735	369.52	626.163	1957.62	4418.45	38560.1	4342.12	4146.46	703899	5113.6	3539.09	4258.25	767.413	17405.1	18559.1	18835.5	8944.62	4737.93
1150	9.967	417.25	3719.04	7306.44	7.06801	4724.68	2183.22	3288.08	7.06801	7.06801	4476.95	4385.31	10514.8	70.6801	148.553	7.06801	7.06801	7.06801	5687.78	1579.58	2769.78	7.06801	7.06801
1151	8.582	420.234	3658.05	7638.24	61.0564	7308.27	2256.72	3891.48	75.1602	6.10564	6305.65	5057.2	8265.6	73.7849	6.10564	72.4969	6.10564	100.216	4616.11	1867.93	2385.85	6.10564	6.10564
1152	9.147	420.235	4416.25	8864.14	6.598	7797.56	1742.85	3958.34	6.598	6.598	7358.73	5772.37	8541.61	6.598	65.98	6.598	6.598	6.598	4686.53	2369.91	2901.5	6.598	6.598
1153	8.939	420.236	0.297059	0.795119	0.00313507	1.26885	0.433247	1.41397	0.00313507	0.0313507	13.6404	24.1433	113.779	0.00313507	3.03487	0.00313507	78.4952	13.272	8724.36	3979.81	4477.92	140.23	0.00313507
1154	22.781	421.35	359.549	423.394	598.266	734.915	1366.04	1706.41	2574.99	4401.49	9060.77	15478	19163	16952.8	7376.92	7647.44	7458.55	4027.35	3117.45	2987.43	3960.98	5076.32	5558.63
1155	22.719	421.352	296.171	353.485	537.487	658.871	1004.61	1429.64	1827.07	3216.31	4786.46	7350.63	8707.47	9937.77	6943.92	7463.05	6849.47	4701.86	4494.44	4749.72	6555.82	7817.85	10467.8
1156	10.698	422.249	2630.85	11679.5	5.57411	12766.7	799.667	4106.42	5.57411	55.7411	12008.1	9393.67	4859.24	5.57411	5.57411	5.57411	5.57411	5.57411	4103.75	2027.43	1269.45	5.57411	5.57411
1157	21.324	424.359	1194.93	1339.61	1829.29	2193.54	3214.56	3799.82	4586.27	5594.2	7569.99	8317.72	7145.95	8331.27	7602.84	7820.78	7402.62	8454.28	7919.78	6844.27	6581.47	6014.49	5034.18
1158	21.374	424.36	8818.3	7810.22	8314.12	7677.51	8587.17	7732.03	7184.52	43603.7	17924.9	12447.3	10648.1	10185.2	6936.51	7797.24	8210.03	7331.85	6127.78	6517.47	11559.7	7300.05	6698.48
1159	21.773	424.362	748.042	815.697	705.75	1044.1	2660.61	2186.5	3163.1	5083.89	7212.78	9674.03	10894	15293.3	6817.62	7086.94	7063.18	7187.52	8555.3	5895.53	6930.65	18365.4	5311.74
1160	1.532	424.895	2765.11	1318.3	2380.74	1774.46	2176.84	2514.69	8857.9	3826.33	2669.16	2327.86	2254.97	1636.86	2319.92	2485.06	2607.68	2105.42	2527.38	3133.3	3570.83	10295.3	2598.41
1161	14.214	425.134	6049.49	6491.42	6581.19	6943.88	5371.38	6747.23	6136.41	6169.66	5783.69	4571.26	36931.9	11539	4930.49	4304.4	6459.93	3285.65	4138.8	6508.06	6039.93	4113.16	4034.99
1162	14.163	425.134	6049.49	4823.91	6581.19	6943.88	3580.25	4714.72	4235.31	3977.29	3230.16	2830.81	6336.47	4354.82	5461.36	3044.58	6159.29	7615.19	9980.61	9463.82	5204.1	2320.21	963.995
1163	21.325	425.211	33.0721	20.8746	45.0268	99.1357	68.1005	247.664	143.654	230.543	889.968	2289.64	1780.87	2579.34	778.738	2056.15	1487.64	1832.5	957.377	91.555	1321.52	1429.85	3070.8
1164	1.839	427.091	7857.82	8333.36	7898.47	6695.74	6751.38	17177.6	7997.84	4446.4	4319.66	3554.44	8229.42	7556.63	8600.83	7990.27	8295.66	9027.1	16867.4	17807.7	8363.69	3676.57	4471.84
1165	12.136	429.114	766.91	1071.1	1398.12	2092.41	2571.35	3685.56	4336.73	6010.15	8210.87	9403.23	11251.4	8719.62	6671.18	6702.77	6638.93	5361.67	3855.15	3597.78	3699.16	4436.71	4497.36
1166	12.093	429.116	157.093	217.649	281.856	419.116	514.108	743.913	906.199	1367.31	1320.23	2294.84	5407.79	5442.86	5974.67	6981.81	4722.76	6337.21	4110.56	2759.22	1782.72	1300.86	811.975
1167	15.788	429.117	2304.44	2227.73	2218.25	2729.89	2514.77	2854.85	13620	5722.52	3562.1	3382.13	3151.97	2994.18	1860.01	2532.38	2380.68	1851.16	1535.78	1085.37	1431.38	1769.66	4832.09
1168	21.353	429.316	10583	9642.5	9472.89	9538.73	10041	9506.55	209050	28921.9	18085.5	14238.3	11999.5	12519.7	9177.08	9493.26	9712.21	10096.8	11866.8	9650.64	12116.2	17611.2	31872.3
1169	21.784	429.317	13117.6	10157.5	6687.55	7494.84	13208.3	7874.26	7511.15	6492.04	39983.7	17246	10832	16302.9	7687.13	7939.91	8168.92	9088.59	12794.9	6689.89	6892.68	8434.53	8844.77
1170	1.536	430.911	7089.07	1769.75	6198.4	4538.62	10652.6	11422.7	7446.85	14089.2	13312	16560	14343.5	8437.43	10245.9	11050.6	10620	7132.94	9674.65	16612.7	12203.2	6152.56	19727.7
1171	15.628	432.234	816.053	1137.82	1476.93	1465.11	1151.09	2049.52	3515.15	2511.67	2755.61	1570.52	4975.46	6033.85	10063.7	7951.94	8881.45	22280.1	27233.3	46181.2	19012.5	13129.1	15156.3
1172	14.161	432.235	18358.6	13490.3	20581.2	11752.9	12320	10586.5	12798.3	12588.9	16184.9	7642.94	9334.46	9527.14	16661.5	12600.8	16489.2	16018.3	21108.6	23075.6	20549.6	16227.8	12467.1
1173	14.214	432.235	18358.6	18343.6	20581.2	21142.1	17198.7	20398.9	17952.2	17975.3	18137.5	14062.2	67656.3	31290.8	14255.1	14154.8	19421.1	9503.67	14579.3	23612.3	24566.4	4113779	9859.85
1174	15.677	432.237	17202.2	19674.5	20786.2	55622.8	20466.5	15847.2	18137.2	13442.9	12333.2	5423.18	14644.9	15913.8	9080.28	8897.82	10752.3	20985.5	34359.7	16737.5	14473.2	13129.1	12169.8
1175	17.421	436.28	1965.88	3364.95	5604.51	2988.99	3642.86	3220.35	2912.03	2366.91	6650.76	5207.24	3717.2	3638.44	4329.4	4324.7	4512.43	5048.46	6320.09	9696.58	4129.1	1379.01	5596.37
1176	15.63	437.189	1806.6	1624.19	2642.77	2735.27	2767.84	2958.75	3870.72	3391.36	2979.9	1595.43	5909.44	6304.77	9774.45	6685.95	10102.7	45332.6	103125	15071.5	15586.1	10595.3	12558.7
1177	15.679	437.189	1832.75	2257.67	3004.73	3324.65	3613.74	4155.13	7991.01	7535.74	8505.87	4158.43	13024.1	13757.1	8728.25	7539.75	9376.47	21539.2	25944.1	62593.5	11952.9	7699.92	9619.74
1178	10.696	437.227	0.273225	0.938296	0.0143238	1.59508	0.253543	1.86041	0.00143238	0.00143238	22.089	43.6224	86.257	3.09323	3.09741	141.88	103.925	52.477	4882.9	2755.04	2011.52	0.00143238	113.054
1179	10.096	438.264	2821.11	2722.34	3105.7	4060.26	3818.03	3749.32	5076.33	6558.88	6468.67	7117.55	5793.02	11517.1	7960.06	7362.44	7330.96	12878.8	8648.55	5853.07	4754.76	4090.79	3229.49
1180	18.244	438.295	6248.77	11001.5	19384.2	13074.6	20744.4	32222.2	24974	40676.5	36788.4	53410	76497.8	65204.8	62103.5	64263.8	61846.2	60475.7	76968.4	115765	58933.6	33314.4	59225.2
1181	22.724	438.375	5316.08	5612.49	8123.52	9223.56	16258.4	18162.4	21563.9	27509.8	33411.8	38244	38571.3	40905.1	35799.1	34882.8	34337.1	27434.9	25503.7	21975.7	24644.7	24657.6	22212.8
1182	22.779	438.377	121083	115890	124662	115879	136032	104250	91427.8	84022	71929.5	66834	58342.6	57746.4	36535.9	36362.6	36604.3	26076.1	26284	29300.1	44808.6	98235.2	27522.9
1183	1.536	440.866	2883.51	2205.9	3141.72	2343.67	2515.16	2659.54	3153.43	3110.6	11503.6	3056.44	2450.31	2183.6	2925.68	3155.05	2954.16	3045.34	3634.34	2766.82	1776.48	790.711	576.025
1184	21.361	441.369	1577.04	1854.58	1184.42	1340.62	1653.26	1315.42	1349.61	805.356	484.74	517.493	513.834	472.237	2436.68	1313.82	2317.43	94191.2	102466	31838.5	9820.56	3975.56	1978.2
1185	22.781	443.331	35075	30578.7	29462.7	33070.1	33633.4	469656	80524.6	46420.8	37317.7	35323.4	32196.5	36598.1	26760.6	32213.7	30884.9	34192.6	41651.5	34310.8	31260.9	37703.5	39993.1
1186	22.738	443.331	35075	30578.7	29462.7	33070.1	92123.4	45058	34815.3	24723.6	22986.7	24121	25739.2	30696.3	29593.7	32581.2	31226.3	34558.5	41507	32775.1	30599.7	30768.5	27721.4
1187	19.124	444.334	3012.64	2256.25	2925.32	2497.32	2509.92	2582.54	2591.9	2689.49	2605.21	2531.3	2330.16	3432.32	1848.9	2566.41	2693.97	2539.03	1856.41	1685.17	1819.64	1618.69	1681.95
1188	23.738	445.115	139.017	169.675	242.513	329.041	529.077	926.743	857.456	1957.88	3168.82	4876.05	6928.08	5758.28	3266.73	3162.38	3078.14	2526.04	1589.1	1815.29	2016.32	2019.92	1943.84
1189	21.916	445.116	13233.5	13277.6	12960.2	13054.3	13867.2	13463.9	11716	157483	32963.2	19756.4	17087.4	16430.3	9090.08	12935.4	12385.3	13462.7	7403.41	7868.32	9514.56	10600.3	26404.4
1190	21.87	445.117	907.222	1178.12	1521.15	2077.06	2080.84	4268.34	5434.93	8065.41	5888.59	14333	16250.3	16218.4	12928.1	12940.4	12392.8	13473.5	7163.65	6890.21	6756.01	6634.76	6055.62
1191	1.536	446.885	16679.7	8691.82	19602.8	10120.7	15074.4	15460.5	11127.2	45655.3	24188.3	18461	22709.9	15205.7	16270	16362	16362	12929.1	19357.3	26054.5	17576.4	6774.19	15280.1
1192	9.295	448.267	6.72363	16.0288	0.0950601	27.0091	10.0459	31.5025	0.298907	0.359036	281.244	529.222	2331.53	46.2646	67.5001	1194.26	1449.81	2711.39	127364	57365.8	66236.1	829.991	952.226
1193	19.118	449.285	121.655	174.894	228.866	309.779	530.909	696.082	1303.84	2187.79	4380.65	9165.64	9715.85	10424.8	3111.14	3581.63	3356.64	4189.92	2483.27	2292.92	6869.03	3357.75	2047.22
1194	19.066	449.286	49.9832	47.2213	89.7901	117.334	135.781	234.31	257.072	418.507	565.576	1023.89	1435.46	3490.99	3305.33	4008.81	2655.93	4689.66	3157.54	1883.87	2114.64	1348.17	708.99
1195	15.73	451.096	1360.15	1975.05	2668.36	1286.11	1968.87	2043.13	1737.26	7662.11	3079.42	3116.26	2560.03	1847.34	2930.86	2752.62	2840.37	6204.3	6053.95	8748.26	72329.6	2441.99	2702.71
1196	15.788	451.097	2548.94	2802.55	2668.36	2804.55	2824.02	3075.59	2602.12	9865.89	5442.77	4381.81	3781.14	3949.78	2249.92	3037.14	2915.13	2572.39	1918.28	1627.39	1425.46	954.888	762.253
1197	15.364	452.274	157.921	627.369	1133.64	635.986	801.2	983.826	744.672	340.332	588.31	1184.53	2246.14	1398.56	2297.06	2566.36	2247.97	3392.62	4206.8	5706.02	2323.82	617.85	1851.29
1198	15.727	452.274	708.24	3336.71	7142.17	3656.8	5129.38	5409.9	3828.93	2529.97	3781.93	7085.12	13371.7	7668.99	13727.6	13258.7	12871.1	22441.3	29972.7	33773.8	11687.6	2348.07	7570.07
1199	19.692	452.309	60.0129	102.437	189.022	123.787	219.155	406.637	361.742	820.078	813.828	1509.14	2126.84	2062.88	2466.36	2569.91	2343.19	2807.53	3531.54	4147.96	2721.09	2106.62	3070.25
1200	23.264	452.356	6825.75	843.928	4765.62	529.672	434.874	106.177	1157.98	392.886	424.401	1094.46	1009.62	546.766	3180.11	1778.1	2414.03	6465.39	5429.89	3859.99	2449.27	1457.23	1057.22
1201	23.323	452.363	7253.14	6351.26	6010.23	5943.88	5595.68	5746.96	77246.1	23027.5	14245.5	11195.2	9758.76	8444.1	6217.56	5917.17	6877.73	9475.02	14553.2	34677.2	7324.48	8334.13	6897.95
1202	23.994	452.391	31838.9	223887	83497.6	54443.8	41708.2	33568	32597.8	30552.7	29545.4	29472.2	28928.8	30037.8	31069.1	29301	30169.9	32344.6	35291.8	31053.3	29299	24181.6	17963.5
1203	24.051	452.391	1302.46	1497.92	1986.4	2697.06	3957.54	5323.59	8945.77	13350.6	20555.3	30512.7	37634.5	39517	30126.4	30258.2	30085.9	26376	28399.9	27876.2	31967.2	39930.1	47451.3
1204	15.628	453.163	602.914	817.338	1112.28	598.074	879.565	1500.33	2903.61	2225.9	2357.66	1715.51	4339.19	5287.99	10038.4	7147.08	8509.06	47969.6	49893.9	100542	23093	14819.8	16118.6
1205	15.674	453.164	558.407	797.847	1159.23	1254.03	1467.83	2141.41	4853.42	6591.71	9080.96	4761.84	17237.5	19183.5	15221.1	9805.79	12841.9	51819.5	68400	21570	23093	14819.8	16118.6
1206	8.497	453.34	69890.2	90152.2	122090	123555	165298	215605	213955	223205	236571	255511	233051	229934	206992	190495	205528	209834	201365	214611	235166	284226	343117
1207	9.409	453.342	152529	154983	134167	154539	145373	154072	157658	140067	416660	228158	186924	190512	152293	154422	154422	162760	151983	89008	47433.7	26819.4	13584.4
1208	16.992	454.29	8177.36	14964.5	33877.1	18963	23409.1	26803.6	27392.5	18913.8	26576.5	34404.2	30449.6	35104.6	37594.8	38320	38166.4	34602.8	58496.9	91649.4	46786.2	16398	84000.1
1209	17.429	454.29	32487.5	63616.1	149142	83798.4	112456	124025	140754	103156	147530	223289	175731	198273	232649	233947	230304	282736	403978	584213	247400	70043.7	263881
1210	1.953	455.184	214637	21250	11283.9	3320.03	1519.8	1863.38	2423.13	1175.08	2207.62	1181.37	4576.05	5594.28	4851.43	4571.25	4748.85	4442.6	7670.72	9097.63	5245.66	2296.18	4570.97
1211	2.622	455.187	1432.08	6125.41	6916.96	2783.69	1347.15	1939.62	3690.53	1574.56	7910.12	1819.4	4609.38	4630.74	4141.13	3773.1	3961.06	4622.17	12768	10364.5	2995.44	722.737	665.825
1212	23.26	457.313	287.158	3.90807	1534.67	469.942	3.90807	3.90807	2210.08	260.925	433.047	39.0807	3.90807	310.496	1498.16	3.90807	3.90807	4778.15	6011.41	5968.63	1295.51	530.31	253.779
1213	23.319	457.318	3852.55	3758.52	3347.69	3411.05	683.455	14567.7	6331.09	3869.74	2998.75	2882.5	2748.38	2855.8	3327.46	2070.25	3548.97	22551.8	6645271	4484.01	4440.15	5226.77	4109.05
1214	24.045	457.346	7560.29	8142.58	9817.83	13299	18372.2	19929.8	22943.4	25993.9	28127.1	29278	27652.7	28330.6	24719.3	23372.7	23762.5	24991.7	28043.9	22246.4	17120.2	18316.9	15418
1215	15.658	458.253	1335.94	1492.46	1986.85	1896.12	1925.54	1838.32	2601.28	2255	2523.97	1093.33	3224.7	3414.98	2528.3	1980.12	2620.94	3252.41	4028.77	5636.08	6497.68	7284.84	11346.1
1216	24.648	459.3	11317.8	14578	17423.4	21134.2	23584.5	31392	66113.8	81965	91342.2	99598.3	99995.2	99825.9	95155	81440.1	93576.8	3622.73	202324	243559	369126	831180	91709
1217	22.744	459.303	6123.81	5270.65	5432.83	4659.03	4867.93	4132.79	117662	16417	10765.9	8321.17	7095.99	6499.68	5951.56	4998.29	5827.37	6014.37	6059.99	7891.89	7935.25	6567.81	4584.54
1218	15.628	460.266	3506.01	3447.26	5435.57	5469.44	4246.9	6599.96	7704.28	7830.69	7859.52	4425.27	13488.8	15048.3	29140.7	22849	25672.4	84892.2	100147	138327	254946	41888.7	46675.3
1219	15.679	460.266	137757	76696.2	59162.4	41935.1	32121.2	30421.4	37876.7	34237.1	34172	16083.2	41449.5	41303.2	31629.4	29590.5	34998.9	82298.2	96048.4	1096556	44954.9	32255.9	37081.3
1220	18.243	460.276	438.765	642.258	1125.98	794.069	1175.75	1688.24	1378.35	1958.52	1589.82	2639.64	3130.14	2988.16	2841.48	3018.94	2865.18	3570.85	3599.48	4592.82	2668.26	1792.57	3014.82
1221	18.104	462.294	1208.81	1732.89	2938.69	1695.18	1792.92	1755.3	1323.02	1040.56	3799.45	1774.07	1710.25	1706.8	2253.33	2252.93	2304.03	3249.97	4820.9	4809.46	1588.97	440.964	798.089
1222	17.218	462.296	1012.78	1345.03	2648.01	1818.07	2208.16	4715.46	1773.25	3149.43	2829.39	3971.77	5232.23	4352.41	5435.82	5081.81	5155.74	5330.65	6695.1	8384.87	4321.52	2828.57	5535.99
1223	8.468	462.344	8255.73	8476.12	7646.39	8417.24	8615.13	8419.36	8658.83	7398.7	32656	13829.6	10459.4	10922.1	7198.87	7793.86	8309.9	10248	12421.9	19014.5	7659.41	8795	7373.44
1224	1.537	462.858	2737.26	4775.97	9382.13	5165.37	6076.13	9366.87	8400.99	5766.65	8406.27	6503.05	15808.8	12126.5	12077.6	11582.2	11963.3	13299.1	20401.6	24508.9	16595.6	6734.47	13449.2
1225	1.53	463.024	384.552	238.679	581.12	508.731	921.645	1137.32	909.11	1271.2	1417.86	1726.58	2468.81	1877.23	2073.45	2106.32	2147.78	1196.98	2657.31	5048.59	3646.94	829.655	2264.43
1226	21.899	463.128	1347.32	1561.19	2070.71	2380.21	3232.36	4455.56	4926.56	5858.94	6450.33	6929.93	6186.71	6371.38	5112.42	5434.67	5343.08	7744.29	3877.49	4648.98	6012.2	11002.8	5256.76
1227	20.253	464.308	1772.66	3060.46	6427.48	4120.56	5785.34	6324.33	6906.64	6615.53	6587.08	10175.3	8960.78	11266.2	10430.5	10038.2	10258.2	11377	14588.6	21422.8	10237.7	3699.92	14980.2
1228	18.92	464.31	4479.31	6851.74	14102.8	8876.88	12539.6	21752.4	11976.3	17560.2	16197.5	23891.2	29210.5	26127	26445.2	28184.8	27222.4	31467.7	38688	54150.5	33230.4	22790	58184.2
1229	9.408	464.332	7779.76	7319.96	6200.57	6787.45	6568.6	7762.51	9119.29	8031.5	6866.3	51369.7	11852	12232.4	8697.09	7909.86	8612.02	19915.1	18470.3	9058.82	3644.53	1962.25	776.207
1230	22.708	465.375	6299.56	5730.43	5914.42	5488.29	7418.06	5510.2	33471.2	14513.5	9305.31	7941.01	7100.77	7928.98	4857.6	5555.98	5458.98	2927.62	3130.16	2255.09	2655.8	4320.49	6745.72
1231	22.662	465.377	283.451	334.023	456.89	576.86	1093.29	1085.68	1554.82	2615.39	3174.32	5248.08	6411.17	7739.38	5493.21	5513.29	5342.34	3415.1	3052.86	2647.71	3812.09	7735.92	3858.96
1232	18.796	466.323	2674.16	1959.43	3772.92	1534.79	1792.39	4214.27	4011.23	2460.9	2042.86	1631.77	2235.15	1738.87	2631.91	2496.85	2592.32	3291.62	3966.92	5929.6	3114.7	1854.64	1946.66
1233	21.355	466.326	25213.9	29141.3	36394.6	20894.1	22521.4	32491.4	308532	62091.3	28654.4	29499	35467	33673.5	28896.8	32300.3	31163	31480.4	31626.2	45661.1	29495.6	16711	25091.7
1234	21.319	466.326	30977.5	37948.4	52741.4	29195.2	33348.8	48232.1	27142	31698.8	22315.6	27322.8	35035.1	33555.5	31125.1	32488.4	31258.6	31490.6	31605.9	45745.5	29763.4	17071.8	26069
1235	15.291	468.305	472.236	1261.33	2310.99	1501.06	1873.43	1884.78	1685.13	1615.41	2023.14	2753.82	2745.08	2850.28	3848.57	3932.42	3815.91	4436.98	5895.68	8650.94	4253.56	1818.23	4815.93
1236	18.78	468.306	414.552	780.88	1598.93	1346.33	1821.14	2113.68	3220.68	3622.91	4863.78	8210.33	7626.93	9601.09	7817.1	8109.97	7667.87	7130.24	12304.1	13702.6	7514.71	4203.93	11347.5
1237	21.284	468.385	2197.91	2519.69	3261.98	4354.29	6982.58	9779.43	10982.6	14644.6	16931.7	20299.8	18072.4	17895.4	10534.5	11521.2	11166.4	11932.5	10528.9	4747.39	8705.42	10868.8	16255.6
1238	21.246	468.388	682.504	778.566	1004.41	1340.98	2168.65	3117.01	3387.71	5286.35	7395.77	10983.7	13330.3	14795.2	11283.6	11699.4	11102.7	11634	10118.3	7440.31	8214.31	12247.7	17786.1
1239	1.94	471.18	75.7586	370.652	467.597	334.194	357.478	501.753	824.635	726.183	1654.58	1376.4	4468.73	5666.1	5943.33	5866.6	5267.48	2233.16	6413.93	8651.33	2550.58	886.635	1101.9
1240	2.616	471.181	2005.67	5030.63	6182.19	3592.38	2195.7	2122.75	3787.86	2201.95	3887.65	4500.16	4221.04	4441.6	4481.34	4095.94	4620.78	771.957	13855.9	16662.6	3794.97	792.255	1346.87
1241	7.446	471.351	2204.4	1864.58	2699.15	1433.21	2444.72	2309.72	2470.84	1911.21	2184.72	1958.51	4502.48	2684.62	1961.69	2289.4	2302.39	6424.3	8965	6582.11	2214.66	904.678	465.789
1242	9.407	472.316	9304.88	9204.69	7957.93	8854.15	9472.99	9775.58	11453.2	9311.69	10087	205044	15317.4	14107.2	10268.6	9312.76	10371.6	15556.8	17079.7	10342.6	4243.76	2278.12	988.333
1243	21.28	473.343	145.438	161.413	214.53	312.287	544.123	706.793	1028.95	1584.01	2664.81	4274.65	6197.55	7078.1	4656.58	4558.98	4684.8	5161.73	6233.61	4758.27	9050.86	4236.12	4135.09
1244	8.499	475.322	27685.6	34247	46180.2	48960.3	66551.1	89897.2	108197	117774	134966	157788	150548	153972	157453	147054	154083	186675	182033	197758	205713	217445	208315
1245	9.408	475.323	3483.7	3386.3	2662.18	3208.18	3222.06	3833.99	4694.16	3726.13	3767.31	3440.19	9529.08	6830.55	4723.43	3764.46	4757.1	16672.2	15903.2	7691.36	2690.52	1145.05	489.937
1246	17.421	476.271	1562.07	2841.69	5262.84	3196.08	4048.66	4355.11	5436.91	3958.71	5770.64	8102.93	6511.91	7432.98	8918.12	8557.4	8764.69	14543.3	16719	22045.1	12150.8	5120.37	17940.8
1247	15.315	476.274	181.853	686.524	1477.83	1637.25	1232.71	1438.24	1669.05	1170.97	1185.74	2253.5	3447.67	3514.74	3843.2	4240.35	3932.23	3567.59	13117.4	12908.4	5209.58	990.436	6309.67
1248	24.595	476.325	4310.01	4906.46	6716.69	5630.85	5373.72	6140.87	19230.3	16978.7	17785.3	19689	21857.5	24499.7	49783.7	35695.4	45628.1	2281.97	88619.9	96062.7	95397.7	90757.9	89596.2
1249	24.653	476.326	3790.18	4906.21	6026.06	7156.54	8551.74	11663.6	29537	38467.8	46574.7	52656.8	56156.7	53800.8	63117.3	48059.4	54839.3	3373.89	133024	162927	191161	228765	231448
1250	16.17	478.29	2121.75	7193.91	11529.2	14684.1	9901.5	10241	13304.1	7844.06	7795.19	19810.9	19590.7	24959	22545	21976.8	21797.5	22751	55133.8	65860.7	24813.9	6988.95	31454.4
1251	16.508	478.29	28195.7	85732.6	129637	123003	77846.2	67020	85715.9	40841.8	44141.8	68230.4	99693.4	130670	108451	109180	108676	83229.4	239969	264418	115746	29332	149266
1252	1.536	478.833	212.296	1033.54	1294.46	751.373	632.558	1184.6	1459.7	885.922	1708.78	1447.59	5399.23	5102.98	5186.63	5066.15	4760.31	7169.27	11198.4	9578.94	4858.4	1377.47	1727.29
1253	17.693	480.305	3369.83	7544.35	15653.9	12801.1	13374.8	19777	16577.2	17025.9	16264.6	24900.1	34708.1	40235.2	42300.5	43588.5	42364.9	43266.3	85206	98406	52223	18925.4	64583.8
1254	18.111	480.306	23425.8	56817.1	129028	88846.5	94150.6	118784	98667.2	84800.6	82920.5	123168	175481	160498	225711	222631	220852	258963	473026	533753	231157	71287.8	273799
1255	18.76	480.338	821.325	1571.78	2526.99	2465.55	2467.88	2850.43	2393.16	2705.94	2673.86	4059.59	4967.73	4896.54	7331.56	7324.29	7324.29	14877.8	18077.5	14948.9	7966.55	6731.51	14051.5
1256	24.679	481.28	8035.57	11472.4	13964.4	17423	18876.1	24341.7	50329.1	64358	69635.4	74186.3	79535.5	76748.3	68419.8	53454.6	68770.5	7236.3	297171	493425	76317.9	66292.2	71658.7
1257	19.725	482.321	19598.2	37289.4	81268.1	49997.6	65166.9	70462.6	76887.9	63682.2	63183.5	81334.1	90750.9	110893	104117	105415	104390	89617.4	149533	215478	101387	32678.2	150579
1258	20.252	482.321	70656.9	140620	331090	212003	293910	332882	388823	357264	371958	571445	546973	642310	639974	638001	635266	720741	1115909	1538225	648440	215418	1008311
1259	16.479	482.321	2063.94	3026.86	3870.73	2685.78	2540.99	2786.04	1907.15	1836.16	9022.54	3702.62	3182.62	3060.74	3357.56	3314.5	3619.74	4440.3	6600.67	6684.98	5963.64	5732.69	3930.76
1260	19.754	482.321	47143.3	75689.6	139812	73559.8	83179.6	79607.1	78836.6	195136	93048.7	91141.1	92165.9	111694	84971.2	105415	104374	89589.4	153518	240548	137389	70115	5002003
1261	20.285	482.322	279708	452647	863088	447479	505252	472775	2067883	722771	499010	627470	554347	645233	561358	637978	635235	720698	1139241	1675095	813774	361146	3362295
1262	18.746	482.357	209.537	396.11	685.38	528.405	693.912	1046.24	1427.14	3084.88	2554.46	3997.81	6651.1	4816.9	4521.17	4860.39	4353.77	4187.93	5825.32	8139.24	3413.4	1506.96	3458.59
1263	22.647	482.401	39974.6	33128	37106.7	34825.4	46032.5	37632.5	36893	36161.7	38325.1	39236.2	38563.7	43924.9	40768.6	39239.6	39660.9	50426.1	44305.5	31059.5	29824.4	28645.7	23761.8
1264	22.705	482.402	11459.2	12333.3	16093.9	21654.1	35925.6	40406	47037.8	60676.8	70333.1	71740.4	67635.9	67119	39599.4	43680.3	43599.4	45583.2	40792.5	32905.9	42513.4	103348	31228.6
1265	21.899	485.109	7451.97	7065.9	6576.64	7482.04	7304.43	7931.62	8593.65	8289.2	8540.17	9630.43	8413.17	9626.67	9783.8	10093.4	10192.1	24105.8	16914.6	18195.1	26595.1	70095.5	11026.7
1266	21.599	485.287	1535.34	1343.85	2601.24	2790	5087.34	6670.81	6180.3	9077.05	11247.9	18757.7	17018.6	16200.9	33422.1	28294.5	32968.5	24500.3	27719.7	37804.2	88371.4	16048.7	17437.1
1267	21.646	485.287	2386.74	2743.72	4188.23	4614.72	8731.14	12047.1	16951.5	28078.4	42284.7	56625.8	43296	38584.8	28055.3	31765.1	32161.1	15318.9	15236.7	11888.8	36744.1	16048.7	12465.4
1268	1.902	487.174	9245.76	16686.5	17324.2	11100.2	13434.3	9595.96	46239.2	22525.7	21245.2	12623.9	23967.2	17766.5	16218.5	17140.4	16548.4	3587.68	15576	18201.8	8903.99	2607.01	3993.87
1269	2.599	487.175	162.052	310.297	513.069	331.636	445.768	472.176	805.924	919.181	2295.85	1916.39	3538.35	2815.5	2847.7	2429.36	2745.71	226.727	11683.1	19015	5167.05	2357.18	490241
1270	22.658	487.357	16216.8	12364.4	14184.2	15388	17462.4	13171.5	13634.7	11414.4	32100.6	15069.2	14570.9	15001.2	13138.5	13686.8	13583.5	21301.9	22010	11457.7	8595.04	5879.73	3491.1
1271	22.714	487.358	16216.8	13588.8	14184.2	15388	17462.4	14220	13634.7	46267.8	24976.1	20625.9	18854.7	19095.5	12976.5	15358.4	14808.7	17622.2	18142.8	10482.7	10872.1	10671.5	9402.69
1272	8.498	491.296	3013.28	3354.39	3309.29	2864.22	2928.39	3313.2	3233.68	3267.62	12780.9	4099.79	2953.66	2976.34	3491.18	2949.95	3739.02	5055.65	5266.13	5910.32	5158.37	5312.51	5818.44
1273	17.423	492.246	47.7053	84.0851	202.137	130.142	202.818	243.099	447.104	492.819	900.471	1326.35	1501.65	1568.21	2512.23	2528.85	2506.85	7483.66	11799.6	21448.2	16409.2	10529.2	1913572
1274	15.115	493.257	0.459992	1.6826	0.0233089	3.05838	1.01769	3.28239	0.0377709	0.00233089	34.5658	63.0372	135.341	3.12149	12.7422	261.402	137.398	234.554	6219.58	4001.75	2635.97	0.00233089	0.00233089
1275	15.957	494.32	2185.23	7249.74	10588.6	5421.64	4910.39	78840.2	13731.5	4800.98	5999.32	6840.51	11997.9	6566.88	7244.53	7464.46	7501.6	8989.88	15489.2	17875.9	8376.49	4424.87	8918.25
1276	17.807	496.336	232583	6408313	2384905	853453	637904	555562	373179	265667	320361	387578	444183	409803	455921	463440	460027	472027	876592	1131276	459068	206785	499431
1277	17.355	496.336	12117.9	22880.7	42168.1	29204.6	33630.5	40820.6	36773.1	29322.3	41715.8	46303	65792.1	65879.7	67639.9	70622.5	70376.5	60976.9	110934	139251	67107.3	28715.6	62946.5
1278	23.155	496.386	56.8322	58.7806	97.3605	25.0181	103.427	82.4497	585.875	980.316	756.102	1575.68	4659.53	3083.33	7211.33	5125.38	7418.02	12871.8	30601.6	8475.56	8217.83	8245.78	8129.17
1279	23.209	496.386	6827.01	4609.33	5761.37	2600.99	3187.22	1731.36	7982.41	8180.25	7704.26	11654.2	6518.51	5891.21	5666.18	2074.7	7925.64	9566.32	15341.7	1117161	5862.98	8245.78	8129.17
1280	24.007	496.417	8141.85	9605.84	12196.1	14689.8	21755.1	24665	31707.2	37895.8	41706.1	44980.1	42563.6	44657.4	30394.7	31998.9	31684.4	37277.1	33594.2	27769	31055.8	54637.7	107422
1281	23.956	496.418	34032.1	28919.8	31527.3	28270.3	33845.4	30038	96225.8	49382.2	32809.1	33779.7	28524.2	34189.9	31630.8	31793	31483.5	40165	31936.5	25451.5	23403.9	20998	16542.1
1282	24.656	497.257	3318.18	2912.96	2431.91	2105.03	1715.2	1627.06	3903.2	3995.59	3755.07	3788.5	3907.25	4081.04	6150.69	4502.68	6331.15	728.878	131552	14248.8	11990.5	9108.7	9387.91
1283	8.499	498.397	3437.79	3839.69	4026.75	3538.93	3916.51	4876.66	5118.49	4661.08	5248.79	5653.83	5903.66	5997.49	7380.73	7046.45	7243.03	13196.8	13353.9	12400.6	11444.5	9855.24	8194.51
1284	1.534	498.898	781.352	214.706	837.81	621.092	1757.94	2191.55	1949.85	5164.22	6200.17	9391.47	8690.39	5729.69	7077.99	7098.78	6983.12	4614.01	5359.16	9569.49	7644.03	3591.18	14202.1
1285	16.507	500.272	842.439	2269.25	3269.51	3109.81	2452.81	2165.4	2649.27	1610.35	1779.28	2138.34	3437.82	3922.42	3685.05	3724.94	3697.97	4221.85	8791.4	10145.2	5556.14	2043.68	8397.74
1286	21.898	501.083	3647.06	3397.5	3260.57	3346.69	11211.1	4243.92	4136.9	3085.16	3030.29	2991.69	2400.26	2911.2	3992.3	3578.67	3687.17	18819.9	12632.7	8362.15	4296.19	2274.64	1402.55
1287	20.252	501.298	163.971	298.768	883.354	482.841	625.433	849.205	1134.77	995.634	1306.09	2031.43	1783.42	2570.37	2524.81	2865.42	2650.2	2243.52	3980.26	7741.4	2998.4	1279.83	48145.5
1288	24.01	501.374	30509.2	29959	33957.9	37478.1	39841	33281.6	26563	24967	21554.6	19993.6	17742.1	16676.6	12718.8	12058.8	12283.5	14891.9	11815	8344.35	6538.49	6136.86	4810.6
1289	18.106	502.287	3452.84	6056.28	9797.24	6531.42	6056.57	6718.17	5692.63	4521.42	4397.16	5459.47	7496.91	7220.16	8893.3	9363.17	9177.75	12873.3	18365	21041.4	12059.7	6843.4	57115.5
1290	15.58	502.288	356.088	537.299	828.717	1295.6	2317.03	4179.17	4387.6	293271	6372.24	6188.9	5899.01	5788.7	4392.86	6876.56	5889.65	6974.95	1319.94	1461.3	1174.96	1148.65	1154.65
1291	16.559	502.29	31435.4	71888.6	121228	136541	91943.3	68596.7	112947	52270.5	69371.9	90782.4	118694	207415	145306	147464	145856	104546	274710	409438	167171	41184.6	149690
1292	16.264	502.29	6922.39	12975.4	18364.2	22199.5	22623	24587.4	33140	30154.4	32303.1	51139.9	48797.9	73523.9	56882.2	54678.8	55672.2	59967.5	81275.2	140302	85393.2	44633.4	128607
1293	21.645	502.313	5502.3	7697.22	12639.2	15942.4	39184.9	86799.1	259844	379955	123256	57703.1	32687.3	24027.1	15419.6	16628	16130.1	8710.04	8944.83	9715.44	15691.7	24661.2	6650.03
1294	21.599	502.313	519.357	654.871	932.53	958.962	1729.26	2320.42	2328.51	3657.38	4754.06	8408.87	9196.54	9278	17514.2	18318.4	15793.6	13593.5	15391.5	13904.3	12443.9	6140.02	4461.95
1295	19.725	504.302	3522.01	5425.02	8951.26	4920.84	5357.24	5563.93	40919.7	9833.55	6454.89	6278.18	5660.56	6807.59	6651.56	7015.17	6757.75	8832.26	12519.8	15049.1	6971.4	2058.11	5384.2
1296	20.289	504.302	20639.9	28017.4	41081.6	28023.7	31450.8	198051	65826.1	38692.8	29584.5	35436.4	32402.1	35441.4	30049.3	34481.6	34283.7	55023.4	63479.9	79918.8	66754.4	55189.8	46400.6
1297	17.418	504.304	429.174	1777.99	2805.49	3445.65	2702.31	2546.51	3078.08	2263.57	2599.74	4400.98	5615.79	6397.8	7236.58	7502.91	6992.36	4176.31	13415.9	14888.1	6034.29	1534.64	5724.95
1298	20.255	504.304	1276.76	2222.27	4258.34	3875.63	5930.27	7609.46	10987.4	13520.8	17229.4	29045.7	31750.9	36287.6	35179.5	35347.6	35131.3	56360.7	63733.2	75021.6	52726.2	26521.3	93026.5
1299	19.756	504.304	3522.01	5425.02	8951.26	4920.84	5357.24	5563.93	5536.26	18672.6	7490.86	6497.92	5676.74	6844.72	5859.6	6993.98	6745.75	8828.64	12650.9	15635.4	7569.95	2350.87	6440.18
1300	24.658	504.356	2461.66	2822.68	3331.31	3897.03	4847.93	6804.57	21261.7	31501.5	39230.8	43550.2	44109.9	43888.4	50259.1	37937.7	49357.7	5065.74	210135	1747039	54002.8	61924.6	52920.7
1301	24.579	504.356	9200.72	8330.09	7856.01	7071.97	5671.61	5979.64	21958.1	18919.7	15475.5	18013.3	19008	18123	44951.1	27231.5	36939.4	4359.32	175088	150625	91163.1	48702.4	26613.4
1302	18.774	506.32	2438.38	4583.95	7188.07	36839.8	12106.4	7176.45	4379.25	3642.93	3092.41	3775.17	4829.49	4120.83	5419.51	5681.8	5545.26	4456.89	8539.22	10012.3	4812.39	1952.41	8494.2
1303	18.804	506.322	2438.38	4583.95	7188.07	5220.68	4602.88	4065.65	3097.03	36387.5	4979.69	4286.74	4914.57	4160.06	4172.69	5673.43	5540.91	4456.43	8808.01	11353.1	6703.14	4144.42	56469.4
1304	21.601	507.269	476.738	395.065	808.314	924.789	1372.1	1945.66	1872.89	2774.84	6108.39	6785.98	6578.86	11404.3	16189.6	17386.5	14790.9	13977.6	17728.2	13976.4	12840.8	6742.19	4756.11
1305	21.645	507.269	2027.57	2233.52	3575.43	4181.52	6326.06	9034.87	11837.3	17581.6	19845	25014	18282.6	16838.5	13008.1	15671.2	15216.5	8878.34	10201.1	9024.8	12544.7	14183	45846.9
1306	21.916	508.181	967.55	1245.88	1372.9	1967.95	2546.8	2778.96	3936.61	4220.16	4410.43	5068.78	3596.03	3041.49	1927.08	1989.89	1956.29	2854.72	1840.39	1942.22	1318.71	1278.72	1324.86
1307	20.781	508.336	512.286	1062.47	2229.73	1453.77	2180.88	2678.06	2183.62	3017.8	3314.77	5319.97	5799.2	6212.14	7586.21	7372.98	7417.79	7590.42	13635	17468.6	9516.2	5497.58	70115.4
1308	1.536	508.854	2212.43	1591.45	1940.81	1573.09	82937.9	3804.1	2357.38	2041.34	1581.23	1752.94	1712.93	1654.58	1871.15	2151.26	2032.58	1874.79	2648.8	2437.16	2065.94	1318.63	1666.54
1309	19.311	510.351	270.113	421.462	815.674	738.438	812.525	1509.69	1706.94	2303.41	3930.18	5267.82	7154.61	8491.77	6478.66	6402.51	6496.61	6186.5	9695.86	10954.9	7239.65	6375	18701.6
1310	21.182	512.412	1884.12	2121.75	2745.11	4147.33	7615.1	9577.29	11518.3	17409	23922.6	26140.2	22612.1	21053.1	9274.84	11151.6	10477.1	12988.7	9061.96	7724.13	7834.6	10695.3	30725.3
1311	21.585	512.413	8557.69	9956.49	5450.96	5562.34	9966.34	5834.31	4902.48	80185.8	13767.2	8964.76	8779.52	11418.6	6151.46	6857.44	6901.21	8672.72	8200.48	3925.44	3809.24	5027.27	4470.16
1312	1.536	514.871	10111.5	5369.87	13117.5	6658.6	8925.06	98442.9	19857.9	13086.5	11619.5	10461.3	13408.4	9100.26	9517.76	9653.93	9992.54	8054.83	13609.8	19965.4	19022.5	16482.5	11061.2
1313	17.801	515.311	1746.27	3336.29	6247.71	2541.05	2922.47	2579.19	1875.7	1183.02	4909.32	5317.05	5152.18	4104.26	4438.22	4206.04	4558.43	4559.28	10064.4	13904.9	5376.72	1799.56	7179.21
1314	15.891	516.183	220.24	156.651	254.847	295.788	133.44	262.701	585.245	561.664	388.322	578.32	600.159	592.521	1533.32	1186.64	1457.42	8510.06	8314.04	9471.86	12135.5	25741.9	2950.08
1315	24.662	517.351	1023.97	1274.78	1487.19	1982.77	2613.07	3681.3	8826.31	13598.3	19298.5	24194.5	26014.4	25661.5	20292.9	17022.2	19771.8	5006.47	39867.3	48408.5	272917	21762	19507.4
1316	24.585	517.352	63709.8	18824.3	13402.6	9571.86	7347.88	6699.51	12674.6	9770.67	7796.17	9544.31	10316.4	9558.6	18799.9	13386.6	15558.9	6078.4	52121.3	37978.7	25260.3	14777.5	8590.86
1317	17.807	518.319	1564.43	3058.23	5840.45	4278.96	5387.44	6727.5	7058.41	6494.85	9499.28	13485.7	16431.9	14581.5	18387.6	18056	17516.6	29404.5	40229.1	45415.7	16515	6148.43	11325.7
1318	23.71	519.136	1753.02	2226.64	3151.47	4519.76	6782.51	10443.4	11820.7	18855.8	20656.8	35773.8	37197	29941.2	16851	17529.4	17180	12764.8	7085.91	9021.3	10292	10629.7	12433.6
1319	23.751	519.136	17349.7	16749.7	17542.3	18037.8	18705.2	19103.7	13795.2	13823.9	270675	59423.8	40447.8	30516.9	12827.4	17526.2	17176.8	12762.4	7248.81	9906.58	9269.99	20646	230193
1320	24.643	519.333	44905.1	45805.5	44078.4	44443.5	37272.4	316016	122118	81316.2	63758.1	58177.1	54587.2	49352.5	45308.1	40598.4	44765	486.978	56149.3	75342.1	52341	35323.9	30683.2
1321	24.6	519.333	44905.1	45805.5	50087.3	44443.5	37272.4	316016	131205	81316.2	54586.5	58177.1	54587.2	49352.5	45308.1	40598.4	44765	3068.32	56149.3	75342.1	62710.7	41674.1	30683.2
1322	20.26	520.278	1142.59	1879.3	3396.24	2427.46	3018.09	3152.79	4360.55	4105.83	3781.75	6356.4	5842.13	7040.82	9899.25	9092.43	9612.15	23537.7	31215.2	42127.9	22585	9248.03	27179.8
1323	16.442	520.337	2830.18	9661.65	15015.2	23891.7	16886.8	16974.3	24722.3	15217.1	20176.6	45618.4	50310	44953	51883	49255.5	50959.1	59530.6	146930	177321	62727.4	19222.1	82943.4
1324	16.79	520.337	31407.1	101648	161055	149713	100680	87474.3	113360	56313.6	74825.5	94294.4	173737	191198	160320	166770	163010	114992	340578	374468	163379	50385.8	239701
1325	23.416	520.505	9650.37	11651.7	14306.7	12710.9	13045.8	10433.2	8.65	268.063	157.821	8014.88	7685.09	16133.3	965.344	10771.3	11337	201.969	654.259	237.666	680.648	86.5	296.933
1326	18.091	522.351	2311.37	6691.73	12325.8	14746.9	10863.6	11611	14007.9	9526.2	12956.7	27232.4	27899.8	23351	32916.9	30989.4	31100.8	53003.7	89124.3	99546.2	31195.8	8454.77	18191.3
1327	18.506	522.352	41108.1	96442.3	171818	112870	80416.2	71889.4	74511.5	43935.5	55570	66633.4	110579	96711.6	106377	110580	107934	108994	225601	240776	114364	40571.7	106534
1328	21.614	523.242	1008.41	1298.34	1605.3	1619.71	2584.72	2790.12	3836.21	3842.75	4279.69	6435.87	5331.27	6289.16	13601	12764.8	12960.9	16867.7	23058.8	17251.5	17659.3	11707.7	8259.08
1329	21.651	523.247	8942.2	6408.4	6436.34	5260.37	8861.01	6005.88	6852.06	12528.9	6606.93	7260.8	5306.95	7928.69	10471.4	12382.1	12574.2	16367.7	26251	22979.2	35821.6	9595.67	6597.22
1330	16.56	524.272	2145.26	3711.18	5243.11	5165.29	3287.36	2768.8	4051.93	6308.5	3410.75	3775.41	4318.68	6612.51	4778.65	5001.97	5109.56	5868.44	12091.6	17081.8	9247.95	2951.52	7906.88
1331	20.551	524.367	31607.1	41182.2	59677.8	6690981	210106	120082	77675.9	46680.1	50587.8	42172.1	58634.9	60748	39612.4	43497.2	42709.8	28806.3	63253.1	95826.4	51948.2	20668	46514.5
1332	20.498	524.368	45029.7	60440.3	97433.2	52752.3	48388.4	53872.7	39234.1	29849.7	34206	32546.5	51466.4	55499.1	42331.4	45750.8	42892.5	23042	51651.2	72004.4	34793.1	11960.8	22714
1333	21.151	524.368	24493.9	41909.9	88875.2	64485	75837.3	116712	110594	112584	160664	226639	300867	313658	271470	278984	269079	208159	375738	554726	238403	84825.2	209797
1334	20.29	526.287	3259.56	4441.62	5122.3	4189.54	4627.82	4199.81	3938.61	3554.11	87806.4	12989.7	8119.58	6990.69	4197.65	4232.65	4581.74	8142.44	6768.83	8441.16	10244.3	50338.2	5090.09
1335	20.247	526.288	3259.56	4441.62	5122.3	4189.54	4627.82	4199.81	3565.89	17125.1	6525.72	5946.43	5835.62	5211.3	4453.1	4315.12	4559.13	8107.17	6447.77	6473.67	5635.47	2936.36	6998.53
1336	16.212	526.289	2914.84	8304.93	13431.9	20412.5	16068.7	11826.1	11828.6	9193.89	11046.5	32839	21327.3	32150.7	27843.8	29965.3	28149.6	20988.8	39348.5	50932.1	25905.2	7324.28	31954.5
1337	16.471	526.29	10746.1	39997.5	72384.4	108202	74618.6	36669.5	53201.2	32346.9	40549.6	92245.8	94057.9	130992	119667	123193	119582	67727.6	228112	274337	125618	24698.1	155839
1338	9.569	526.371	334.168	471.531	503.926	714.316	809.018	1323.2	1321.63	1932.12	2850.38	2330.7	2685.36	3448.49	2806.46	2769.54	2769.54	4030.93	3672.18	1507.81	663.111	299.945	132.844
1339	22.566	526.427	38482.1	31576.5	36721.9	31302.6	45162.7	34216.7	26641	26245.4	163282	57732.9	41329.6	44604.1	34749.2	34359.5	35127.1	50906	37928.1	22709.8	17051.8	12828.5	8395.92
1340	22.625	526.428	43710.8	34806.4	36721.9	35712.1	45162.7	36560.9	6793821	240806	131017	90806.4	69902.7	67351.5	32117.6	37794.9	36972.3	44520.2	32679.6	25273.7	28295.9	33043	37270.1
1341	1.824	527.154	815.743	510.682	503.17	435.64	785.02	269.56	964.732	943.134	2052.31	1401.84	867.361	1336.63	6917.89	7036.73	6752.68	652.359	39943.9	59787.2	4191.45	731.943	691.879
1342	17.04	528.304	6587.63	15840.1	21632.3	21033.9	14919	9118.3	67263.4	12522.8	8662.93	13565.2	13679.1	19527	16189.4	17091.6	16382.6	10846.5	26781.8	39241.7	15793.4	4215.36	13273.5
1343	16.745	528.305	238.893	489.263	753.591	1009.37	1103.43	1358.64	1867.03	2395.82	2762.51	7531.78	6231.5	9427.07	6700.74	6699.51	6701.25	4881.18	7027.23	13273	8748.11	4015.14	9338.08
1344	17.705	528.305	846.708	2214.74	5071.81	4694.87	3558.47	2492.1	5811.46	2946.27	3866.13	7096.54	6662.34	14083.9	10293.5	10227.1	10079.4	5460.76	24145.6	19288.4	12390.3	2777.22	10280.9
1345	17.065	528.306	6587.63	15840.1	21632.3	21033.9	14919	9118.3	2984153	14542.8	8903.33	13518.9	13606.7	19674.6	13448.6	16981.4	16328.6	10846.1	27013.1	40312.6	16707.5	4629.84	15176.4
1346	18.037	530.32	10363.2	15520.7	17218.3	13317.4	12381.6	11331.8	10800.6	9764.86	8943.21	11367.6	9529.16	14289	11159.3	10352.6	11070.9	8336.86	9832.21	14234.8	16290	10329.6	22068.3
1347	18.362	530.321	3683.51	10478	18376.2	14622.2	13430.8	10913	13146.4	11789.1	10645.6	16532.1	21307.1	26005.7	23872.3	24291.2	23827.5	16823.6	41918.1	45634.3	25008.6	9599.46	32791.3
1348	21.645	530.344	3485.58	3973.29	6532.54	6968.79	13175.3	20532	28836.9	49004.6	70426.1	94344.8	60073.1	50285.7	30155.5	33976.6	33767.1	20465.3	24123.5	26354.3	38428.8	78393.8	14524.6
1349	21.597	530.344	509.866	559.554	876.371	877.83	1528.36	2140.83	1921.89	2703.05	3919.95	8863.5	10324	13936.9	30985.6	30678.5	23913.5	19652.7	19074.6	12339.4	7808.8	3507.69	2482.7
1350	1.537	530.844	1922.67	2731.77	5379.35	3057.11	3353.87	4628.12	4426.36	2744.62	4548.32	3634.41	8606.69	7128.25	7684.25	7717.85	7730.02	8755.4	14094.9	16780.3	11987.2	5213.77	12349.2
1351	1.527	531.01	2067.89	1092.39	2233.58	1610.03	2422.23	2602.35	1777.18	1641.33	1780.09	1981.74	2865.41	1596.05	2505.3	2731.95	2526.05	1657.21	3680.18	8329.35	6689	580.573	2612.74
1352	22.908	531.272	400.356	398.571	402.941	549.007	897.764	923.777	1218.02	1532.04	1182.83	2219.04	2981.08	3264.64	4786.73	3698.52	4372.29	5827.3	6895.79	7940.84	10838.7	15210.3	6535.2
1353	22.951	531.272	7111.2	5646.53	4494.19	4759.26	5979.29	4687.86	4700.74	11216.7	3982.47	2884.48	3146.66	3298.77	3969.17	3666.64	4349.28	4418.87	5728.73	7131.23	40713.2	4307.27	4700.51
1354	22.565	531.382	1551.36	1548.84	2033.57	2733.89	4162.78	3922.73	4493.75	5182.57	6098.53	7397.04	7220.41	7446.99	7127.6	7806.87	7463.61	10892.5	9982.69	6526.93	7906.94	13361	5852.34
1355	22.612	531.384	8715.89	7410.51	7232.86	7642.65	9729.29	7972.61	510884	19135.9	10933	9630.92	8368.91	9328.29	6709.51	7948.64	7776.65	9607.06	8497.18	4854.01	5259.96	5691.11	7072.12
1356	15.882	532.157	552.468	3179.96	762.023	479.527	246.525	280.238	523.855	375.438	377.938	445.564	462.409	354.743	1695.86	1541.12	1515.93	2249539	5422.15	4687.02	80622.7	5332.36	1800.73
1357	24.654	532.387	631.27	765.306	976.726	1328.39	1540.29	2402.46	5431.65	8942.77	12413.8	16204.4	16625.8	16422.8	10936.1	10149.5	10901.4	1660.85	29001.3	34963.2	96832.4	10609.1	10377.1
1358	24.589	532.388	319.529	329.202	517.342	568.972	649.744	882.546	2621.36	3705.42	3471.42	5307.65	7567.97	6469.36	11459.1	10010.8	8717.74	1418.42	22548.3	16614.3	9279.17	5103.08	3356.07
1359	17.806	534.292	1354.54	2006.91	3107.55	1882.27	1695.16	1702.41	1871.55	1390.94	1967.61	2450.37	3160.37	2669.96	4687.6	4464.36	4676.59	12348.3	20191	24230.7	7288.05	2199.09	4899.95
1360	23.734	537.145	481.178	574.056	686.856	863.24	1256.85	1911.92	3581.82	4289.4	6840.31	6955.79	7275.07	6746.22	7494.16	6401.81	6418.21	13081.8	6940.42	7568.27	7023.1	5812.5	4252.31
1361	10.862	537.267	0.146774	0.731757	0.00732663	1.38082	0.181651	0.795589	0.000732663	0.000732663	15.2986	20.6278	48.7263	2.24038	2.18802	117.317	0.000732663	0.000732663	2404.57	1376.16	1070.36	0.000732663	0.000732663
1362	23.414	537.531	63.502	340.737	526.931	761.444	1109.06	1512.27	668.244	1081.75	2701.99	10970	31312	13932.1	15599.7	17991.1	12364.7	2277.89	2156.31	2227.85	1981.04	1793.29	2543.81
1363	8.508	538.305	608.779	753.739	936.355	1368.12	1966.68	2600.16	2551.56	3506.01	3534.49	3350.29	3185.47	2687.83	2390.69	2120.77	2263.07	1210.47	2016.91	2085.84	1797.77	1256.78	827.052
1364	15.888	539.258	47.0935	26.7233	65.055	49.8876	57.2955	117.383	326.588	206.221	189.636	490.913	379.031	537.511	1390.71	1282.95	1378.28	6964.46	6151.95	3135.54	2040.08	926.093	554.426
1365	23.1	540.409	5934.34	5811.66	5118.14	1523.94	4061.13	4706.97	6950.28	19634.1	10146.6	7983.07	6607.22	6037.09	6041.92	5290.85	6149.76	10240.2	8868.29	10007.7	8994.71	9300.03	8451.4
1366	23.046	540.411	5934.34	3721.37	5118.14	2390.03	276.883	1108.26	8227.82	3491.74	2202.28	3286.87	2251.96	2323.01	5414.4	2632.83	5568.77	15582.6	18437.3	33399.5	196974	7288.68	8312.33
1367	23.885	540.444	28545.2	21867.1	25064.5	23114.4	27651.5	24046.2	21721	72574.8	36767	30950.3	27495.7	29690.5	25071.8	24566.3	24743.1	38527.8	28432.9	18040.8	14633.9	11500.1	8048.34
1368	23.942	540.444	14583.7	16730	22721.3	30784.5	50369.7	53894.7	60118.3	65298.8	59278.5	54928.3	46703.2	43835.7	24212.4	25804.5	24873.2	33061.1	26438	16183.6	14192.2	14005.5	13488.7
1369	16.791	542.318	245.122	904.265	1589.01	1731.57	1344.01	1418.12	2458	1476.27	1947.26	3130.63	5539.08	6547.93	5472.26	6217.04	6158.23	6854.75	17903.3	17419.1	6678	1823.62	5181.47
1370	21.644	543.339	83.0824	102.107	176.357	172.504	330.928	541.852	572.756	1197.81	3327.85	14314.4	27060.9	12690.3	5011.89	4739.92	4666.62	3807.25	3074.48	1905.69	2398.15	2087.45	3013.74
1371	21.597	543.339	206.972	247.136	410.069	378.677	666.887	956.662	585.734	853.486	686.682	1912.29	1595.1	2225.03	3901.46	3139.02	3607.95	2542.47	1887.79	1689.8	1818.07	2183.98	52919.7
1372	18.503	544.334	1684.84	4239.46	6965.97	4794.46	3564.04	10380.7	5532.09	2526.04	2695.17	3085.11	4860.64	4358.85	4934.98	5542.61	5182.67	8448.89	13841.7	13568.5	6246.1	2265.59	4623.27
1373	16.79	544.336	13080.5	28947.8	55408.7	58139.9	41236.4	34631.1	58284.8	32051.2	56551.4	60968.6	91977.2	141514	78095	82190.4	79346.7	48736.2	121251	150500	72819.3	22132.9	76934.4
1374	16.496	544.337	13612.9	20568.7	28777.3	33556.3	19480.8	87785.3	42568.4	19076	18249	33353.9	25589.4	35654.3	28156.5	26446.8	27907	31844.6	57570.9	81238.6	29795.8	11807.6	25185.8
1375	24.577	544.389	687.204	503.693	609.946	585.145	443.857	492.331	1696.47	1272.34	1200.67	1206.04	1456.82	1515.93	3657.3	2691.4	2756.53	2056.78	40833.1	10801.9	4096.7	1645.21	793.413
1376	23.949	545.399	3856.92	4369.28	5205.73	7292.48	9937.07	9338.54	9194.8	8907.22	10043.1	9327.7	8631.45	8946.02	5517.95	6113.87	5983.94	7530.2	5039.61	4798.72	3907.1	7445.78	4364.49
1377	23.892	545.4	453.309	469.085	651.588	827.388	1283.32	1679.47	2114.05	2782.92	3787.52	5442.14	6188.02	6868.47	5576.11	5753.06	5649.99	9109.7	7838.02	6396.77	7183.8	17211.2	4679.63
1378	17.196	546.28	2101.07	1842.88	4484.6	3114.12	4096.67	7085.5	131.781	13.1781	1140.3	753.918	634.566	756.111	1186.39	2301.05	1694.29	1294.38	1901.66	2063.93	1012.5	648.158	399.396
1379	17.728	546.346	3598.23	8087.52	11265.7	6566.61	5786.1	5220.14	3677.91	2780.24	22438.3	7460.17	8183.4	7291.47	7234.48	6921.09	7233.47	4175.2	11538.8	12257.1	4866.11	1022.57	3313.03
1380	21.151	546.35	16426.2	23233.3	39778.6	25889.7	24112.5	29945.9	20506.6	18073.3	20058.8	23619.3	29768.6	29266.7	24067.7	25383	24769.5	23060.5	39055.5	52214.2	25195.2	9978.31	24396.6
1381	21.19	546.35	27134.8	35436.6	55903.8	32553.3	28463.2	31591.6	24222	20358.7	22359.6	25007.5	29890.6	29305.8	24060	25677.2	24608.5	24573.3	42079.5	55110.8	24900	8764.82	18106.6
1382	1.535	546.821	1378.99	4385.15	4933.76	2438.04	1479.36	2501.08	6424.24	1254.18	1605.77	691.506	3788.24	3194.21	3404.82	3215.91	3087.13	5102.97	7957.03	5707.15	2861.49	835.074	808.938
1383	1.532	546.983	1740.37	2121.16	2911.94	1666.13	1808.1	2199.08	1481.67	11668.7	2683	1675.27	3572.83	1812.39	2113.51	2103.08	2153.49	1890.16	4649.17	6644.57	2640.07	722.449	1314.21
1384	16.469	548.27	1404.83	3854.09	4677.65	6260.83	4559.32	1987.13	2265.97	1509.45	2509.55	3467.23	2836.05	3841.45	4327.14	4197.99	4396.72	3571.08	8540.56	8889.72	4410.05	992.587	3973.71
1385	19.249	548.367	2341.93	4930.74	6526.89	4656.61	4184.11	3935.36	3086.23	11027.2	5524.02	4662.56	6273.34	4740.46	5297.89	5274.76	5374.18	3154.29	6212.37	8184.98	3363.28	1584.28	4903.03
1386	18.643	550.281	69.217	57.7857	64.3987	53.4248	68.5066	64.8882	250.386	160.74	196.072	265.17	296.225	261.485	1015.43	1021.89	865.163	12084	9121.77	4631.12	2407.66	1129.17	698.906
1387	23.751	554.172	37042.3	32289.1	31419	31326.6	32159	32723.4	41942.5	315914	61884.6	40763.3	33900.6	31941.5	31352.2	34602.4	37034.7	83813.7	52889	73762.9	87041.1	44581.1	30248.6
1388	23.712	554.172	5998.83	6409.73	7688.36	9478.21	12016.5	14990.2	23193.4	28249.9	20987.5	33264.8	32844.4	31797.8	39174.8	34845.5	37295.7	84406.7	50412.1	57978.4	59697.5	54725.3	46687.7
1389	8.5	554.282	4188.84	4392.31	3994.45	4013.36	22293.4	10961.4	7472.89	6353.61	5010.22	5295.01	4750.5	5027.98	4556.1	4463.28	4507.29	3496.47	4006	3854.4	3506.25	3190.24	2421.45
1390	12.441	555.525	662.985	360.477	521.681	237.498	186.485	382.205	1721.11	2278.8	7863.99	3466.15	2245.94	2098.49	2219.84	664.234	3526.73	3711.12	3220.07	2661.33	2940.22	2493.68	2265.01
1391	21.074	556.439	2075.26	2310.1	3014.06	3856.64	7393.74	7747.19	7630.97	9642.86	10243	10830.5	10548.8	12080.7	6632.78	7304.1	6787.17	7559.93	5785.24	3439.57	3426.4	2943.36	2804.19
1392	21.021	556.44	452.389	500.072	649.835	833.847	1626.24	1645.1	1587.77	2883.92	3213.2	4405.67	5479.9	7637.75	5816.3	6944.1	5597.29	8245.73	5726.87	3751.81	3169.2	2789.16	2198.33
1393	23.716	559.127	1492.39	1648.64	1871.62	2358.61	3332.18	4482.62	7188.85	9310.65	7589.85	12326.1	12673.3	12346	15691.8	13712.7	14836.8	43074.3	32696	30423.4	29669.6	32124.2	34135.6
1394	23.75	559.128	14997.4	13234	11863.5	11682.8	12797.9	13316.4	16627	147310	23474.9	15492.1	12993.5	12205	12339.5	13388	14485.5	42054.5	34034.2	40600.4	69172.9	17882.5	12411
1395	24.629	559.364	1299.2	1426.4	1772.06	2194.37	2842.98	3996.64	8848.6	11473.2	14419.2	15131.4	13476.4	13914.8	12713	10797.6	12701.1	775.06	25977.5	32892.1	257276	15441.8	14259.7
1396	24.578	559.365	787.283	897.712	1220.86	1482.98	1389.5	1824.91	5557.97	5275.94	6326.86	7571.52	9251.15	8300.65	13356.3	8978.96	11037.9	983.128	38541.6	30933.4	19944.7	11481.3	6272.51
1397	24.711	559.512	95.4627	253.531	391.797	511.917	639.843	832.326	456.073	750.465	1711.18	9061.5	14053.4	5375.75	8405.11	9258.6	6754.47	2265.28	2697.29	2912.25	1990.9	1267.52	1594.88
1398	23.42	559.514	30.5492	221.449	362.192	626.242	620.489	865.804	398.788	562.476	1458.1	7150.81	26899.5	13406.5	11211.7	12856.2	8336.42	1798.88	2966.73	2705.48	1513.48	958.076	1418.52
1399	24.633	560.413	6660.94	6478.8	6165.76	5587.51	4422.83	5358.03	6311.27	7510.02	32175.4	11097.9	8779.69	7912.28	4906.3	6055.02	6712.49	184.598	15187.7	20738.2	319385	1845.98	5658.18
1400	21.65	562.321	11697.1	1833.9	1402.8	1913.22	11871.1	1185.09	2566.08	504.474	11783.5	6822.63	2199.45	12164.9	5070.83	4543.17	4541.29	4261.41	12946.4	5547.26	2416.92	3438.13	1336.82
1401	21.192	562.323	3662.87	4668.56	7794.17	4428.62	3742.84	4381.88	388060	6468.64	4690.44	4666.88	4978.75	5939.31	5906.66	5764.02	6129.98	9351.29	15526.5	25361.3	13410.6	6471.62	29959.7
1402	21.15	562.323	701.4	1083.62	2200.6	1522.2	1561.14	2198.8	2204.53	2004.53	2742.32	3926.67	4785.49	5967.73	5939.83	6507.48	5942.74	9028.63	14611.5	22152.9	9950.34	2720.8	7828.12
1403	23.825	563.546	8431.6	3984.24	3051.88	7844.45	4459.42	7815.36	1606.83	2453.28	2473.2	1504.94	2998.95	2163.09	1997.28	3331.49	2993.81	902.521	1412.65	690.514	614.122	145.776	92.7158
1404	20.278	564.234	405.323	673.696	1495.97	1432.96	2171.51	3284.49	3889.24	4737.44	7021.16	8978.06	8415.11	7792.67	4731.52	4992.64	4706.74	1887.63	3885.33	3975.94	2813.44	1215.52	3184.45
1405	16.787	566.319	186.471	376.966	773.899	806.666	675.074	625.664	1348.33	1009.05	1839.04	2458.16	3159.5	4532.56	2908.01	2862.21	2932.28	2890.67	6094.53	7737.09	4921.36	3854.53	3024.95
1406	9.638	566.425	13940.2	12657.3	12334.8	13788.9	12944.2	13664.4	14247.5	12578.7	48758.7	23813	17654.5	16672.7	13776.7	13576.3	13576.3	11682.8	12318	12492	7731.52	6467.07	3530.68
1407	8.55	566.425	31.175	35.1579	39.494	53.5901	74.8633	60.4491	258.732	308.759	339.998	357.099	297.958	386.287	1300.82	1146.45	1214.53	36615.9	14467.6	6959.23	2434.95	986.111	520.092
1408	1.533	566.884	10960.2	2054.01	6422.71	3975.68	7819.41	7372.05	13399.5	12406.4	8611.92	9260.67	7196.26	4710.88	5710.06	6216.38	5992.45	3487.36	5466.67	8178.52	5068.42	1741.53	4133.01
1409	16.688	568.336	9811.84	22354.4	31048.8	34363.6	21804.6	39192.8	27064.5	11249	17110.5	19920.2	21327.3	30029.8	23305.3	24676.9	24826.2	17347.4	44305.7	56595.2	26379.5	9867.33	62860.2
1410	16.426	568.337	1239.17	2938.46	4474.51	6736.27	4580.94	2558.41	3466.22	2354.27	3255.55	8310.39	5346.98	6641.6	6953.34	6970.37	6684.79	8745.51	16329.5	18731.2	5310.69	1782.7	3913.31
1411	22.484	570.454	27966.9	20916.7	23386	22488.8	351972	112306	60234.2	39948.6	32041.9	32330.2	28953.8	35588.3	22767.5	24579.6	22981.2	25997.8	19660.4	12793.8	10872.5	10660.2	8555.56
1412	22.535	570.455	14507.3	15687.9	22815	33218.8	64984.7	72021.7	68463.8	72967	66189.1	59940.8	46490.5	46047.9	21669.3	24347.2	22860.5	23369.3	18385.5	11344	11565.7	11916.9	9329.38
1413	18.643	571.211	976.489	577.169	953.614	1022.92	753.706	751.4	3123.18	784.948	225.582	350.761	361.354	351.588	1251.44	932.109	968.817	38535.8	16270.9	3215.33	1076.14	496.185	221.107
1414	18.737	572.364	2106.47	3680.45	4547.45	3638.92	2739	2236.23	2824.15	1995.04	10599.6	3335.26	3356.89	4728.82	3250.28	3469.03	3294.4	1469.67	4103	4773.5	1985.17	524.969	842.655
1415	18.712	572.369	2106.47	3680.45	4547.45	3638.92	2739	2236.23	2824.15	1995.04	10599.6	3335.26	3356.89	4728.82	3250.28	3469.03	3294.4	1981.09	4103	4773.5	1985.17	382.857	842.655
1416	23.751	575.101	5185.59	4738.48	4314.03	3899.47	4120.4	4746.91	8795.95	7948.12	6807.16	4175.1	3610	3167.66	5434.33	4959.17	6171.35	32085.6	38673.2	80937.6	8228.31	10907.8	7386.39
1417	23.704	575.101	5185.59	4738.48	4314.03	3899.47	2757.51	4746.91	8795.95	12777.1	1909.18	3206.69	2953.36	2676.28	7228.99	4793.88	5951.09	42971.6	20337.3	8750.09	3799.2	1849.76	1033.73
1418	22.492	575.412	7271.79	4775.65	5641.73	5708.58	7579.07	4296.19	4077.6	4662.25	11136.8	7034.68	5302.89	7184.6	5377.57	6422.98	5978.76	8564.76	7753.53	4049.13	2895.13	1985.12	919.427
1419	15.632	576.274	201.972	195.912	365.829	292.351	255.552	333.608	956.787	933.802	1061.3	577.747	2051.03	3096.71	4007.9	2789.3	3929.34	13094.6	35621.4	7531.69	6732.81	4799.17	5438.75
1420	15.684	576.276	279.85	385.777	534.158	580.37	569.215	715.329	2187.71	2381.41	3638.82	1742.38	5288.63	5444.2	3630.01	2668.96	3810.26	10950.5	38037.6	5563.81	6732.81	3856.56	5438.75
1421	22.958	576.328	4849.13	3821.38	2826.41	3184.41	3628.8	2964.88	3685.32	2588.92	11508.1	4022.42	3024.26	3247.57	4026.28	2651.89	2750.7	3920.95	5654.01	5303.89	20380.1	3050.97	2710.15
1422	18.846	577.132	3578.53	2951.04	3372.13	3671.3	8420.33	2361.95	2821.86	2368.37	1431.38	1526	2267.16	1942.96	3168.04	2904.18	2735.68	4600.09	3645.93	2211.85	1714.54	1046.95	758.866
1423	18.896	577.132	3578.53	4023.51	3372.13	3671.3	3794.41	3774.07	3601.63	381129	28303.5	14609.9	9254.3	7416.64	3166.78	3932.8	3716.2	4552.2	4158.37	3391.05	2964.34	2878.35	3164.57
1424	18.641	578.31	1404.51	782.147	1489.97	1527.02	1531.12	472.496	513.18	419.008	628.466	349.241	729.565	636.772	1874.94	1583.45	1795.36	6632.4	5797.74	4438.19	4248.52	5245.18	3758.53
1425	23.745	579.166	2299.12	3342.8	5659.25	11361.5	44947.4	8086.23	5163.61	5468.7	6042.36	5870.2	6892.43	64233.8	5198.01	7296.62	7132.37	621.699	660.793	539.3	3215.66	3313.04	7397.42
1426	19.994	579.288	329.806	411.361	608.502	878.632	1312.61	2003.47	3025.04	5682.97	13165	47778.5	182000	103906	12534.7	18729.3	18316.9	25601.5	17331.4	12938.4	9635.55	9548.27	11813.1
1427	19.938	579.29	285.115	303.418	717.469	702.529	1424.61	1286.21	1536.81	4140.43	3272.34	6361.5	14078.1	9663.97	14580.1	14028.2	13729.6	32127.5	26771.3	54381.3	15467.8	15461.5	17085.5
1428	15.794	581.3	7030.33	4346.58	36629.6	10222.2	5816.63	2932.01	3333.02	2771.02	2371.22	5951.29	2967.04	4183.55	9325.88	8985.83	8925.4	67997.6	11351.3	4931.21	3526.24	2985.44	1997.82
1429	15.847	581.302	1940.57	1963.55	2821.02	3971.8	6096.49	6241.37	8417.86	9892.38	11087.9	21277.2	10113.8	11612	9418.69	10974.6	10695.6	63518.7	9710.43	6756.15	6977.78	16731.2	5602.4
1430	23.733	582.205	590.517	607.383	878.022	1139.34	1494.27	2175.52	4098.18	5196.91	6784.98	7883.2	7766.1	6720.08	7997.41	6668.48	6863.5	17851.6	10923.2	10519.6	8870.39	7345.54	5033.56
1431	1.536	582.859	2412.3	1314.54	4411.3	2443.1	4884.18	5621.14	4995.04	6666.64	7824.71	8249.68	12189.8	7986.15	9538.04	9463.2	9456.32	7086.96	11388.4	15616.5	10638.2	4688.38	12286.8
1432	22.989	584.439	4717.34	4847.35	4684.43	3738.27	3962.83	3996.76	6317.31	5816.21	47632.6	6684.33	4827.19	4057.12	4809.47	4152.93	5620.64	6996.94	16284	31355	5586.69	5441.55	6632.28
1433	22.939	584.439	4717.34	4847.35	4684.43	3738.27	3962.83	3062.66	6317.31	5816.21	5589.27	4946.5	4148.86	3752.97	6229.99	4349.26	5871.36	11223.5	12014.9	8059.04	4781.3	2563.48	1561.07
1434	23.832	584.469	18709.1	14285.3	15801.3	15739.6	20567.7	16503.7	14023.1	12835.4	58237.4	21249.5	16969.3	18405.8	16158.8	16949.9	15703.9	24123.7	16739.3	10245.2	7279.3	5858.02	3728.74
1435	23.877	584.469	1548.53	1665.2	2273.69	3104.75	5732.67	6708.38	8538.6	11775	18067.9	21871.5	23888.8	26872.4	16102	16556.5	15742	22521.1	16081.3	9140.19	9391.89	9430.6	6675.05
1436	23.419	587.545	96.1307	175.344	252.443	465.678	521.33	741.402	847.307	893.479	2560.88	6899.36	17424.3	13253	6921.4	6806.26	6617.65	5745.38	8652.93	9821.18	7957.64	10575	7205.69
1437	18.893	594.157	187.411	290.833	344.172	509.811	767.033	957.094	1802.14	2997.93	5085.62	5839.28	5679.63	4660.3	2069.37	2468.92	2344.22	3261.42	3274.3	3455.94	5317.19	44880.1	2663.84
1438	17.815	597.279	502.868	955.402	1497.05	1199.06	1651.88	2021.52	1908.1	1809.38	2333.71	2916.49	3213.45	3119.01	2812.19	2594.81	2724.98	2161.13	2945.46	3323.83	2059.91	1437.69	2371.18
1439	1.538	598.833	262.701	406.876	952.146	587.084	767.035	1453.37	1622.98	1576.9	2985.6	2871.95	8574.18	6658.71	7409.51	7463.26	7227.52	8006.97	13073.8	17070.2	13534.8	7203.58	32043.7
1440	8.992	599.398	562.033	641.171	852.776	1234.28	1626.91	2032.1	2940.41	3406.63	3648.22	4124.89	3464.68	3191.83	2670.95	2706.74	2594.95	4842.43	4686.52	3812.38	2704.58	1569.71	926.607
1441	20.957	600.466	1057.6	1053.63	1443.32	1819.02	4404.34	3826.14	4392.46	5532.2	6608.63	7711.68	7436.49	9174.09	4272.41	4866.2	4408.84	4881.34	3205.09	2084.91	1858.61	1978.12	1492.63
1442	15.826	603.284	266.172	281.554	385.628	490.833	746.472	860.44	1317.85	1377.8	1851.33	4089.2	2751.11	3172.32	4560.69	4956.79	4542.28	33529	6942.38	3471.68	3393.68	3719.85	3379.93
1443	20.281	604.229	448.15	778.685	1423.67	1500.84	2055.51	2429.47	2577.69	2897.8	3370.04	4428.64	3941.29	4655.53	3203.57	3427.89	3186.82	1698.78	2361.56	2549.13	2143.63	862.325	1873.61
1444	21.218	606.282	4058.81	5269.61	6993.44	4495.89	4017.34	4275.85	3384.77	70840.2	14771.2	11469.7	9878.76	8703.9	5383.55	5420.92	5368.32	2839.98	6399.34	9878.23	9858.69	25640.1	4420.56
1445	21.144	606.284	3679.57	5269.61	8053.69	5227.45	4375.08	53333.6	18121.6	10102.4	9219.51	9492.45	9026.17	8558.39	5810.69	5627.48	5682.88	2122.08	5070.34	5743.02	3055.22	1086.53	2097.72
1446	18.472	610.368	487.596	471.234	233.57	407.308	261.233	257.212	733.296	286.425	880.718	2293.01	312.552	702.354	4314.78	4048.04	4399.29	16534.6	17557.3	12509.8	8948.1	10713	10128.7
1447	22.395	614.48	21736.8	17423.6	21021	22708.2	36396.1	27658.3	20579.5	19228.6	15802.1	17004.6	14549.8	22123.9	13607.9	14553.1	13908.6	16957.1	12699.6	7295.4	6899.15	8139.21	6184.16
1448	22.436	614.48	17832.7	12432.1	13335.4	13181.2	19989.8	14884.8	11210.8	62086.4	25355.6	20562.5	16244.7	22201.5	12434.9	14549.7	13902.9	16947.6	11633.6	7008.19	6748.97	8369.24	7205.37
1449	1.535	614.807	576.98	1795.01	2649.59	1251.09	1036.71	1281.15	1546.56	739.429	1235.11	1095.73	3611.53	3526.59	3064.89	2902.41	3172.17	4507.74	7394.03	9325.92	8867.48	12373.6	3534.65
1450	22.428	619.439	4566.36	3584.15	3354.03	3448.56	5052.97	3648.62	3261.82	10270.8	4337.53	3600.78	3254.53	5069.06	2617.9	3587.72	3439.36	4307.07	4251.39	2441.9	2447.12	2639.43	2700.1
1451	23.817	619.611	6993.47	4115.87	3373.47	5274.72	3375.2	4159.25	2468.03	3376.33	3816.9	3488.71	3951.65	65243.8	2948.98	2869.38	2987.38	16.7099	167.099	4886.21	4798.63	3591.45	2134.06
1452	24.592	620.366	518.308	507.594	796.731	733.94	906.171	913.591	4006.75	3823.55	4698.71	5321.37	5965.99	6885.22	13290.1	6796.4	13012.2	3032.22	428175	14895.6	415704	50238.3	21003.3
1453	24.653	620.367	534.949	690.527	794.115	968.052	1054.51	1717.51	6142.62	9259.52	13341.2	19441.3	20043.9	17530.8	14670.9	9965.71	14347.7	53.4949	230513	10719.9	13400.4	13117	13414.8
1454	22.879	628.457	4136.93	3484.86	3230.57	2926.51	1675.69	1541.6	4888.66	4898.01	4590.5	7966.21	4190.26	3310.69	2926.79	3089.36	4242.33	5697.08	26606.2	3889.34	3891.73	4321.49	2384.62
1455	22.818	628.461	104.736	90.301	144.709	135.135	81.673	251.548	558.311	598.1	509.11	1404.21	1526.3	1584.61	4077.18	4324.48	3659.79	7237.64	9963.79	12882.2	16316.1	26740.9	415793
1456	1.533	634.872	2439.28	378.312	2095.2	1409.63	3996.71	4096.79	2678.97	5724.17	5057.31	7274.01	6101.58	2639.51	4529.42	4766.62	4707.09	2755.3	4136.48	6983.78	5681.2	3757.16	63306
1457	19.095	644.373	99.4969	108.014	112.56	115.623	255.854	238.749	772.925	944.878	3418.09	4007.64	3724.34	5237.94	2621.08	2659.2	2529.67	49.1713	98.8172	52.4214	2.78534	27.8534	104.814
1458	21.205	646.274	1784.01	2966.99	5711.95	4848.42	6142.99	11000.9	11059.9	12340.7	16621.4	20118.8	20594.7	18891.4	9816.91	11499.7	11231.1	6696.29	15437.5	25259.5	20101.8	19673.1	9099.6
1459	21.15	646.275	873.404	1448.97	2982.58	2599.09	3230.22	5506.52	5592.07	7040.68	13078.4	17423	19780.7	19417.8	11193.2	11994.1	11504.4	5470.64	13520.5	19219.2	11229.3	4766.97	11046.8
1460	21.643	646.353	5041.78	3273.03	4747.48	3021.47	2240.91	3623.05	4076.37	2031.49	2834.12	4467.12	4412.65	12051.9	6397.31	6642.25	6827.32	4423.78	5138.18	4412.57	1928.87	1069.93	658.382
1461	1.536	650.847	1018.31	550.28	1822.17	1102.18	2311.6	3228.92	2723.86	3975.94	5250.48	6548.99	9059.08	5980.71	6994.17	7562.49	7499.99	6141.97	10702.6	18133.5	26198.8	3272.27	8878.45
1462	6.94	652.803	1173.02	2003.06	1857.64	1475.16	1255.98	3942.19	2440.15	2578.94	1221.32	1510	7165.39	2278.39	3387.88	3354.92	3286.82	3298.76	5183.54	7844.64	3406.84	1243.85	1616.71
1463	22.33	658.508	11166.9	7060.82	6971.56	7326.87	13109.4	7946.82	6894.86	6716.17	6974.24	21681.8	11119.4	15437.7	8206.34	8273.84	8824.54	10447.8	9649.43	5202.31	4529.86	6621.62	5550.58
1464	21.178	662.249	368.016	619.977	1242.93	1026.35	1244.44	2090.43	1937.66	2005.82	2723.74	3474.88	4590.36	4673.17	3424.92	3433.91	3329.12	2327.8	5000.52	7336.33	3179.32	764.778	1450.41
1465	1.537	666.819	3996.32	4215	9104.68	3701.51	4263.9	769727	9730.1	4186.18	4476.28	3373.63	7602.85	5130.71	6573.72	6325.94	6245.25	7196.33	10458	10737.5	5649.36	1459.13	2579.87
1466	23.413	675.672	6943.9	8414.48	8970	8040.3	5918.65	4896.7	11015.1	9656.48	7049.85	72355.7	24408.2	14669.3	9382.9	6807.66	9682.74	1162.88	135.126	12665.8	12693.9	21365.9	11018.8
1467	8.832	679.506	175.252	205.041	259.207	381.07	526.583	658.377	861.732	1396.72	1797.57	2333.27	2725.49	2900.48	2974.17	2924.44	2926.03	15621.7	5654.07	3492.82	1985.29	1139.1	766.614
1468	9.084	679.508	114399	139255	190517	218066	309468	395346	449058	492681	501180	524733	465775	429777	362337	351527	368638	435451	470730	466238	645372	874369	2008719
1469	1.535	682.794	1419.62	3752.86	4768.4	2056.17	1602.72	2608.41	3968.18	1008.66	392.358	1038.76	2800.49	2760.19	3209.11	2979.26	3105.7	4335.98	7457.16	6986.4	4032.56	1277.61	2159.16
1470	23.392	683.595	403.777	653.212	1053.3	1150.92	1451.96	1610.51	3604.51	4042.49	4917.39	6356.05	7487.76	7216.15	7360.74	5864.32	6510.6	21519.5	35937.1	48363.8	44888.3	19138.3	15452.9
1471	23.416	685.432	0.65913	7.37055	9.47253	14.59	17.8715	25.3392	0.065913	0.065913	10.0025	30.1954	225.979	0.065913	1435.46	13969.5	9398.81	15810.8	14954.1	69424.6	14112.1	10519.9	17529.3
1472	9.091	685.519	2943.13	2934.65	2751.65	2670.43	2880.73	2711.14	2933.16	2504.17	2604.61	7531.19	4266.6	3180.46	2746	2651.4	2821.54	2233.24	2583.61	2466.23	2307.88	2291.66	1827.9
1473	1.879	689.206	553.201	604.867	738.387	564.91	499.391	593.394	620.406	3821.57	1537.41	948.575	1419.89	1044.8	2572.84	2182.52	2265.67	1305.58	12323.1	14658.7	4235.38	1475.25	3688.89
1474	8.067	697.517	436.628	418.896	413.379	472.004	571.149	709.664	973.01	942.399	967.914	1112.73	1646.28	1303.79	2487.87	2004.19	2249.22	17698	15495.3	12393.6	7353.5	3836.68	2071.63
1475	23.38	700.619	287.141	427.205	656.481	756.71	1019.81	1228.95	2541.88	2252.61	2537.52	5505.18	6240.1	5550.05	6756.1	5384.32	6607.75	24885.8	51855.7	274153	8337.57	5923.23	8388.1
1476	9.084	701.49	153834	178803	230817	243696	314132	361272	384398	391562	382989	397147	364260	341834	311797	297948	312721	418407	410725	394755	446340	447902	467733
1477	22.207	702.533	6227.82	3816.54	3754.65	3813.42	7880	3971.55	20802	7207.56	4405.51	4910.66	3791.68	7032.07	4139.27	4735.62	4787.08	5340.66	5406.25	2387.71	3064.76	7980.85	2418.34
1478	1.534	702.86	1373.08	269.924	1137.64	869.301	2458.03	2996.37	2233.58	4523.38	4460.65	6295.11	4993.11	2717.39	4228.5	4778.2	4303.92	2868.02	3608.26	6768.59	4219.58	1068.72	3981.55
1479	23.415	705.577	613.995	1024.71	1298.99	2105.59	2193.31	2783.25	6815.46	8003.68	11515.1	15088.3	19777.8	19068.2	16589	14019.8	15452.3	63051.4	157132	299593	181413	81944.1	51394.8
1480	9.085	717.463	8756.65	8642.61	8936.82	7909.08	8529.73	9095.87	9592.95	8335.89	29845.7	16248.1	11797.8	10426	9494.62	8407.28	9476.87	13431.5	13832.1	11281.1	11340.2	7647.76	5441.29
1481	1.535	718.833	511.775	206.993	960.616	553.004	1285.48	1876.47	1680.93	2933.3	4274.43	5847.55	8397.54	5727.68	7036.46	7349.07	7072.05	5124.32	7493.98	12177.1	11622.6	13796.6	8549.83
1482	9.09	724.563	2778.43	3224.39	4166.92	5137.4	6846.77	7767.06	9176.11	9196.05	10089.7	11039.8	10698.7	10296.1	10400.6	9710.91	10279.7	13113.9	14291	13338.5	15607	15597	19246.2
1483	6.518	734.297	972.271	2132.62	1253.83	2244.21	1356.75	1400.4	1508.6	3699.79	1039.02	731.242	2467.79	1731.94	1909.45	1923.75	1892.53	2458.41	4121.82	5015.19	1855.04	426.915	620.359
1484	1.537	734.807	1167.88	1126.23	2938.5	1603.58	2325.05	3153.67	2771.51	2714.29	3893.49	3518.96	8057.67	5427	6321.12	5901.89	6015.25	6036.75	9188.18	12703.4	8606.23	3015.74	7432.75
1485	1.535	750.781	676.795	3396.84	5311.2	1570.38	1651.18	24845.1	3964.68	1259.67	1403.55	843.56	3696.14	3064.98	3166.01	2977.3	3539.68	4797.16	7602.24	15830.9	5427.09	1756.87	4172.87
1486	9.09	753.429	13307.5	12506.8	12234.8	11383.6	12162.5	10897	10822.4	9491.31	9155.16	8890.34	8487.81	7721.61	7250.56	6722.29	7367.79	7217.67	7384.53	7505.05	9338.96	11314.8	19394.6
1487	9.08	755.424	513.653	501.479	749.343	1038.06	1481.13	1537.35	2302.34	2576.15	2820.48	3694.86	3106.39	3130.75	3221.11	3172.06	3123.6	3233.07	3266.83	2400.66	3283.49	3141.36	2701.85
1488	11.189	762.418	0.187358	0.795717	0.00268598	1.05049	0.301665	0.966604	0.0268599	0.00268598	11.8989	23.7028	71.5817	0.00268598	1.89892	0.00268598	0.00268598	66.7537	6344.89	2619.67	2965.18	0.00268598	73.0104
1489	9.092	764.47	3643.45	3386.25	3719.42	3904.07	3577.43	3303.31	3076.48	30659.1	8058.5	5959.11	4664.15	4179.23	3464.89	3366.8	3451.59	2133.63	2806.01	2789.64	3141.09	3423.24	3754.16
1490	1.534	770.845	6221.19	471.069	3220.89	1755.96	3639.07	3663.65	1877.47	29922.4	7367.13	6499.47	3790.75	2392.41	3108.67	2988.7	2928.48	1808.92	2251.08	3180.39	1544.14	271.507	814.614
1491	24.318	776.226	36625.2	41377.7	52015.3	58644.4	59765.2	63964.2	68313.4	71514.5	64731.9	54344.7	43306.9	39518.6	27517.6	25626.6	28562.2	23.5004	235.004	741.45	129587	25166.8	26167.9
1492	9.092	780.45	25619.5	24441.4	25322.1	24650.5	25146.5	25327.8	223962	58940.8	39431.5	32621.9	29045.5	26841.7	24393.6	24383.3	24383.3	19808.7	21685.6	23856.5	35239.7	79551.3	23214.5
1493	1.534	786.819	6513.63	1941.69	5524.99	2855.49	4767.29	4826.84	3289.79	4250.69	11721.8	6317.95	6370.03	3502.37	4984.99	4828.86	5060.72	3321.91	5183.87	8020.01	4453.59	1366.85	3120.6
1494	1.536	802.794	908.052	764.454	2270.51	1242.36	1676.26	2921.24	2254.16	2179.21	3129.28	2970.92	6298.24	4599.14	4958.78	4603.1	4895.25	4763.5	8196.86	10153.9	7924.74	3468.8	12719.2
1495	11.01	806.444	0.201356	0.686956	0.0170211	1.21419	0.170211	1.27038	0.0170211	0.0170211	13.553	25.2965	64.291	0.0170211	3.17583	88.4804	0.0170211	0.0170211	5032.9	2365.7	2121.71	54.9694	0.0170211
1496	1.534	818.77	937.285	2489.89	4553.9	1696.54	1278.16	2205.38	1057.68	434.563	915.044	1614.07	3029.25	2323.92	2790.93	2790.93	2790.93	4225.33	6275.58	7045.38	3595.21	816.587	1400.25
1497	1.533	838.836	507.659	72.3402	461.558	259.136	838.676	1225.59	918.288	2186.38	1928.73	3496.08	2482.66	1021.86	2309.08	2465.44	2352.75	680.779	1039.79	4438.4	2988.16	896.584	8483.64
1498	24.544	850.245	13092.4	11520.4	10943.7	10897.6	11886.8	12874.5	17527.4	10020.4	7950.9	7595.49	7201.15	8016.73	8643.47	11433.7	11557.1	117.577	110.699	261.321	296.048	11.0699	160.899
1499	24.597	850.245	13362.5	12542.4	10943.7	10811.8	12954.2	12874.5	9126.33	39226.3	12797.6	9997.48	9550.28	10092.3	8972.48	11958.5	12414.5	129.794	18.6154	175.15	369.223	1.86154	119.528
1500	1.536	854.806	4923.75	1331.98	4228.05	2045.66	3536.57	3560.35	9061.62	5422.26	3802.77	3862.96	3674.32	2579.97	3458.83	3527.98	3509.73	2573.21	3886.56	5814.62	3219.62	1074.46	2831.52
1501	1.536	870.784	2707.79	1677.48	4471.36	835.656	2352.93	2414.67	15229.7	3587.49	2988.61	2245.53	4192.1	2768.66	3159.05	3696.68	3354.47	3301.47	7209.37	8760.43	5551.42	1395.02	2257.91
1502	9.406	905.671	3843.61	3374.36	2918.05	3372.8	2940.23	3879.27	4379.01	3462.55	3696.57	2472.58	5770.13	4650.48	4209.15	3667.58	4274.79	8924.93	10336.9	6085.23	2092.29	961.364	464.236
1503	17.427	907.572	670.643	1723.9	5420.99	1294.74	1785.01	27061.7	3041.61	1168.39	1358.87	2675.6	1424.39	2127.5	3015.93	3082.91	3137.07	4464.62	8164.38	16360.6	3495.44	227.42	7356.29
1504	9.109	914.272	4903.86	4485.59	4837.3	4582.29	4708.23	4547.1	5381.02	5538.13	9630.06	5278.59	4079.43	4203.62	5087.62	4796.79	4981.28	3644.4	3096.73	3538.64	3015.77	2474.94	1985.66
1505	9.146	914.272	5370.75	4773.64	5031.29	4681.25	4744.54	4536.49	5331.57	5463.88	4998.13	4859.82	4435.68	4613.47	4885.84	4837.02	5032.43	3688.46	3414.15	5002.25	7136.21	19560.7	5366.12
1506	9.135	916.268	6564.58	6214.85	6628.34	35393	19691.5	13550	12339.5	9756.73	8797.47	8676.56	6793.39	7512.38	6829.48	6613.19	6774.9	5286.42	5362.47	6054.24	6106.26	5754.48	4596.23
1507	1.528	922.793	328.307	84.5666	472.751	290.766	546.445	686.405	626.089	1169.8	1040.77	1455.29	1889.46	972.977	1900.21	2009.04	1916.74	1149.65	2127.25	3391.79	2836.61	831.948	29112
1508	9.404	927.655	2328.14	2451.78	1793.92	1935.06	1919.35	1233.81	3102.2	2051.6	2485.3	5258.97	3255.46	3094.22	2921.02	2701.9	2861.3	25550.9	17195.4	4082.32	1097.73	446.867	160.378
1509	1.534	938.769	1897.07	217.267	2874.39	1130.84	1186.69	1846.25	1465.02	1117.33	3604.6	980.271	2022.53	922.832	2306.33	2183.38	2103.73	1276.79	3061.07	3071.11	981.48	235.937	424.363
1510	18.104	959.602	508.828	1473.71	5093.92	1907.64	1306.8	1524.48	339.156	472.296	587.299	1030.74	1802.68	1115.68	3094.22	2946.69	2839.21	5236.77	14289.2	12505.2	1586.76	45.7978	914.452
1511	20.285	963.634	4998.28	10479.1	30707.7	10942.5	12614.2	11527.2	12495.9	8484.39	16015.2	18238.3	14396.3	18685.4	15906.7	19114.6	19654.1	29367.5	53065.8	106311	33074.1	7089.59	442686
1512	20.252	963.634	2389.75	5821.69	19677	7996	10347.6	10408.6	12143.2	8666.09	7783.36	15039.7	14020	18569.6	20326	19230.3	19769.1	29533.3	51199.3	90207.2	21277.7	2608.14	28110.9
1513	20.275	985.613	46.6502	173.265	590.88	399.568	592.761	776.171	1386.99	1626.59	2121.9	4850.8	4982.88	5723.98	4734.3	4373.35	4450.85	7942.21	11084.8	18587.5	8852.38	3418.4	8071.31
1514	20.248	985.616	56.2618	183.881	546.779	362.244	534.93	703.988	1114.77	1219.86	840.782	3270.57	3531.2	4528.85	4588.41	4640.43	4475.63	8093.52	11209.4	17741.1	7127.34	1611.57	17362.3
1515	17.802	991.666	259.736	795.242	2437.25	972.023	1196.42	1449.35	934.39	608.29	1429.07	1649.12	2834.36	2943.99	3354.94	3973.23	3541.27	3612.35	9650.93	15342	3409.67	751.316	4737.49

## Sheet: Negative ion mode (ESI-)
Alignment ID	Average Rt(min)	Average Mz	AEE-1	AEE-2	AEE-3	AEE-4	AEE-5	AEE-6	Model-1	Model-2	Model-3	Model-4	Model-5	Model-6	QC-1	QC-2	QC-3	Control-1	Control-2	Control-3	Control-4	Control-5	Control-6
0	1.728	78.9588	1893.97	1893.41	2078.46	1818.04	1876.96	1741.46	1612.15	1998.36	1530.34	1140.95	2815.44	3609.54	1915.01	1810.27	1921.06	611.39	1530.57	1393.95	1913.06	1520.45	1645.24
1	1.679	96.9687	1818.17	2340.47	2333.84	2091.23	179862	4526.87	2986.77	2047.22	1833.66	1761.85	2226.47	3488.84	2519.17	2380.47	2522.38	2762.52	4399.31	4078.37	3235.23	1864.84	3664.09
2	1.725	110.985	3060.84	3597.95	4548.5	3991.91	4239.96	4354.27	4001.76	4902.17	4130.15	2863.16	7436.43	6341.59	4609.88	4518.84	4563.03	1223.95	3451.52	3249.17	3919.55	3235.21	3154.45
3	1.533	112.985	4945.26	5531.69	8149.46	8570.61	11481	14403.9	15980.4	18850.7	20892.5	22114.2	25842.7	24313.2	26367	26367	26367	14652.7	33670.8	38525.9	68977.4	21541.7	28105.4
4	1.651	124.006	8946.36	26036.8	18655.4	65845.2	25157.5	20801.8	17255.5	9773.44	11660.7	13283.8	23304.9	21946.9	19469	19469.4	19469.4	11866.4	32398.9	41499	96367.6	14438.7	15529.4
5	1.537	129.975	1336.99	1513.06	1529.87	1792.1	2128.58	2165.02	2441.8	2649.71	2966.08	2946.63	2923.3	11083.6	3574.81	3767.74	3599.53	2279.65	3027.34	3025.16	3566.28	4152.87	6023.98
6	1.652	132.029	1958.54	4526.79	3952.06	4069.36	3523.11	4065.83	4221.31	3627.84	3521.88	3401.1	6493.99	5172.94	5533.02	5521.65	5521.65	2928.02	11535.9	13343.8	5797.94	2888.06	5798.88
7	23.169	132.922	53820.1	54814.3	54811.2	55046.6	51594.5	49071.2	57317.6	325124	54997.9	41125.3	40144.4	7366.31	68537.1	60837.6	66644.1	102658	92379.6	51375.7	38102.6	19419.2	18503.2
8	24.325	134.893	1966.24	3291.89	4375.46	5661.31	7515.16	10326.3	15593.2	18096.4	24000.9	29395.7	37938.8	42257.8	44203.6	44154.4	42190.9	42210.2	46068.7	41897.8	49470.8	72489.9	1056033
9	24.372	134.894	35715.1	191283	78940.1	52199.7	38757.6	34186.8	33170.7	28174.8	28700.8	31568.4	38303.9	19401	44286.3	42766.8	42698.6	41770.9	46546.3	39943.1	33315.6	27531.4	28067.6
10	23.174	134.894	24226.9	39444.3	44101.1	45998.6	38447.2	35811.6	28851.1	60286.2	20347.3	19989.7	24215.5	3077.84	44544.4	41492.3	41296.5	31731.9	35945.7	13626	16541	6293.79	7992.14
11	24.584	134.894	33311.4	42549.8	407146	79467.1	47382.8	36134.9	34531.1	27332.8	28018.4	30481	35423.6	20663.2	44160.2	41947.7	42342.8	46885.4	49711	39268.6	38444.9	28610.3	30530
12	22.821	134.894	621.956	879.02	1524.59	1925.38	2476.72	3331.29	4390.4	4767.57	6479.98	9395.17	11346.3	1024.26	20062.5	21105.1	19634.3	21745	14889.8	7054.12	9107.42	2993.49	3191.86
13	24.342	136.891	74816.7	28590.3	18628.8	15218.2	11845.6	11268.1	11591.6	9553.09	10206.6	10728.9	12450.1	10112.8	15087.3	14409.6	14578.1	14436.9	15775.6	14017	13128.8	11173.3	12622.3
14	23.175	136.891	990.392	1958.92	2858.24	4026.83	4479.04	5152.72	5674.27	5139.23	5784.24	7613.73	9768.95	1573.88	14248.5	14676.3	14081.6	10475.2	11823.1	5491.43	6829.68	2976.8	3838.49
15	24.588	136.892	11450	14772.5	14779.9	56395.6	20008.9	13616.3	12301.7	9178.03	9288.75	10477.5	12166	4785.56	14975	14961.4	14588.3	17217.7	17021.8	12970.5	11664.9	7976.53	7753.69
16	1.648	145.061	2297.32	4740.58	3230.54	4928.22	3481.91	3958.1	4017.71	9230.76	3465.1	3128.15	4149.89	5257.91	4813.15	4896.04	4895.64	2856.07	9304.16	21856.1	6104.79	3078.55	5177.01
17	1.693	146.044	1290.85	2583.76	2888.79	3084.85	3698.03	4538.9	7158.51	5386.41	7197.81	6373.87	11539	11285.8	11306.5	11112.4	11112.4	5366.91	18098	20759	36185.4	7771.37	12894.9
18	3.511	151.024	46.8647	18.5245	107.471	39.1915	80.1724	210.757	157.506	323.531	719.066	2827.07	1039.93	2384.12	4467.04	5242.01	3886.85	4702.87	7391.33	16923.2	4043.64	1761.85	3245.82
19	1.677	154.928	3446.23	2317.38	3189.57	2508.88	3209.17	7404.17	4227.94	3527.2	2930.3	3016.49	3058.66	2887.52	3090.65	3115.43	3115.43	1839.1	3655.6	3366.55	7034.54	2072.7	3397.82
20	5.854	164.07	315.726	525.68	609.245	820.213	1010.12	1780.56	2307.79	2521.72	3534.76	3324.62	5689.57	4298.55	4832.7	4895.97	4740.85	90.6489	3378.95	8053.69	5713.26	3173.06	13358.3
21	7.934	165.019	2690.38	2646.07	2593.21	2717.46	2521.82	2638.44	2724.26	120514	4246.76	2918.43	2796.99	924.721	2730.27	2650.17	2874.3	2782.91	2858.31	2525.47	2827.71	1619.58	1909.13
22	2.333	167.02	878.964	4573	3292.3	3528.59	2995.64	7328.79	5335.4	2804.68	2986.44	1750.71	5147.11	4076.45	2865.84	2831.53	2831.53	982.399	2641.78	12624.8	1738.16	1660.39	1622.19
23	2.674	167.021	102.965	639.837	674.776	974.899	1136.92	1657.52	3062.11	3948.23	8002.06	8221.83	31553.2	32136.8	21632	28130.4	20493.1	6450.94	3704.02	24602.3	8018.22	13722.1	10779.8
24	3.838	180.065	15.8063	28.4479	36.7624	47.8457	54.4957	132.745	225.586	336.22	783.955	1134.38	3053.11	2170.24	2533.37	3367.13	2332.59	2011.49	5717.26	10824.4	1124.44	1079.92	991.535
25	1.532	180.971	635.489	639.264	1087.49	1123.46	1596.69	2006.53	2475.05	3155.24	3663.94	4107.95	4884.78	6931.94	4928.53	5134.65	4839.45	2116.26	6343.98	6135.6	5911.04	4346.56	7324.33
26	1.649	181.964	60.9432	115.343	173.638	174.8	243.352	396.891	539.415	642.878	1093.12	1589.14	2549.5	2269.28	2406.66	2457.61	2300.08	1240.1	3367.36	4037.74	4860.34	1900.37	1943.99
27	2.872	191.02	241.075	344.078	474.109	617.342	931.133	1674.31	3089.31	5434.65	11426	24460.4	34297.2	29765	27931.9	30337.3	24179	19493.9	8404.94	48416.1	16052.3	21016.7	28520.7
28	1.721	195.05	69.6887	258.011	231.966	224.742	365.418	451.966	1203.69	784.227	2474.07	1561.07	3980.52	3941.38	2984.34	2894.8	2789.39	1087.48	2773.5	3443.64	7159.17	3781.37	2307.26
29	6.774	203.081	70.9315	144.553	174.629	240.065	240.993	464.891	578.109	912.68	1499.52	1555.58	3261.04	2576.88	2577.61	2671.44	2511.13	631.017	7708.02	5979.45	5964.63	1091.16	2249.3
30	8.525	209.045	10525.9	10766.7	10647.3	10988.3	10860.6	10750.6	11223.5	11555.7	1554405	14999.2	11121.8	1019.93	11879.6	10252.8	12616.7	17891.1	18771.8	10764.7	11583.2	2817.16	3070.41
31	1.694	215.031	1143.74	2351.84	2782.29	2968.25	4607.18	6471.39	7997.28	7728.51	13604	8864.79	19960.3	18597.7	22564.5	23614.5	22404.4	10399.4	62092.6	45478.7	38236.4	29480.1	182883
32	1.673	216.926	2325.97	1799.36	2342.4	1766.19	2348.98	1817.02	1900.84	5179.53	2043.2	1787.83	1730.38	1131.53	1963.97	1862.53	2058.14	1340.94	3076.71	2198.67	2063.02	951.334	1447.12
33	1.696	217.028	486.361	1000.69	1204.14	1298.23	1944.78	2666.53	3078.11	2742.21	5097.61	3097.29	6506.9	6700.77	7866.4	8089.05	7856.48	3764.26	20913.3	16063.3	14060.4	12411.5	9170.85
34	6.161	218.102	699.314	1684.39	1466.12	1400.3	1322.38	949.813	1127.09	859.904	1231.79	1222.12	2749.32	2814.31	2559.15	2580.78	2580.78	69.9314	2547.66	8274.53	2681.98	868.804	2739.18
35	6.813	219.05	1031.86	1410.47	1973.21	2417.64	3681.84	5711.78	7817.4	10199.9	12600.3	14731.1	13824.6	12619.4	13014.3	11347.1	12543.5	1289.56	10941.7	10846.3	14723	24518.5	156819
36	1.612	225.061	2312.26	6139.25	4319.01	4914.2	4382.71	4207.83	11248.5	3157.6	3818.87	2254.89	5209.47	5142.97	4478.96	4513.5	4513.5	889.838	5311.88	7515.24	4706.8	4220.19	5303.76
37	15.427	239.128	3558.03	3482.81	3539.25	3725.84	3837.56	3779.59	3704.88	3876.57	11378.4	5087.38	3938.95	542.289	3994.34	3647.59	4140.16	7065.4	3952.94	1447.83	4972.12	1441.84	2123.61
38	1.66	243.963	1737.45	3509.56	3081.92	2555.82	7617.34	4145.33	2896.96	1638.39	1883.89	2213.04	3426.35	1831.51	3090.73	2925.79	3027.76	1149.59	4513.69	3614.43	2878.69	1435.51	1673.28
39	1.53	248.958	16705.6	11999.2	17442.3	13850.7	15579.8	15654.8	14827.9	57813.9	21844.5	17456.2	16835.1	15006.1	16921.2	17010	17010	6437.35	23371.8	26005	55784.1	11912.5	18501
40	1.664	259.019	1379.91	1391.55	2489.11	20653.5	2605.87	2631.78	2543.72	1216.09	1280.07	2830.79	1711.82	2458.75	4537.13	4579.33	4579.33	4726.6	14355.3	19904.2	25347.3	1998.66	7383.07
41	1.536	264.933	845.922	2015.03	1933.9	1526.51	1332.29	1628.94	1770.94	958.688	1512.97	1120.92	2664.13	2817.61	2617.58	2608.72	2608.72	1307.15	3956.24	7607.51	3271.82	1924.04	2540.24
42	21.555	265.147	7172.17	6094.57	5886.75	5930.9	7108.38	6223.63	6407.48	5971.7	6005.18	18298	9860.47	7294.01	6173.72	6360.44	6360.44	16239	10235.7	8720.92	65850	10416.4	8658.01
43	21.673	265.148	5989.55	5313.49	5478.02	5587.87	6798.02	72723.8	17225.3	10497.8	8708.73	8352.98	7703.83	5035.92	8694.41	7667.15	8672.57	20402	14216.5	8682.39	30342.5	17473.2	15687.6
44	5.26	267.07	134.193	113.076	190.968	170.697	245.715	357.394	800.743	982.353	1735.18	4073.5	1450.83	2590.13	2985.53	2927.57	2925.33	885.625	2930.36	14814.9	5091.69	9905.77	2719.93
45	23.169	279.231	69.7166	277.138	444.927	740.047	688.756	882.693	1049.8	1022.56	1444.4	2795.57	4243.53	3998.13	4066.75	4066.75	4066.75	1788.88	7554.32	1910.93	8192.42	1422.06	5326.29
46	14.388	293.175	14120.4	14773.2	14288.1	14624.8	15171.1	13798	15758.3	14938.5	33356.8	17483.1	14492.8	2212.88	16023.4	15598.2	16973.7	15362.2	12925.4	4230.14	12807.1	5530.48	6003.78
47	18.16	295.228	149.653	412.62	676.891	398.021	637.96	1267.95	2015.99	1929.09	3141.84	1829.5	4170.01	2822.57	4780.91	5171.51	4884.42	5029.8	3823.41	2650.92	25459	3312.63	2752.57
48	22.815	303.232	325.377	663.063	1208.59	1300.5	1587.68	2020.63	2618.16	3555.31	4755.43	7603.48	9514.11	8770.44	7951.86	8410.27	8038.07	3427.35	10696.3	2268.97	12652	2821.43	8884.51
49	14.871	309.17	3998.15	4312.47	4242.13	4458.15	4621.92	4392.38	4692.68	4918.37	14087.2	7086.05	5858.79	8745.95	4463.9	4550.23	4550.23	4713.21	3156.8	1608.88	11069.5	6439.95	21413.1
50	1.529	316.945	1106.6	781.326	1694.72	1804.42	3134.89	4148.66	5294.86	8349.28	9616.31	12181.1	12240	10284.2	11763.7	12272	11765.1	3547.74	14981	14222.5	19504.6	48298.9	13974.7
51	18.966	319.227	629.159	413.322	1257.63	480.004	731.258	3281.03	1648.44	3319.33	3783.22	2578.94	4445.54	5755.92	7196.43	7560.14	7109.19	5673.88	4937.88	2917.64	17893.9	31436.3	7212.16
52	22.405	327.232	99.9058	319.376	665.384	722.393	981.558	995.874	1238.9	1893.62	2877.9	6649.42	8145.42	5812.6	6743.94	7384.81	6749.92	3193.11	9075.95	1617.37	11909.6	2142.68	10998.1
53	1.532	332.919	198.892	429.938	614.797	595.407	645.706	1150.93	1497.5	1306.86	2042.82	1914.21	3849.5	4036.59	3871.7	3982.72	3894.57	1747.31	6027.83	8754.89	286423	2688	4204.87
54	2.678	335.049	3.15673	107.783	88.9332	135.83	124.274	162.802	340.248	273.899	720.735	453.007	4417.73	4673.87	2128.52	3217.92	2112.79	372.196	92.9298	2142.42	916.16	880.964	667.511
55	19.781	337.143	1062.38	1197.04	1782.36	2291.48	2775.99	3804.21	4989.22	5717.91	5839.56	6401.5	6093.8	2030.26	6022.33	5343.64	5651.56	3485.6	3635.21	1232.58	7031.85	4362.13	5045.65
56	19.783	339.14	1452.38	1517.63	2075.39	2153.96	2257.78	2738.33	2962.43	2808.86	2608.84	2613.84	2499.58	2490.13	2408.54	2262.04	2386.26	1412.76	1366.64	519.797	3855.91	2949.56	4783.01
57	22.536	339.232	1018.16	1661.4	2660.39	3400.29	4916.06	6293.04	13911.7	33469.9	56901.5	119026	100772	152478	108809	97108.3	99390.2	259512	79710.5	15326.5	120693	127172	95339.5
58	19.79	347.171	574.476	669.253	1054.07	1469.01	2015	3253.88	4897.5	7105.22	8508.3	10521.9	10599.4	9795.47	9226.86	8812.02	8817.43	5325.18	5684.9	2009.32	14679.1	26798.6	10691.8
59	20.471	353.211	36.5012	49.8578	104.402	109.156	160.696	201.801	456.922	911.538	1319.48	2667.88	1467.73	3745.86	2370.72	1870.9	1924.32	6522.41	2643.2	373.474	2670.95	2621.37	3263.86
60	10.49	369.227	139.81	289.5	343.291	284.398	560.953	748.289	1270.73	1352.45	1819.11	2123	5753.19	2784.81	3042.03	3132.11	2966.74	1202.12	1781.54	2403.72	5401.61	1949.37	2180.31
61	1.759	377.081	596.034	567.17	489.681	556.009	865.182	633.871	1732.93	1523.71	3717.57	2428.64	1634.72	2273.44	9354.89	9375.28	9567.84	368.39	77320.6	50939.2	9399.32	6807.1	3020.1
62	1.754	379.079	687.61	674.928	3878.48	1159.41	695.982	506.656	906.542	610.656	1515.19	949.148	740.174	1006.9	3449.46	3474.16	3469.66	177.138	27635.8	18340	3730.56	2228.88	1128.11
63	1.529	384.934	649.054	355.516	893.512	989.732	1829.75	2365.5	2896.44	5070.08	5555.9	7399.19	6230.18	5338.77	6208.36	6517.68	6183.53	1653.91	7650.29	6858.66	8798.37	11262	7548.87
64	1.532	400.906	434.792	631.875	1034.41	926.45	1056.35	1570.55	1748.8	1687.98	2009.04	1995.12	3531.8	1625.17	3491.5	3493.49	3493.49	1305.1	4575.11	4158.38	3226.09	1952.62	2458.26
65	11.989	401.086	3647.99	3686.45	3452.66	3667.95	3636.11	3681.14	3597.83	3591.65	20547.1	5480.3	4146.38	365.982	4122.57	3640.77	4074.92	5047.26	3583.9	1180.58	2621.36	826.174	2091.26
66	10.674	411.158	1895.64	5296.98	70.3965	4965.8	703.965	2428.66	70.3965	70.3965	5530.94	4494.5	3044.59	70.3965	70.3965	70.3965	70.3965	70.3965	1212.91	2229.05	916.53	70.3965	70.3965
67	10.672	421.187	0.691059	2.59963	0.0151026	5.02507	0.965886	5.75345	0.0440743	0.00151026	108.835	250.926	504.675	245.697	8.2093	134.29	245.054	87.0986	7109.02	10762.4	4909.23	0.00151026	0.00151026
68	18.2	436.282	307.55	535.774	1008.74	733.341	1188.02	1970.87	1908.86	3156.44	3329.23	5032.14	7138.27	6614.17	6332.59	6574.2	6575.03	3554.1	8601.32	3907.66	65676.1	4182.81	8553.63
69	1.751	439.08	46.0402	55.8603	53.6538	48.29	106.867	41.2285	362.804	318.986	937.206	728.111	547.645	833.301	2512.23	2627.51	2511.28	4.12285	20250.7	12628.1	2479.85	1066.44	7281.98
70	16.975	452.277	252.792	487.24	1261.06	809.98	1256.19	1613.42	2125.27	1689.04	2906.03	4118.47	3451.24	4386.46	4833	4900.9	4857.2	3201.12	8077.01	3886.32	40389.5	1671.09	27023.1
71	17.407	452.277	10994.3	17687.5	33921.2	16086.7	18755.9	17754.5	47312.3	18301.9	20524.3	27005	19956.5	23118.8	27426.9	27767.7	27767.7	17233.2	43621.4	23206.5	29331.7	9343.27	38036.3
72	1.53	452.922	7550.21	2231.83	4954.72	4156.5	6562.91	5466.29	13790.2	10562.5	6768.27	7496.66	5156.26	4435.63	5322.08	5369.07	5369.07	1115.46	6445.08	6281.81	19523.9	3486.96	6345.37
73	18.832	462.299	111.534	186.312	388.477	281.028	440.366	907.174	620.022	1096.99	1215.03	1908.55	2805.3	2500.44	2811.7	2871.08	2874.19	2025.77	3764.46	1949.73	43368.3	1935.4	3860.27
74	21.085	464.312	78.1804	123.444	242.359	178.764	283.352	565.981	572.626	1103.57	1223.5	1735.35	2448.49	2184.91	2204.58	2343.49	2230.13	1509.98	2559.16	1292.12	8319.21	1533.54	3098.3
75	1.53	468.891	327.281	354.563	696.195	686.039	988.631	1644.98	2156.96	2378.82	3529.49	3662.5	5542.85	4714.15	5095.1	5208.42	5048.73	1564.38	6786.18	7082.3	9337.44	23909.7	5630.12
76	16.533	476.278	676.786	2285.06	4401.76	5069.17	4036.96	4378.16	7308.77	4247.47	4735.83	8485.97	12088.4	15978.9	14360.3	14234.9	14209.8	5495.81	23419.1	13918.9	41624.5	3701.78	20959.4
77	16.179	476.278	86.0191	289.008	548.504	691.703	588.918	596.577	1076.47	655.214	842.165	1690.83	2249.35	3049.43	2863.25	2662.49	2672.79	1164.15	4439.31	2038.12	3798.87	1502.72	26183.5
78	17.67	478.291	325.186	675.93	1422.32	1244	1246.37	1885.7	1904.86	1737.7	1750.51	2456.27	3390.7	4224.3	4696.88	4915.77	4889.1	2499.11	6098.93	2813.81	12710.1	2158.29	21575.5
79	18.073	478.293	9018.33	17058.3	31878	18459.6	16364.9	17543	13609.2	22773.5	12078.3	13807.1	19511.4	17747.6	24642.6	24769.3	24769.3	16235.1	37477.9	22181.1	195600	9570.4	39400.4
80	19.603	480.309	419.456	863.997	2008.45	1470.42	2263.18	2858.38	3971.12	4202.01	4811.58	7248.61	8011.51	9780.61	9840.57	10395.1	10058.2	6044.88	15023.9	6407.33	20944.1	3489.59	20782.1
81	20.109	480.309	1466.87	3065.91	7409.12	5636.94	8953.94	11920.8	17679.1	20358.7	25350.6	43714.8	43287.1	50212.8	52313	53646	52269.6	34924.3	70045.7	32848.4	182705	18808.4	91660.3
82	1.533	484.864	45.0332	140.16	217.931	178.945	218.802	360.571	573.829	449.163	1054.98	823.872	2565.16	2289.27	2269.73	2289.78	2148.04	873.612	3354.15	3744.99	4111.52	4061.86	2304.51
83	8.512	487.305	36.796	50.2116	74.9098	96.3613	161.185	253.82	425.195	769.14	1444.56	2724.84	2791.38	2762.75	2525.09	2521.99	2525.81	725.585	1583.61	1514.46	2560.41	4869.89	126916
84	8.511	497.332	85.8848	117.873	175.502	210.147	356.55	627.851	1001.05	1662.82	3036.37	5530.07	6040.01	3142.29	5177.65	5166.31	5181.4	1624.84	4478.5	2691.5	3875.37	4168.58	3271.58
85	16.568	500.278	487.951	1200.72	2336.01	3311.13	2775.02	2800.57	6429.79	4227.26	6893.11	11396.2	14837.2	25812.5	19429.7	19554.4	19081.7	7366.56	36285.2	14699.7	46762.4	6233.66	21903
86	16.273	500.278	672.475	1192.14	1804.9	2033.58	2239.88	2593.4	3582.22	3292.12	3670.3	5235.3	5605.82	8962.85	7019.86	6933.49	7066.89	3303.1	8697.22	2999.95	15377.8	31501.8	11345
87	8.51	514.323	33.1585	43.2392	77.0339	91.6306	161.026	289.733	468.347	778.567	1439.34	2351.2	2614.91	2556.48	2214.25	2037.11	2160.05	809.315	3098.86	4215.74	2218.46	2321.94	2540.61
88	1.53	520.91	2408.67	652.518	1809.72	1742.06	3369.92	3253.3	3112.07	5638.38	4580.47	6137.6	3684.09	1844.16	3853.82	3582.79	3850.63	820.982	4032.78	2896.08	3099.43	2127.48	3718.08
89	16.482	524.277	341.348	1388.78	2511.34	4189.37	3332.77	1924.83	3717.77	2730.05	4170.98	10487.2	10277.1	15678.6	15476.8	16005.3	15419.7	5394.28	24084.7	11887.8	37428.3	4334.49	24861
90	16.222	524.278	127.931	344.821	578.395	861.539	749.724	530.529	823.833	703.144	994.168	2414.56	2149.28	4480.24	3749.26	4049.67	3849.43	1741.16	5820.23	3757.53	4534.33	993.356	6131.37
91	18.337	528.307	116.844	367.832	664.284	589.797	640.585	649.609	936.393	960.606	941.204	1666.37	2146.94	2655.14	2570.85	2696.58	2610.43	1063.6	3383.41	1269.23	5318.19	19475.3	4523.47
92	17.751	530.302	588.02	1133.73	1976.5	1578.69	1961	2361.55	2608.16	2560.48	3530.89	4329.88	5181.32	6761.88	6254.26	6084.34	5995.02	3992.6	9068.84	4184.74	7615.69	4015.72	10077.1
93	17.747	532.3	204.532	359.584	630.321	471.147	611.212	802.113	906.528	827.143	1179.02	1379.97	1720.8	37082.8	2290.8	2147.78	2161.69	1350.08	2950.59	1568.74	2734.84	1689.81	6883.45
94	1.53	536.879	310.401	246.637	584.874	600.673	975.472	1453.23	1830.8	2606.46	3600.79	4174.56	5340.25	4373.56	4713.76	4950.42	4810.31	1268.58	6448.89	6691.81	14489.9	3135.2	5535.18
95	1.811	539.132	2242.94	650.55	405.249	298.758	313.115	209.003	380.33	428.701	1086.85	632.147	494.575	742.958	3678.79	3707.26	3778.13	20.9003	31049.9	21971.2	3215.57	1596.67	401.393
96	17.309	540.329	5412.97	7863.1	9853.66	5516.9	5166.42	4912.52	4649.27	3453.82	4038.05	4505.17	5939.44	5817.93	6633.05	6592.99	6592.99	4468.3	8847.66	5684.46	64290.6	3726.21	22645.1
97	17.751	540.33	10697.6	19293.4	30840.9	19741.9	20766.6	22432.2	21015	17772	22693.1	27366.5	31918.7	32125.5	37942.7	37740.8	37740.8	24132	63914.1	38689.2	430354	20019.8	54496.8
98	1.533	552.852	225.637	475.741	787.793	666.574	697.747	1186.34	1273.07	882.697	1633.79	1222.84	3360.27	2946.1	2508.79	2689.3	2616.5	928.248	4083.27	4741.14	6662.37	1802.78	2743.51
99	16.785	554.301	46.0627	146.722	263.566	354.943	325.173	374.26	765.227	533.264	919.851	1499.92	2741.2	2733.69	2794.39	2915.86	2724.53	1091.48	4157.41	2609.61	4593.47	7384.81	3740.76
100	17.752	557.32	337.793	644.673	1120.79	861.068	1096.83	1444.43	1587.11	1478.68	2150.17	2654.98	3246.34	3256.45	3926.73	3913.55	3913.55	2317.18	5380.63	3393.14	20086.4	2305.34	5438.47
101	20.811	558.332	1443.68	1768.47	2817.74	1644.68	1421.39	1803.68	13381	2879.49	2350.94	2363.76	2696.04	2824.12	2938.29	2947.49	2947.49	2433.15	7277.84	2356.89	3347.67	1246.13	4159.91
102	16.786	564.331	1251.24	4046.74	6954.36	7479.31	5740.82	5352.26	8593.89	4830.81	6408.44	8264.72	15534.7	17110.1	15790.3	15758	15713.1	6701.79	27159.6	18159.7	70880.9	4904.03	22060.9
103	16.433	564.331	43.0014	142.388	243.04	304.817	280.947	345.724	722.895	630.606	1142.06	2897.52	3392.25	3398.8	3670.77	3624.05	3603.17	2579.45	8298.35	7033.82	4614.59	1464.95	15312.5
104	18.428	566.345	421.168	1165.4	2430.2	2211.41	2015.67	2287.96	3293.05	2439.66	3364.43	4775.3	7559.92	7314.94	8654.45	8834.65	8716.17	6035.61	14438.5	8757.54	32023.2	3461.91	11584.4
105	20.897	568.36	907.617	1589.21	3297.08	2537.2	3039.44	4619.04	4848.15	5142.98	7120.06	9151.21	11358.2	12061.7	11546.9	12299.8	11838.1	5344.58	13527.1	6528.34	13790.7	21714.2	15645.6
106	20.818	568.361	161.303	281.046	629.325	492.932	623.596	1097.15	2179.29	2969.99	5554.22	9550.72	13280.7	14195.1	13322.3	13322.3	13322.3	10089	39098.3	10759.8	15576.9	5753.45	20398.6
107	20.11	580.233	323.613	580.984	1345.48	958.271	1351.59	1512.4	1776.05	1851.05	1840.93	2885.93	2690.55	8823.42	3315.41	3406.49	3323.03	2452.05	4731.11	1635.26	3623.75	1422.88	6186.12
108	16.786	588.329	501.839	1110.89	2092.56	2440.65	1994.81	1903	4019.07	2652.42	4615.03	5343.29	7885.63	12665.4	7780.87	7953.73	7899.05	2700.25	10185	5030.51	7869.83	2533.22	7736.14
109	1.531	588.897	471.325	110.54	403.548	466.085	1157.8	1311.73	1495.12	3714.99	3465.7	4917.03	2972.45	2174.07	2713.09	2846.59	2816.26	431.338	3214.21	2526.94	9047	1895.59	3620.4
110	1.529	604.865	656.809	359.755	969.123	924.019	1504.09	1845.05	2018.05	2733.66	3283.9	3468.34	4289.07	3896.25	4255.91	4615.94	4367.8	1037.04	5840.43	5714.74	8331.19	30800.9	4848.59
111	16.686	612.331	117.168	323.012	644.352	864.505	715.063	406.585	899.591	566.668	999.706	1553.45	1750.03	2664.12	2143.98	2216.64	2190.02	723.417	3140.59	1066.75	4464.38	754.404	3181.41
112	1.531	620.839	82.0036	140.638	267.923	245.542	298.412	533.101	751.22	758.905	1412.77	1422.71	3588.33	2970.79	3265.16	3333.77	3117.75	1053.78	5091.83	5901.89	8959.51	1994.19	3268.55
113	1.531	672.857	260.309	130.517	387.211	380.481	703.137	1001.12	1255.87	2100.39	2789.88	3283.06	3272.07	2571.39	3051.18	3151.63	3024.66	590.886	4186.47	3625.02	5039.59	8816	3728.47
114	1.532	688.825	407.305	498.735	993.464	700.003	960.339	1402.72	1478.84	1120.78	1861.98	1523.91	2818.91	2669.36	2572.6	2631.7	2639.87	737.326	4047.21	4348.79	5518.12	14341.3	3022.17
115	9.118	713.472	358.522	464.318	693.61	884.708	1480.71	2252.12	3571.07	6144.55	10067.8	15195.4	15976.7	13984.9	13622.2	13302.4	13655.4	5117.46	14443.2	10079.8	45753.4	13977.5	13107.1
116	9.118	723.501	708.566	926.698	1375.71	1736.66	2897.33	4603.18	7335.24	12816.1	22598.6	36923.7	39339.6	32271.8	30970.5	30327.3	31241	12112.1	29563.9	37167.4	58451.4	561952	29330.8
117	9.118	740.491	132.056	179.307	268.826	339.31	564.098	899.261	1612.68	2924.8	5248.34	9528.4	11338.1	3236.1	8677.04	8654.91	8682.51	3222.01	8627.97	3880.49	6186.29	5057.87	3774.41
118	1.528	740.845	3296.45	901.333	2323.81	11973.2	4864.08	3359.52	2141.74	2621.45	2310.26	2570.78	2375.93	2047.34	2281.92	2493.61	2429.18	348.749	2856.52	2318.8	3295.34	3186.73	187546
119	1.533	756.822	1910.46	20421.3	6809.73	2668.78	2017.27	2102.7	1966.44	1484.6	1668.25	1454.31	2663.08	15517.1	2372.68	2438.82	2456.11	350.812	1514.98	3532.98	3703.93	2622.69	6622.7
120	1.528	824.8	270.496	231.828	584.226	446.134	728.063	1051.71	667.651	1160.12	1393.92	533.99	2392.76	1817.12	1961.82	1722.38	2101.14	382.906	3106.98	3479.63	13604.6	1262.85	2260.26
121	9.452	949.671	3538.7	3857.68	3156.68	3578.38	3583.02	3625.91	17468.5	7794.89	5469.1	4388.84	4181.86	757.372	4197.36	3989	4096.77	4.93126	1705.61	49.3126	2864.73	1857.51	952.256
